# Supplementary material for: Amphibians on the hotspot: Molecular biology and conservation in the South American Atlantic Rainforest
Source: PLoS One. 2019 Oct 23;14(10):e0224320. doi: 10.1371/journal.pone.0224320 (PMC6808428; doi:10.1371/journal.pone.0224320)
Supplement: S1 File — (XLSX) [file pone.0224320.s001.xlsx]

## Sheet: Sheet1
				Location
Data	Localidade	Município	Ponto	Long	Lat	Family	Species	CRC(mm)	Gender	Life stage	Colector	Field Nº	Voucher Nº
2011-05-25	Reserva Ecológica de Guapiaçu	Cachoeiras de Macacu	3	-42.7355	-22.4081	Hylidae	Scinax albicans	NA	NA	Girino	Vitor	V18	Ausente
2011-05-25	Reserva Ecológica de Guapiaçu	Cachoeiras de Macacu	3	-42.7355	-22.4081	Hylidae	Scinax albicans	NA	NA	Girino	Vitor	V19	5822
2011-05-25	Reserva Ecológica de Guapiaçu	Cachoeiras de Macacu	3	-42.7355	-22.4081	Hylidae	Aplastodiscus eugenioi	NA	NA	Girino	Vitor	V20	5823
2011-05-25	Reserva Ecológica de Guapiaçu	Cachoeiras de Macacu	4	-42.7387	-22.4049	Hylodidae	Hylodes pipilans	NA	NA	Girino	Vitor	V21	5824
2011-05-26	Reserva Ecológica de Guapiaçu	Cachoeiras de Macacu	6	-42.7375	-22.3989	Hylidae	Aplastodiscus eugenioi	NA	NA	Girino	Vitor	V22	5825
2011-05-26	Reserva Ecológica de Guapiaçu	Cachoeiras de Macacu	10	-42.7307	-22.3857	Hylodidae	Hylodes lateristrigatus	NA	NA	Girino	Vitor	V24	5826
2011-05-26	Reserva Ecológica de Guapiaçu	Cachoeiras de Macacu	10	-42.7307	-22.3857	Hylodidae	Hylodes lateristrigatus	43.2	Macho	Adulto	Vitor	V58	5827
2011-05-26	Reserva Ecológica de Guapiaçu	Cachoeiras de Macacu	10	-42.7307	-22.3857	Hylodidae	Hylodes cf. pipilans	NA	NA	Girino	Vitor	V25	5828
2011-05-26	Reserva Ecológica de Guapiaçu	Cachoeiras de Macacu	10	-42.7307	-22.3857	Hylodidae	Hylodes cf. pipilans	NA	NA	Girino	Vitor	V26	5829
2011-05-26	Reserva Ecológica de Guapiaçu	Cachoeiras de Macacu	10	-42.7307	-22.3857	?	?	NA	NA	Girino	Vitor	V27	Ausente
2011-05-26	Reserva Ecológica de Guapiaçu	Cachoeiras de Macacu	10	-42.7307	-22.3857	Hylodidae	Hylodes cf. pipilans	NA	NA	Girino	Vitor	V28	5830
2011-05-28	Reserva Ecológica de Guapiaçu	Cachoeiras de Macacu	9	-42.7437	-22.4041	Odontophrynidae	Proceratophrys boiei	NA	NA	Girino	Vitor	V29	5831
2011-06-02	Reserva Ecológica de Guapiaçu	Cachoeiras de Macacu	2	-42.7415	-22.4128	Hylodidae	Crossodactylus aeneus	NA	NA	Girino	Vitor	V30	5832
2011-06-02	Reserva Ecológica de Guapiaçu	Cachoeiras de Macacu	2	-42.7415	-22.4128	Hylidae	Aplastodiscus eugenioi	NA	NA	Girino	Vitor	V31	5833
2011-07-12	Reserva Ecológica de Guapiaçu	Cachoeiras de Macacu	6	-42.7375	-22.3989	Hylidae	Scinax flavoguttatus	NA	NA	Girino	Vitor	V32	5834
2011-05-25	Reserva Ecológica de Guapiaçu	Cachoeiras de Macacu	4	-42.7387	-22.4049	Hylodidae	Crossodactylus aeneus	NA	NA	Adulto	Vitor	V01-A	5835
2011-05-25	Reserva Ecológica de Guapiaçu	Cachoeiras de Macacu	4	-42.7387	-22.4049	Hylodidae	Crossodactylus aeneus	NA	NA	Adulto	Vitor	V01-B
2011-05-25	Reserva Ecológica de Guapiaçu	Cachoeiras de Macacu	4	-42.7387	-22.4049	Hylodidae	Crossodactylus aeneus	NA	NA	Adulto	Vitor	V02-A	5837
2011-05-25	Reserva Ecológica de Guapiaçu	Cachoeiras de Macacu	4	-42.7387	-22.4049	Hylodidae	Crossodactylus aeneus	NA	NA	Adulto	Vitor	V02-B
2011-05-25	Reserva Ecológica de Guapiaçu	Cachoeiras de Macacu	4	-42.7387	-22.4049	Hylodidae	Hylodes pipilans	24.8	Macho	Adulto	Vitor	V45	5839
2011-05-25	Reserva Ecológica de Guapiaçu	Cachoeiras de Macacu	10	-42.7307	-22.3857	Hylidae	Bokermannhoyla circumdata	NA	NA	Girino	Vitor	Lote 01	5840
2011-05-25	Reserva Ecológica de Guapiaçu	Cachoeiras de Macacu	4	-42.7387	-22.4049	Hylodidae	Hylodes pipilans	NA	NA	Girino	Vitor	Lote 02	5841
2011-05-25	Reserva Ecológica de Guapiaçu	Cachoeiras de Macacu	5	-42.7413	-22.4032	Hylodidae	Crossodactylus aeneus	NA	NA	Girinos	Vitor	Lote 03	5842
2011-05-25	Reserva Ecológica de Guapiaçu	Cachoeiras de Macacu	5	-42.7413	-22.4032	Cycloramphidae	Proceratophrys boiei	NA	NA	Girinos	Vitor	Lote 04	5843
2011-05-25	Reserva Ecológica de Guapiaçu	Cachoeiras de Macacu	3	-42.7355	-22.4081	Hylidae	Scinax albicans	NA	NA	Girinos	Vitor	Lote 05	5844
2011-05-25	Reserva Ecológica de Guapiaçu	Cachoeiras de Macacu	10	-42.7307	-22.3857	Hylodidae	Hylodes charadranaetes	30.5	Fêmea	Adulto	Vitor	V14	5845
2011-05-25	Reserva Ecológica de Guapiaçu	Cachoeiras de Macacu	10	-42.7307	-22.3857	Hylodidae	Hylodes charadranaetes	28.8	Fêmea	Adulto	Vitor	V16	5846
2011-08-17	Reserva Ecológica de Guapiaçu	Cachoeiras de Macacu	10	-42.7307	-22.3857	Hylodidae	Hylodes charadranaetes	28.5	Macho	Adulto	Vitor	V38	5847
2011-08-17	Reserva Ecológica de Guapiaçu	Cachoeiras de Macacu	10	-42.7307	-22.3857	Hylodidae	Hylodes charadranaetes	30.5	Macho	Adulto	Vitor	V39	5848
2011-08-17	Reserva Ecológica de Guapiaçu	Cachoeiras de Macacu	7	-42.7432	-22.4045	Hylodidae	Hylodes cf. asper	NA	NA	Girino	Vitor	V42	5849
2011-05-25	Reserva Ecológica de Guapiaçu	Cachoeiras de Macacu	3	-42.7355	-22.4081	Hylidae	Scinax albicans	NA	NA	Girino	Vitor	Lote 06	5850
2011-05-25	Reserva Ecológica de Guapiaçu	Cachoeiras de Macacu	6	-42.7375	-22.3989	Hylidae	Aplastodiscus eugenioi	NA	NA	Girino	Vitor	Lote 07	5851
2011-05-25	Reserva Ecológica de Guapiaçu	Cachoeiras de Macacu	10	-42.7307	-22.3857	Hylodidae	Hylodes charadranaetes	NA	NA	Girino	Vitor	V04	5852
2011-10-19	Reserva Ecológica de Guapiaçu	Cachoeiras de Macacu	10	-42.7307	-22.3857	Hylidae	Scinax flavoguttatus	NA	NA	Adulto	Vitor	V56	5853
2011-08-17	Reserva Ecológica de Guapiaçu	Cachoeiras de Macacu	4	-42.7387	-22.4049	Hylodidae	Crossodactylus aeneus	NA	NA	Adulto	Vitor	V34	5854
