# Supplementary material for: Amphibians on the hotspot: Molecular biology and conservation in the South American Atlantic Rainforest
Source: PLoS One. 2019 Oct 23;14(10):e0224320. doi: 10.1371/journal.pone.0224320 (PMC6808428; doi:10.1371/journal.pone.0224320)
Supplement: S2 File — (ZIP) [file pone.0224320.s002.zip]

Archive with 16 entries (16 files):
- _16S alignment.fasta
- _COI alignment.fas
- Alinhamento Adenomera.fasta
- Alinhamento Aplastodiscus.fasta
- Alinhamento Crossodactylus.fasta
- Alinhamento Cycloramphus.fasta
- Alinhamento Dendropsophus.fasta
- Alinhamento Hylodes.fasta
- Alinhamento Hypsiboas.fasta
- Alinhamento Megaelosia.fasta
- Alinhamento Phylomedusa.fasta
- Alinhamento Physalaemus.fasta
- Alinhamento Proceratophrys.fasta
- Alinhamento Rhinella.fasta
- Alinhamento Scinax.fasta
- Alinhamento Thoropa.fasta
