# Supplementary material for: Amphibians on the hotspot: Molecular biology and conservation in the South American Atlantic Rainforest
Source: PLoS One. 2019 Oct 23;14(10):e0224320. doi: 10.1371/journal.pone.0224320 (PMC6808428; doi:10.1371/journal.pone.0224320)
Supplement: S2 File — (ZIP) [file pone.0224320.s002.zip › _16S alignment.fasta]

>15085 
-CGCCTGTTTAT-CAAAAACATCGCCTCCTGCT-AACCTATAGGAG-TCCAGCCTGCCCAGTGAC--TCTGTTTAACGGCCGCGGTATCCTAACCGTGCAAAGGTAGCGTAATCACTTGTTCTTTAAATGAGGACTAGTATGAATGGCATCACGAGGGTTACACTGTCTCCTTTTCTAAATCAGTGAAACTAATCTCCCCGTGAAGAAGCGGGGGTAAATCTATAAGACGAGAAGACCCTATGGAGCTTTAAAC-TTCTCAACAACTA-TCTTCATATTTATAAACCTTCAGAG-CA-GTAAAACCAACCTAGATAATA-TGTCTGTAAGTTTTCGGTTGGGGTGACCGCGGAGCAAAACATAGCCCCCGCAATGAATGAGAACCTTAT-CTCTAAACAAAGAGTTACAACTCTCAGTATCAAAAAATTGACAT-AATTGACCCAACA-C-TTTGATCAATGAACCAAGTTACCCTAGGGATAACAGCGCAATCCATCTCAAGAGCTCTTATCGACAGATGGGTTTACGACCTCGATGTTGGATCAGGGTGTCCCAGTGGTGCAGCCGCTACTAAAGGTTCGTTTGTTCAACGATTAAAACCCTACGTGATCTGAGTT-CAGACCGGA
>15087 
TCGCCTGTTTAT-CAAAAACATCGCCTCCTGCT-AACCTATAGGAGGTCCAGCCTGCCCAGTGAC--TCTGTTTAACGGCCGCGGTATCCTAACCGTGCAAAGGTAGCGTAATCACTTGTTCTTTAAATGAGGACTAGTATGAATGGCATCACGAGGGTTACACTGTCTCCTTTTCTAAATCAGTGAAACTAATCTCCCCGTGAAGAAGCGGGGGTAAATCTATAAGACGAGAAGACCCTATGGAGCTTTAAAC-TTCTCAACAACTA-TCTTCATATTTATAAACCTTCAGAG-CA-GTAAAACCAACCTAGATAATA-TGTCTGTAAGTTTTCGGTTGGGGTGACCGCGGAGCAAAACATAGCCCCCGCAATGAAT-GAGAACCTAT-CTCTAAACAAAGAGTTACAACTCTCAGTATCAAAAAATTGACAT-AATTGACCCAACA-C-TTTGATCAATGAACCAAGTTACCCTAGGGATAACAGCGCAATCCATCTCAAGAGCTCTTATCGACAGATGGGTTTACGACCTCGATGTTGGATCAGGGTGTCCCAGTGGTGCAGCCGCTACTAAAGGTTCGTTTGTTCAACGATTAAAACCCTACGTGATCTGAGTT-CAGACCGGA
>15088 
TCGCCTGTTTAT-CAAAAACATCGCCTCCTGCT-AACCTATAGGAGGTCCAGCCTGCCCAGTGAC--TCTGTTTAACGGCCGCGGTATCCTAACCGTGCAAAGGTAGCGTAATCACTTGTTCTTTAAATGAGGACTAGTATGAATGGCATCACGAGGGTTACACTGTCTCCTTTTCTAAATCAGTGAAACTAATCTCCCCGTGAAGAAGCGGGGGTAAATCTATAAGACGAGAAGACCCTATGGAGCTTTAAAC-TTCTCAACAACTA-TCTTCATATTTATAAACCTTCAGAG-CA-GTAAAACCAACCTAGATAATA-TGTCTGTAAGTTTTCGGTTGGGGTGACCGCGGAGCAAAACATAGCCCCCGCAATGAAT-GAGAACCTAT-CTCTAAACAAAGAGTTACAACTCTCAGTATCAAAAAATTGACAT-AATTGACCCAACA-C-TTTGATCAATGAACCAAGTTACCCTAGGGATAACAGCGCAATCCATCTCAAGAGCTCTTATCGACAGATGGGTTTACGACCTCGATGTTGGATCAGGGTGTCCCAGTGGTGCAGCCGCTACTAAAGGTTCGTTTGTTCAACGATTAAAACCCTACGTGATCTGAGTT-CAGACCGGA
>vnbj75 
------------------------------GTA-TTCAAATAAGAGGTCCAGCCTGCCCAGTGAC--CTAATTCAACGGCCGCGGTATCCTAACCGTGCGAAGGTAGCGTAATCACTTGTTCTTTAATTGAGGACTAGTATGAATGGCATCACGAGAGTTGTACTGTCTCCCTTTTTTAATCAGTGAAACTAATCTCCCCGTGAAGAAGCGGGGATTTATATATAAGACGAGAAGACCCTATGGAGCTTTAAAC-----TAACCCTCA-CCTGCTGCCTCACTTAGATCCACAC-AA----------AGCAAAGCAGGA-TGTTGTCATGTTTTTGATTGGGGTGATCACGGAGTAAAAAACAACCTCCACGATAAA--AGGGGCCTAAACCCTGAGCAACAAGCCACAACTTTAAGCACTATAAAATTAATATTCCTTGACCCAATA-A-TTTGATCAACGAACCAAGTTACCCTAGGGATAACAGCGCAATCTACTTCAAGAGCCCCTATCGTCAAGTGGGTTTACGACCTCGATGTTGGATTAGGGTGTCCTAGTGGTGCAGCCGCTACTTATGGTTCGTTTGTTCAACGATTAAAACCCTACGTGATCTGAGTTT---------
>vnbj104 
-------------CAAAAACATCGCCTCTTGTA-TTCAAATAAGAGGTCCAGCCTGCCCAGTGAC--CTAATTCAACGGCCGCGGTATCCTAACCGTGCGAAGGTAGCGTAATCACTTGTTCTTTAATTGAGGACTAGTATGAATGGCATCACGAGAGTTGTACTGTCTCCCTTTTTTAATCAGTGAAACTAATCTCCCCGTGAAGAAGCGGGGATTTATATATAAGACGAGAAGACCCTATGGAGCTTTAAAC-----TAACCCTCA-CCTGCTGCCTCACTTAAATCCACAC-AA----------AGCAAAGCAGGA-TGTTGTCATGTTTTTGATTGGGGTGATCACGGAGTAAAAAACAACCTCCACGATAAA--AGGGGCCTAAACCCTGAGCAACAAGCCACAACTTTAAGCACTATAAAATTAATATTCCTTGACCCAATA-A-TTTGATCAACGAACCAAGTTACCCTAGGGATAACAGCGCAATCTACTTCAAGAGCCCCTATCGACAAGTGGGTTTACGACCTCGATGTTGGATTAGGGTGTCCTAGTGGTGCAGCCGCTACTTATGGTTCGTTTGTTCAACGATTAAAACCCTACGTGATCTG--------------
>vnbj105 
-------------CAAAAACATCGCCTCTTGTA-TTCAAATAAGAGGTCCAGCCTGCCCAGTGAC--CTAATTCAACGGCCGCGGTATCCTAACCGTGCGAAGGTAGCGTAATCACTTGTTCTTTAATTGAGGACTAGTATGAATGGCATCACGAGAGTTGTACTGTCTCCCTTTTTTAATCAGTGAAACTAATCTCCCCGTGAAGAAGCGGGGATTTATATATAAGACGAGAAGACCCTATGGAGCTTTAAAC-----TAACCCTCA-CCTGCTGCCTCACTTAAATCCACAC-AA----------AGCAAAGCAGGA-TGTTGTCATGTTTTTGATTGGGGTGATCACGGAGTAAAAAACAACCTCCACGATAAA--AGGGGCCTAAACCCTGAGCAACAAGCCACAACTTTAAGCACTATAAAATTAATATTCCTTGACCCAATA-A-TTTGATCAACGAACCAAGTTACCCTAGGGATAACAGCGCAATCTACTTCAAGAGCCCCTATCGACAAGTGGGTTTACGACCTCGATGTTGGATTAGGGTGTCCTAGTGGTGCAGCCGCTACTTATGGTTCGTTTGTTCAACGATTAAAACCCTACGTGATCTG--------------
>vnbj20 
TCGCCTGTTTAT-CAAAAACATCGCCTCTTGTA-TTCAAATAAGAGGTCCAGCCTGCCCAGTGAC--CTAATTCAACGGCCGCGGTATCCTAACCGTGCGAAGGTAGCGTAATCACTTGTTCTTTAATTGAGGACTAGTATGAATGGCATCACGAGAGTTGTACTGTCTCCCTTTTTTAATCAGTGAAACTAATCTCCCCGTGAAGAAGCGGGGATTTATATATAAGACGAGAAGACCCTATGGAGCTTTAAAC-----TAACCCTCA-CCTGCTGCCTCACTTAAATCCACAC-AA----------AGCAAAGCAGGA-TGTTGTCATGTTTTTGATTGGGGTGATCACGGAGTAAAAAACAACCTCCACGATAAA--AGGGGCCTAAACCCTGAGCAACAAGCCACAACTTTAAGCACTATAAAATTAATATTCCTTGACCCAATA-A-TTTGATCAACGAACCAAGTTACCCTAGGGATAACAGCGCAATCTACTTCAAGAGCCCCTATCGACAAGTGGGTTTACGACCTCGATGTTGGATTAGGGTGTCCTAGTGGTGCAGCCGCTACTTATGGTTCGTTTGTTCAACGATTAAAACCCTACGTGATCTGAGTT-CAGACCGGA
>vnbj60 
--------------AAAAACATCGCCTCTTGAATCATACATAAGAGGTCTAGCCTGCCCAGTGAA--CTAATTCAACGGCCGCGGTATCCTAACCGTGCGAAGGTAGCGTAATCACTTGTTCTTTAAATAAGGACTAGTATGAATGGCATCACGAGGGTTTCACTGTCTCCTTTTTTAGATCAGTAAAACTAATCTTCCCGTGAAGAAGCGGGAATAATTTTATAAGACGAGAAGACCCTATGGAGCTTTAAAC--AAAAAACACTTG--------------CTGCATTCTTCC----CTAATAAAAAGCTTAGCATTCTGATTTATTTGTTTTCGATTGGGGTGATCACGGAGCAAAAACCAACCTCCATGTTGAAT-AGAACTTTTA-TCCTAAGCAATAACCCACAACTTTATGCACTAAAAAATTAACATGCATTGACCCATTA-T-TATGATCAACGAACCAAGTTACCCTAGGGATAACAGCGCAATCTGCTTTAAGAGCCCCTATCGACAAGCAGGTTTACGACCTCGATGTTGGATCAGGGTATCCAAGTGGTGCAGCCGCTACTAATGGTTCGTTTGTTCAACGATTAAAACCCTACGTGATCTGA-------------
>vnbj22 
-----------ATCAAAAACATCGCCTCTTGTT-TATTTATAAGAGGTCCAGCCTGCCCAGTGAC--TTAGTTCAACGGCCGCGGTATCCTAACCGTGCGAAGGTAGCGTAATCACTTGTTCTTTAAATGAGGACTAGTATGAATGGCACCACGAGGGTTAAACTGTCTCCTTTTTTTGATCAGTGAAACTAATCTCCCCGTGAAAAAGCGGGAATAGTTGTATAAGACGAGAAGACCCTATGGAGCTTTAAAC-AAACTAACATCCG---CTATCACTTAATTACTTTCAGAA-TT-ATAACAAAAAATATAGCAACT-TGATTACAAGTTTTCGATTGGGGTGATCACGGAGTAAAAAACAACCTCCACGACGAA--CGGACTAAAC-TCCTTAACAAAAAGCTACAGCTTTATGCATTAATATATTAACGCCT-TTGACCCATTA---TTTGATCAACGAACCAAGTTACCCTAGGGATAACAGCGCAATCTACTTCGAGAGCCCCTATCGACAAGTGGGTTTACGACCTCGATGTTGGATCAGGGTACCCCAGTGGTGCAGCCGCTACTAACGGTTCGTTTGTTCAACGATTAAAACCCTACGTGATCTGAGTT-CAGACCGGA
>vnbj80 
----------------AAACATCGCCTCTTGAA--TTAGATAAGAGGTCCAGCCTGCCCAGTGAA--ATTATTCAACGGCCGCGGTATTCTAACCGTGCGAAGGTAGCGTAATCACTTGTTCTTTAAATGAGGACTAGTATGAATGGCACCACGAGGGTTCTACTGTCTCCTTTTTAAAATCAGTGAAACTAATCTTCCCGTGAAGAAGCGGGAATTTTTTTATAAGACGAGAAGACCCTATGGAGCTTTAAAC--AAATGACATTTG-CTTCATCTAATACTTTTATCTGCAA-GA----------AATATAGCATTA-TGATCTTTAGTTTTCGATTGGGGTGATCACGGAGTAAAATTTAACCTCCACGCCGA---AAGGGTTTATCCCCTAAGCAAAAAGCTACAGCTTTAGGCACTAAAAAATTAACGTAATTTGACCCAATA-T-TTTGATCAACGAACCAAGTTACCCTAGGGATAACAGCGCAATCCACTTCAAGAGCTCCTATCGACAAGTGGGTTTACGACCTCGATGTTGGATCAGGGTATCCTAGTGGTGCAGCCGCTACTAATGGTTCGTTTGTTCAACGATTAAAACCCTACGTGATCT---------------
>vnbj81 
--------------AAAAACATCGCCTCTTGAA--TTAGATAAGAGGTCCAGCCTGCCCAGTGAA--ATTATTCAACGGCCGCGGTATTCTAACCGTGCGAAGGTAGCGTAATCACTTGTTCTTTAAATGAGGACTAGTATGAATGGCACCACGAGGGTTCTACTGTCTCCTTTTTAAAATCAGTGAAACTAATCTTCCCGTGAAGAAGCGGGAATTTTTTTATAAGACGAGAAGACCCTATGGAGCTTTAAAC--AAATGACATTTG-CTTCATCTAATACTTTTATCTGCAA-GA----------AATATAGCATTA-TGATCTTTAGTTTTCGATTGGGGTGATCACGGAGTAAAATTTAACCTCCACGCCGA---AAGGGTTTATCCCCTAAGCAAAAAGCTACAGCTTTAGGCACTAAAAAATTAACGTAATTTGACCCAATA-T-TTTGATCAACGAACCAAGTTACCCTAGGGATAACAGCGCAATCCACTTCAAGAGCTCCTATCGACAAGTGGGTTTACGACCTCGATGTTGGATCAGGGTATCCTAGTGGTGCAGCCGCTACTAATGGTTCGTTTGTTCAACGATTAAAACCCTACGTGATCT---------------
>vnbj93 
-------------CAAAAACATCGCCTCTTGAA--TTAGATAAGAGGTCCAGCCTGCCCAGTGAA--ATTATTCAACGGCCGCGGTATCCTAACCGTGCGAAGGTAGCGTAATCACTTGTTCTTTAAATGAGGACTAGTATGAATGGCACCACGAGGGTTCTACTGTCTCCTTTTTAAAATCAGTGAAACTAATCTTCCCGTGAAGAAGCGGGAATTTTTTTATAAGACGAGAAGACCCTATGGAGCTTTAAAC--AAATGACATTTG-CTTCATCTAATACTTTTATCTGCAA-GA----------AATATAGCATTA-TGATCTTTAGTTTTCGATTGGGGTGATCACGGAGTAAAATTTAACCTCCACGCCGA---AAGGGTTTATCCCCTAAGCAAAAAGCTACAGCTTTAGGCACTAAAAAATTAACGTAATTTGACCCAATA-T-TTTGATCAACGAACCAAGTTACCCTAGGGATAACAGCGCAATCCACTTCAAGAGCTCCTATCGACAAGTGGGTTTACGACCTCGATGTTGGATCAGGGTATCCTAGTGGTGCAGCCGCTACTAATGGTTCGTTTGTTCAACGATTAAAACCCTACGTGATCTGA-------------
>vnbj94 
-------------CAAAAACATCGCCTCTTGAA--TTAGATAAGAGGTCCAGCCTGCCCAGTGAA--ATTATTCAACGGCCGCGGTATCCTAACCGTGCGAAGGTAGCGTAATCACTTGTTCTTTAAATGAGGACTAGTATGAATGGCACCACGAGGGTTCTACTGTCTCCTTTTTAAAATCAGTGAAACTAATCTTCCCGTGAAGAAGCGGGAATTTTTTTATAAGACGAGAAGACCCTATGGAGCTTTAAAC--AAATGACATTTG-CTTCATCTAATACTTTTATCTGCAA-GA----------AATATAGCATTA-TGATCTTTAGTTTTCGATTGGGGTGATCACGGAGTAAAATTTAACCTCCACGCCGA---AAGGGTTTATCCCCTAAGCAAAAAGCTACAGCTTTAGGCACTAAAAAATTAACGTAATTTGACCCAATA-T-TTTGATCAACGAACCAAGTTACCCTAGGGATAACAGCGCAATCCACTTCAAGAGCTCCTATCGACAAGTGGGTTTACGACCTCGATGTTGGATCAGGGTATCCTAGTGGTGCAGCCGCTACTAATGGTTCGTTTGTTCAACGATTAAAACCCTACGTGATCTGA-------------
>vnbj95 
-------------CAAAAACATCGCCTCTTGAA--TTAGATAAGAGGTCCAGCCTGCCCAGTGAA--ATTATTCAACGGCCGCGGTATCCTAACCGTGCGAAGGTAGCGTAATCACTTGTTCTTTAAATGAGGACTAGTATGAATGGCACCACGAGGGTTCTACTGTCTCCTTTTTAAAATCAGTGAAACTAATCTTCCCGTGAAGAAGCGGGAATTTTTTTATAAGACGAGAAGACCCTATGGAGCTTTAAAC--AAATGACATTTG-CTTCATCTAATACTTTTATCTGCAA-GA----------AATATAGCATTA-TGATCTTTAGTTTTCGATTGGGGTGATCACGGAGTAAAATTTAACCTCCACGCCGA---AAGGGTTTATCCCCTAAGCAAAAAGCTACAGCTTTAGGCACTAAAAAATTAACGTAATTTGACCCAATA-T-TTTGATCAACGAACCAAGTTACCCTAGGGATAACAGCGCAATCCACTTCAAGAGCTCCTATCGACAAGTGGGTTTACGACCTCGATGTTGGATCAGGGTATCCTAGTGGTGCAGCCGCTACTAATGGTTCGTTTGTTCAACGATTAAAACCCTACGTGATCTGA-------------
>vnbj96 
-------------CAAAAACATCGCCTCTTGAA--TTAGATAAGAGGTCCAGCCTGCCCAGTGAA--ATTATTCAACGGCCGCGGTATCCTAACCGTGCGAAGGTAGCGTAATCACTTGTTCTTTAAATGAGGACTAGTATGAATGGCACCACGAGGGTTCTACTGTCTCCTTTTTAAAATCAGTGAAACTAATCTTCCCGTGAAGAAGCGGGAATTTTTTTATAAGACGAGAAGACCCTATGGAGCTTTAAAC--AAATGACATTTG-CTTCATCTAATACTTTTATCTGCAA-GA----------AATATAGCATTA-TGATCTTTAGTTTTCGATTGGGGTGATCACGGAGTAAAATTTAACCTCCACGCCGA---AAGGGTTTATCCCCTAAGCAAAAAGCTACAGCTTTAGGCACTAAAAAATTAACGTAATTTGACCCAATA-T-TTTGATCAACGAACCAAGTTACCCTAGGGATAACAGCGCAATCCACTTCAAGAGCTCCTATCGACAAGTGGGTTTACGACCTCGATGTTGGATCAGGGTATCCTAGTGGTGCAGCCGCTACTAATGGTTCGTTTGTTCAACGATTAAAACCCTACGTGATCTGA-------------
>14293 
TCGCCTGTTTAT-CAAAAACATCGCCTCTTGCT-CCCACATATGAGGTCCAGCCTGCCCAGTGAC--ATTGTTCAACGGCCGCGGTATCCTAACCGTGCGAAGGTAGCGTAATCACTTGTTCTTTAAATAAGGACTAGTATGAAAGGCACCACGAGAGTCATACTGTCTCCTTTCTCTAATCAGTGAAACTGATCTCCCCGTGAAGAAGCGGGGATAAAAATATAAGACGAGAAGACCCTATGGAGCTTAAAAC--AAATAACACTTG-CCCCCCCCAACTTCTAATTTCAGAA----AAATTTTCTACCCGAGCATCA-TGGTTATTAGTTTTCGGTTGGGGTGACCACGGAGTAAAAAGCAACCTCCGCAATGAA--AGACACTCATCCACTTAGTTAAGGGCTACAACCCCACACATCAACAAATTGACACTAATTGACCCAACA-T-GTTGATCAATGAACCAAGTTACCCTAGGGATAACAGCGCAATCCACTTCAAGAGCCCCTATCGACAGGTGGGTTTACGACCTCGATGTTGGATCAGGGTGTCCTAGTGGTGCAGCCGCTACTAAAGGTTCGTTTGTTCAACGATTAAAACCCTACGTGATCTGAGTT-CAGACCGGA
>14294 
TCGCCTGTTTAT-CAAAAACATCGCCTCTTGCT-CCCACATATGAGGTCCAGCCTGCCCAGTGAC--ATTGTTCAACGGCCGCGGTATCCTAACCGTGCGAAGGTAGCGTAATCACTTGTTCTTTAAATAAGGACTAGTATGAAAGGCACCACGAGAGTCATACTGTCTCCTTTCTCTAATCAGTGAAACTGATCTCCCCGTGAAGAAGCGGGGATAAAAATATAAGACGAGAAGACCCTATGGAGCTTAAAAC--AAATAACACTTGCCCCCCCCCAACTTCTAATTTCAGAA----AAATTTTCTACCCGAGCATCA-TGGTTATTAGTTTTCGGTTGGGGTGACCACGGAGTAAAAAGCAACCTCCGCAATGAA--AGACACTCATCCACTTAGTTAAGGGCTACAACCCCACACATCAACAAATTGACACTAATTGACCCAACA-T-GTTGATCAATGAACCAAGTTACCCTAGGGATAACAGCGCAATCCACTTCAAGAGCCCCTATCGACAGGTGGGTTTACGACCTCGATGTTGGATCAGGGTGTCCTAGTGGTGCAGCCGCTACTAAAGGTTCGTTTGTTCAACGATTAAAACCCTACGTGATCTGAGTT-CAGACCGGA
>14295 
TCGCCTGTTTAT-CAAAAACATCGCCTCTTGCT-CCCACATATGAGGTCCAGCCTGCCCAGTGAC--ATTGTTCAACGGCCGCGGTATCCTAACCGTGCGAAGGTAGCGTAATCACTTGTTCTTTAAATAAGGACTAGTATGAAAGGCACCACGAGAGTCATACTGTCTCCTTTCTCTAATCAGTGAAACTGATCTCCCTGTGAAGAAGCGGGGATAAAAATATAAGACGAGAAGACCCTATGGAGCTTAAAAC--AAATAACACTTG-CCCCCCCCAACTTCTAATTTCAGAA-AA---ATTTTCTACCCGAGCATCA-TGGTTATTAGTTTTCGGTTGGGGTGACCACGGAGTAAAAAGCAACCTCCGCAATGAA--AGACACTCATCCACTTAGTTAAGGGCTACAACCCCACACATCAACAAATTGACATTAATTGACCCAACA-T-GTTGATCAATGAACCAAGTTACCCTAGGGATAACAGCGCAATCCACTTCAAGAGCCCCTATCGACAGGTGGGTTTACGACCTCGATGTTGGATCAGGGTGTCCTAGTGGTGCAGCCGCTACTAAAGGTTCGTTTGTTCAACGATTAAAACCCTACGTGATCTGAGTT-CAGACCGGA
>vnbj106 
-------------CAAAAACATCGCCTCTTGAA-TAAAAATAAGAGGTCCAGCCTGCCCAGTGACC-CTAGTTCAACGGCCGCGGTATCCTGACCGTGCAAAGGTAGCGTAATCACTTGTTCTTTAAATGAGGACTAGTATGAATGGCATCACGAGGGTTATACTGTCTCCTCTTTCTAATCAGTGAAACTAATCTCCCCGTGAAAAAGCGAGAATAGACTTATAAGACGAGAAGACCCTATGGAGCTTTAAAT-TTTATTTCAATTG-CTTTATCACATA-ACATGTCCCGAC---CCTCTTATTAAACCTAGCATAA-TGAAAATAAATTTTAGGCTGGGGCGGCCGCGGAGCACAAAATAACCTCCACATTGAA--TAAACCTCAATTTTTGAACTAAGAGCCACGACTCTAAGTACTAACATATTAACATCCATTGACCCAATA-T-ATTGATCAACGAACCAAGTTACCCTAGGGATAACAGCGCAATCTACTTTGAAAGTTCCTATCGACAAGTGGGTTTACGACCTCGATGTTGGATCAGGGTACCCCAGTGGTGCAGCCGCTACTAAAGGTTCGTTTGTTCAACGATTAAAACCCTACGTGATCTGA-------------
>vnbj108 
-------------CAAAAACATCGCCTCTTGAA-TAAAAATAAGAGGTCCAGCCTGCCCAGTGACC-CTAGTTCAACGGCCGCGGTATCCTGACCGTGCAAAGGTAGCGTAATCACTTGTTCTTTAAATGAGGACTAGTATGAATGGCATCACGAGGGTTATACTGTCTCCTCTTTCTAATCAGTGAAACTAATCTCCCCGTGAAAAAGCGAGAATAGACTTATAAGACGAGAAGACCCTATGGAGCTTTAAAT-TTTATTTCAATTG-CTTTATCACATA-ACATGTCCCGAC-CC--TCTTATTAAACCTAGCATAA-TGAAAATAAATTTTAGGCTGGGGCGGCCGCGGAGCACAAAATAACCTCCACATTGAA--TAAACCTCAATTTTTGAACTAAGAGCCACGACTCTAAGTACTAACATATTAACATCCATTGACCCAATA-T-ATTGATCAACGAACCAAGTTACCCTAGGGATAACAGCGCAATCTACTTTGAAAGTTCCTATCGACAAGTGGGTTTACGACCTCGATGTTGGATCAGGGTACCCCAGTGGTGCAGCCGCTACTAAAGGTTCGTTTGTTCAACGATTAAAACCCTACGTGATCTGA-------------
>vnbj32 
TCGCCTGTTTAT-CAAAAACATCGCCTCTTGAA-TAAAAATAAGAGGTCCAGCCTGCCCAGTGACC-CTAGTTCAACGGCCGCGGTATCCTGACCGTGCAAAGGTAGCGTAATCACTTGTTCTTTAAATGAGGACTAGTATGAATGGCATCACGAGGGTTATACTGTCTCCTCTTTCTAATCAGTGAAACTAATCTCCCCGTGAAAAAGCGAGAATAGACTTATAAGACGAGAAGACCCTATGGAGCTTTAAAT-TTTATTTCAATTG-CTTTATCACATA-ACATGTCCCGAC-CC--TCTTATTAAACCTAGCATAA-TGAAAATAAATTTTAGGCTGGGGCGGCCGCGGAGCACAAAATAACCTCCACATTGAA--TAAACCTCAATTTTTGAACTAAGAGCCACGACTCTAAGTACTAACATATTAACATCCATTGACCCAATA-T-ATTGATCAACGAACCAAGTTACCCTAGGGATAACAGCGCAATCTACTTTGAAAGTTCCTATCGACAAGTGGGTTTACGACCTCGATGTTGGATCAGGGTACCCCAGTGGTGCAGCCGCTACTAAAGGTTCGTTTGTTCAACGATTAAAACCCTACGTGATCTGAGTT-CAGACCGGA
>vnbj33 
TCGCCTGTTTAT-CAAAAACATCGCCTCTTGAA-TAAAAATAAGAGGTCCAGCCTGCCCAGTGACC-CTAGTTCAACGGCCGCGGTATCCTGACCGTGCAAAGGTAGCGTAATCACTTGTTCTTTAAATGAGGACTAGTATGAATGGCATCACGAGGGTTATACTGTCTCCTCTTTCTAATCAGTGAAACTAATCTCCCCGTGAAAAAGCGAGAATAGACTTATAAGACGAGAAGACCCTATGGAGCTTTAAAT-TTTATTTCAATTG-CTTTATCACATA-ACATGTCCCGAC-CC--TCTTATTAAACCTAGCATAA-TGAAAATAAATTTTAGGCTGGGGCGGCCGCGGAGCACAAAATAACCTCCACATTGAA--TAAACCTCAATTTTTGAACTAAGAGCCACGACTCTAAGTACTAACATATTAACATCCATTGACCCAATA-T-ATTGATCAACGAACCAAGTTACCCTAGGGATAACAGCGCAATCTACTTTGAAAGTTCCTATCGACAAGTGGGTTTACGACCTCGATGTTGGATCAGGGTACCCCAGTGGTGCAGCCGCTACTAAAGGTTCGTTTGTTCAACGATTAAAACCCTACGTGATCTGAGTT-CAGACCGGA
>vnbj82 
-----------------AACATCGCCTCTTGAA-TAAAAATAAGAGGTCCAGCCTGCCCAGTGACC-CTAGTTCAACGGCCGCGGTATCCTGACCGTGCAAAGGTAGCGTAATCACTTGTTCTTTAAATGAGGACTAGTATGAATGGCATCACGAGGGTTATACTGTCTCCTCTTTCTAATCAGTGAAACTAATCTCCCCGTGAAAAAGCGAGAATAGACTTATAAGACGAGAAGACCCTATGGAGCTTTAAAT-TTTATTTCAATTG-CTTTATCACATA-ACATGTCCCGAC-CC--TCTTATTAAACCTAGCATAA-TGAAAATAAATTTTAGGCTGGGGCGGCCGCGGAGCACAAAATAACCTCCACATTGAA--TAAACCTCAATTTTTGAACTAAGAGCCACGACTCTAAGTACTAACATATTAACATCCATTGACCCAATA-T-ATTGATCAACGAACCAAGTTACCCTAGGGATAACAGCGCAATCTACTTTGAAAGTTCCTATCGACAAGTGGGTTTACGACCTCGATGTTGGATCAGGGTACCCCAGTGGTGCAGCCGCTACTAAAGGTTCGTTTGTTCAACGATTAAAACCCTACGTGATCT---------------
>vnbj83 
-----------------AACATCGCCTCTTGAA-TAAAAATAAGAGGTCCAGCCTGCCCAGTGACC-CTAGTTCAACGGCCGCGGTATCCTGACCGTGCAAAGGTAGCGTAATCACTTGTTCTTTAAATGAGGACTAGTATGAATGGCATCACGAGGGTTATACTGTCTCCTCTTTCTAATCAGTGAAACTAATCTCCCCGTGAAAAAGCGAGAATAGACTTATAAGACGAGAAGACCCTATGGAGCTTTAAAT-TTTATTTCAATTG-CTTTATCACATA-ACATGTCCCGAC-CC--TCTTATTAAACCTAGCATAA-TGAAAATAAATTTTAGGCTGGGGCGGCCGCGGAGCACAAAATAACCTCCACATTGAA--TAAACCTCAATTTTTGAACTAAGAGCCACGACTCTAAGTACTAACATATTAACATCCATTGACCCAATA-T-ATTGATCAACGAACCAAGTTACCCTAGGGATAACAGCGCAATCTACTTTGAAAGTTCCTATCGACAAGTGGGTTTACGACCTCGATGTTGGATCAGGGTACCCCAGTGGTGCAGCCGCTACTAAAGGTTCGTTTGTTCAACGATTAAAACCCTACGTGATCT---------------
>vnbj67 
--------------AAAAACATCGCCTCTTGAATAAAATATAAGAGGTCCAGCCTGCCCAGTGACCACTAGTTCAACGGCCGCGGTATCCTGACCGTGCGAAGGTAGCGTAATCACTTGTTCTTTAAATGAGGACTAGTATGAATGGCATCACGAGGGTTTTACTGTCTCCTTTTTCTAATCAGTGAAACTGTTCTCCCCGTGAAGAAACGGGGATGAATATATAAGACGAGAAGACCCTATGGAGCTTTAAAT-TTTATTTCAATTG-CTTTATTACACT-ACCAGTCCTGAC-CTCTTACACTTATTTCAAGCATGA-TGATAGTAAATTTTAGGTTGGGGTGACCACGGAGTATAAAAAAACCTCCGCATTGAACCTAGGCCTTAG-CCTTGAACAAAGAGCTACAACTCCAAGTACTAATACATTAACATTCATTGACCCAATATTTTTTGATCAACGAACCAAGTTACCCTAGGGATAACAGCGCAATCTACTTTGAGAGCCCCTATCGACAAGTGGGTTTACGACCTCGATGTTGGATCAGGGTATCCCAGTGGTGCAGCCACTACTAAAGGCTCGTTTGTTCAACGATTAAAACCCTACGTGATCTGAG------------
>vnbj107 
---------TTATCAAAAACATCGCCTCTTGAA--TAAAATAAGAGGTCCAGCCTGCCCAGTGAC--CCAGTTCAACGGCCGCGGTATCCTGACCGTGCGAAGGTAGCGTAATCACTTGTTCTTTAAATGAGGACTAGTATGAATGGCATCACGAGGGTTACACTGTCTCCTTTTTCTAATCAGTGAAACTATTCTCCCCGTGAAGAAACGAGGATACACATATAAGACGAGAAGACCCTATGGAGCTTTAAAT-TTTATTTCAATTG-CTCTATTACATTAACCGGTCCAGAC-CC-ATTATTTTAAACCAAGCATTA-TGATAATAAATTTTAGGTTGGGGTGACCGCGGAGCACAAAAAAACCTCCGCATTGAGCCAGGCCTTTAAGCCTTGTACAAAGAGCTACAACTCTAACAACTAATATATTAACATTAATTGACCCAATA-TTTTTGATCAATGAACCAAGTTACCCTAGGGATAACAGCGCAATCTACTTTGAGAGCTCCTATCGACAAGTGGGTTTACGACCTCGATGTTGGATCAGGGTGTCCCAGTGGTGCAGCCGCTACTAAAGGTTCGTTTGTTCAACGATTAAAACCCTACGTGATCTGAGT-----------
>vnbj109 
---------TTATCAAAAACATCGCCTCTTGAA--TAAAATAAGAGGTCCAGCCTGCCCAGTGAC--CCAGTTCAACGGCCGCGGTATCCTGACCGTGCGAAGGTAGCGTAATCACTTGTTCTTTAAATGAGGACTAGTATGAATGGCATCACGAGGGTTACACTGTCTCCTTTTTCTAATCAGTGAAACTATTCTCCCCGTGAAGAAACGAGGATACACATATAAGACGAGAAGACCCTATGGAGCTTTAAAT-TTTATTTCAATTG-CTCTATTACATTAACCGGTCCAGAC-CC-ATTATTTTAAACCAAGCATTA-TGATAATAAATTTTAGGTTGGGGTGACCGCGGAGCACAAAAAAACCTCCGCATTGAGCCAGGCCTTTAAGCCTTGTACAAAGAGCTACAACTCTAACAACTAATATATTAACATTAATTGACCCAATA-TTTTTGATCAATGAACCAAGTTACCCTAGGGATAACAGCGCAATCTACTTTGAGAGCTCCTATCGACAAGTGGGTTTACGACCTCGATGTTGGATCAGGGTGTCCCAGTGGTGCAGCCGCTACTAAAGGTTCGTTTGTTCAACGATTAAAACCCTACGTGATCTGAGT-----------
>vnbj18 
--------------AAAAACATCGCCTCTTGAA--TAAAATAAGAGGTCCAGCCTGCCCAGTGAC--CCAGTTCAACGGCCGCGGTATCCTGACCGTGCGAAGGTAGCGTAATCACTTGTTCTTTAAATGAGGACTAGTATGAATGGCATCACGAGGGTTACACTGTCTCCTTTTTCTAATCAGTGAAACTATTCTCCCCGTGAAGAAACGAGGATACACATATAAGACGAGAAGACCCTATGGAGCTTTAAAT-TTTATTTCAATTG-CTCTATTACATTAACCGGTCCAGAC-CC-ATTATTTTAAACCAAGCATTA-TGATAATAAATTTTAGGTTGGGGTGACCGCGGAGCACAAAAAAACCTCCGCATTGAGCCAGGCCTTTAAGCCTTGTACAAAGAGCTACAACTCTAACAACTAATATATTAACATTAATTGACCCAATA-TTTTTGATCAATGAACCAAGTTACCCTAGGGATAACAGCGCAATCTACTTTGAGAGCTCCTATCGACAAGTGGGTTTACGACCTCGATGTTGGATCAGGGTGTCCCAGTGGTGCAGCCGCTACTAAAGGTTCGTTTGTTCAACGATTAAAACCCTACGTGATCTGA-------------
>vnbj84 
-------------CAAAAACATCGCCTCTTGAA--TAAAATAAGAGGTCCAGCCTGCCCAGTGAC--CCAGTTCAACGGCCGCGGTATCCTGACCGTGCGAAGGTAGCGTAATCACTTGTTCTTTAAATGAGGACTAGTATGAATGGCATCACGAGGGTTACACTGTCTCCTTTTTCTAATCAGTGAAACTATTCTCCCCGTGAAGAAACGAGGATACACATATAAGACGAGAAGACCCTATGGAGCTTTAAAT-TTTATTTCAATTG-CTCTATTACATTAACCGGTCCAGAC-CC-ATTATTTTAAACCAAGCATTA-TGATAATAAATTTTAGGTTGGGGTGACCGCGGAGCACAAAAAAACCTCCGCATTGAGCCAGGCCTTTAAGCCTTGTACAAAGAGCTACAACTCTAACAACTAATATATTAACATTAATTGACCCAATA-TTTTTGATCAATGAACCAAGTTACCCTAGGGATAACAGCGCAATCTACTTTGAGAGCTCCTATCGACAAGTGGGTTTACGACCTCGATGTTGGATCAGGGTGTCCCAGTGGTGCAGCCGCTACTAAAGGTTCGTTTGTTCAACGATTAAAACCCTACGTGATCTGA-------------
>vnbj85 
------------TCAAAAACATCGCCTCTTGAA--TAAAATAAGAGGTCCAGCCTGCCCAGTGAC--CCAGTTCAACGGCCGCGGTATCCTGACCGTGCGAAGGTAGCGTAATCACTTGTTCTTTAAATGAGGACTAGTATGAATGGCATCACGAGGGTTACACTGTCTCCTTTTTCTAATCAGTGAAACTATTCTCCCCGTGAAGAAACGAGGATACACATATAAGACGAGAAGACCCTATGGAGCTTTAAAT-TTTATTTCAATTG-CTCTATTACATTAACCGGTCCAGAC-CC-ATTATTTTAAACCAAGCATTA-TGATAATAAATTTTAGGTTGGGGTGACCGCGGAGCACAAAAAAACCTCCGCATTGAGCCAGGCCTTTAAGCCTTGTACAAAGAGCTACAACTCTAACAACTAATATATTAACATTAATTGACCCAATA-TTTTTGATCAATGAACCAAGTTACCCTAGGGATAACAGCGCAATCTACTTTGAGAGCTCCTATCGACAAGTGGGTTTACGACCTCGATGTTGGATCAGGGTGTCCCAGTGGTGCAGCCGCTACTAAAGGTTCGTTTGTTCAACGATTAAAACCCTACGTGATCTGA-------------
>vnbj86 
TCGCCTGTTTTATCAAAAACATCGCCTCTTGAA--TAAAATAAGAGGTCCAGCCTGCCCAGTGAC--CCAGTTCAACGGCCGCGGTATCCTGACCGTGCGAAGGTAGCGTAATCACTTGTTCTTTAAATGAGGACTAGTATGAATGGCATCACGAGGGTTACACTGTCTCCTTTTTCTAATCAGTGAAACTATTCTCCCCGTGAAGAAACGAGGATACACATATAAGACGAGAAGACCCTATGGAGCTTTAAAT-TTTATTTCAATTG-CTCTATTACATTAACCGGTCCAGAC-CC-ATTATTTTAAACCAAGCATTA-TGATAATAAATTTTAGGTTGGGGTGACCGCGGAGCACAAAAAAACCTCCGCATTGAGCCAGGCCTTTAAGCCTTGTACAAAGAGCTACAACTCTAACAACTAATATATTAACATTAATTGACCCAATA-TTTTTGATCAATGAACCAAGTTACCCTAGGGATAACAGCGCAATCTACTTTGAGAGCTCCTATCGACAAGTGGGTTTACGACCTCGATGTTGGATCAGGGTGTCCCAGTGGTGCAGCCGCTACTAAAGGTTCGTTTGTTCAACGATTAAAACCCTACGTGATCTGAGTTCCAGACCGGA
>vnbj87 
-------------CAAAAACATCGCCTCTTGAA--TAAAATAAGAGGTCCAGCCTGCCCAGTGAC--CCAGTTCAACGGCCGCGGTATCCTGACCGTGCGAAGGTAGCGTAATCACTTGTTCTTTAAATGAGGACTAGTATGAATGGCATCACGAGGGTTACACTGTCTCCTTTTTCTAATCAGTGAAACTATTCTCCCCGTGAAGAAACGAGGATACACATATAAGACGAGAAGACCCTATGGAGCTTTAAAT-TTTATTTCAATTG-CTCTATTACATTAACCGGTCCAGAC-CC-ATTATTTTAAACCAAGCATTA-TGATAATAAATTTTAGGTTGGGGTGACCGCGGAGCACAAAAAAACCTCCGCATTGAGCCAGGCCTTTAAGCCTTGTACAAAGAGCTACAACTCTAACAACTAATATATTAACATTAATTGACCCAATA-TTTTTGATCAATGAACCAAGTTACCCTAGGGATAACAGCGCAATCTACTTTGAGAGCTCCTATCGACAAGTGGGTTTACGACCTCGATGTTGGATCAGGGTGTCCCAGTGGTGCAGCCGCTACTAAAGGTTCGTTTGTTCAACGATTAAAACCCTACGTGATCTGA-------------
>vnbj70 
-------------CAAAAACATCGCCTCTTGATCAATATATAAGAGGTCCAGCCTGCCCAGTGAC--CAAGTTTAACGGCCGCGGTATCCTAACCGTGCGAAGGTAGCGTAATCACTTGTTCTTTAAATGAGGACTAGTATGAATGGCACCACGAAGGCTATACTGTCTCCTTTTTCTAATCAATGAAACTGATCTCCCCGTGAAGAAGCGGGGATAAAAATATAAGACGAGAAGACCCTATGGAGCTTAAAAC-TAAATAGCATCAG--CTTATACAATA--CATCTTTAAAA----TTAATAATAATTCCAGCTATATTGACTATTAGTTTTAGGTTGGGGTGACCATGGAGTATAATTTAACCTCCATACTGAAA-GGACCTAT---TCCTGAGCAAAAAGCCACGACTTTAAGCACCAACAAATTGACAT-AATTGACCCATTA-T-TTTGATCAATGAACCAAGTTACCCTAGGGATAACAGCGCAATCTACTTCAAGAGCCCCTATCGACAAGTAGGTTTACGACCTCGATGTTGGATCAGGGTATCCTAGTGGTGCAGCCGCTACTAAAGGTTCGTTTGTTCAACGATTAAAACCCTACGTGATCTGA-------------
>vnbj71 
TCGCCTGTTTAT-CAAAAACATCGCCTCTTGATCAATATATAAGAGGTCCAGCCTGCCCAGTGAC--CAAGTTTAACGGCCGCGGTATCCTAACCGTGCGAAGGTAGCGTAATCACTTGTTCTTTAAATGAGGACTAGTATGAATGGCACCACGAAGGCTATACTGTCTCCTTTTTCTAATCAATGAAACTGATCTCCCCGTGAAGAAGCGGGGATAAAAATATAAGACGAGAAGACCCTATGGAGCTTAAAAC-TAAATAGCATCAG--CTTATACAATA----CATCTTTAA-AA-TTAATAATAATTCCAGCTATATTGACTATTAGTTTTAGGTTGGGGTGACCATGGAGTATAATTTAACCTCCATACTGAAA-GGACCTAT---TCCTGAGCAAAAAGCCACGACTTTAAGCACCAACAAATTGACAT-AATTGACCCATTA-T-TTTGATCAATGAACCAAGTTACCCTAGGGATAACAGCGCAATCTACTTCAAGAGCCCCTATCGACAAGTAGGTTTACGACCTCGATGTTGGATCAGGGTATCCTAGTGGTGCAGCCGCTACTAAAGGTTCGTTTGTTCAACGATTAAAACCCTACGTGATCTGAGTT-CAGACCGGA
>vnbj36 
------------TCAAAAACATCGCCTCTAGTT--ACACATGAGAGGTCCAGCCTGCCCAGTGAT--TTAATTCAACGGCCGCGGTATCCTAACCGTGCGAAGGTAGCGTAATCACTTGTTCTTTAAATGAGGACTAGTATGAATGGCACCACGAGGGTTATACTGTCTCCTTTTTCTAATCAATGAAACTGATCTCTCCGTGAAGAAGCGGGGATAAATATATAAGACGAGAAGACCCTATGGAGCTTTAAACAATTATAGCACTAGCCCTCATTTC----TACTCTTCAGAG-ACATAATTAATATACCGGCTAACA-TGACTATTAGTTTTAGGTTGGGGTGACCGCGGAGCAAAAATTAACCTCCACATTGGAA-GGAGCTAC---TCCTGAGCTAAGAGCTACAACCCTAAGCACCAACAAACTGACATTAATTGACCCAACA-T-GTTGAACAACGAACCAAGTTACCCTAGGGATAACAGCGCAATCCATTTCAAGAGCCCCTATCGACAAATGGGTTTACGACCTCGATGTTGGATCAGGGTACCCCAGTGGTGCAGCCGCTACTAAAGGTTCGTTTGTTCAACGATTAAAACCCTACGTGATCTGA-------------
>vnbj37 
TCGCCTGTTTTATCAAAAACATCGCCTCTAGTT--ACACATGAGAGGTCCAGCCTGCCCAGTGAT--TTAATTCAACGGCCGCGGTATCCTAACCGTGCGAAGGTAGCGTAATCACTTGTTCTTTAAATGAGGACTAGTATGAATGGCACCACGAGGGTTATACTGTCTCCTTTTTCTAATCAATGAAACTGATCTCTCCGTGAAGAAGCGGGGATAAATATATAAGACGAGAAGACCCTATGGAGCTTTAAACAATTATAGCACTAGCCCTCATTTC----TACTCTTCAGAG-ACATAATTAATATACCGGCTAACA-TGACTATTAGTTTTAGGTTGGGGTGACCGCGGAGCAAAAATTAACCTCCACATTGGAA-GGAGCTAC---TCCTGAGCTAAGAGCTACAACCCTAAGCACCAACAAACTGACATTAATTGACCCAACA-T-GTTGAACAACGAACCAAGTTACCCTAGGGATAACAGCGCAATCCATTTCAAGAGCCCCTATCGACAAATGGGTTTACGACCTCGATGTTGGATCAGGGTACCCCAGTGGTGCAGCCGCTACTAAAGGTTCGTTTGTTCAACGATTAAAACCCTACGTGATCTGA-------------
>vnbj77 
------GTTTTTTCAAAAACATCGCCTCTTGGC--ATTTATAAGAGGTCCAGCCTGCCCAGTGAC--TAAATTCAACGGCCGCGGTATCCTAACCGTGCGAAGGTAGCGTAATCACTTGTTCTTTAAATGAGGACTAGTATGAATGGCACCACGAGGGTTACACTGTCTCCTTTTTCTAATCAATGAAACTGATCTCCCCGTGAAGAAGCGGGGATAAATATATAAGACGAGAAGACCCTATGGAGCTTTAAACAATCATAGCACTGGCCTTAATTTTCTA---CTCTTCAGAG-ATATAACCACTATACTGACCAACA-TGACTATTAGTTTTAGGTTGGGGTGACCGCGGAGCAAAAATTAACCTCCACGTTGAAA-GGAGCTAC---TCCTGAGCTAAAAGCTACGACTTCAAGCACCAATAAACTGACATCAATTGACCCAACA-T-GTTGAGCAACGAACCAAGTTACCCTAGGGATAACAGCGCAATCCATTTTAAGAGCCCCTATCGACAAATGGGTTTACGACCTCGATGTTGGATCAGGGTACCCCAGTGGTGCAGCCGCTACTAAAGGTTCGTTTGTTCAACGATTAAAACCCTACGTGATCTGA-------------
>vnbj78 
----------TTTCAAAAACATCGCCTCTTGGC--ATTTATAAGAGGTCCAGCCTGCCCAGTGAC--TAAATTCAACGGCCGCGGTATCCTAACCGTGCGAAGGTAGCGTAATCACTTGTTCTTTAAATGAGGACTAGTATGAATGGCACCACGAGGGTTACACTGTCTCCTTTTTCTAATCAATGAAACTGATCTCCCCGTGAAGAAGCGGGGATAAATATATAAGACGAGAAGACCCTATGGAGCTTTAAACAATCATAGCACTGGCCTTAATTTTCTA---CTCTTCAGAG-ATATAACCACTATACTGACCAACA-TGACTATTAGTTTTAGGTTGGGGTGACCGCGGAGCAAAAATTAACCTCCACGTTGAAA-GGAGCTAC---TCCTGAGCTAAAAGCTACGACTTCAAGCACCAATAAACTGACATCAATTGACCCAACA-T-GTTGAGCAACGAACCAAGTTACCCTAGGGATAACAGCGCAATCCATTTTAAGAGCCCCTATCGACAAATGGGTTTACGACCTCGATGTTGGATCAGGGTACCCCAGTGGTGCAGCCGCTACTAAAGGTTCGTTTGTTCAACGATTAAAACCCTACGTGATCT---------------
>vnbj79 
-----------TTCAAAAACATCGCCTCTTGGC--ATTTATAAGAGGTCCAGCCTGCCCAGTGAC--TAAATTCAACGGCCGCGGTATCCTAACCGTGCGAAGGTAGCGTAATCACTTGTTCTTTAAATGAGGACTAGTATGAATGGCACCACGAGGGTTACACTGTCTCCTTTTTCTAATCAATGAAACTGATCTCCCCGTGAAGAAGCGGGGATAAATATATAAGACGAGAAGACCCTATGGAGCTTTAAACAATCATAGCACTGGCCTTAATTTTCTA---CTCTTCAGAG-ATATAACCACTATACTGACCAACA-TGACTATTAGTTTTAGGTTGGGGTGACCGCGGAGCAAAAATTAACCTCCACGTTGAAA-GGAGCTAC---TCCTGAGCTAAAAGCTACGACTTCAAGCACCAATAAACTGACATCAATTGACCCAACA-T-GTTGAGCAACGAACCAAGTTACCCTAGGGATAACAGCGCAATCCATTTTAAGAGCCCCTATCGACAAATGGGTTTACGACCTCGATGTTGGATCAGGGTACCCCAGTGGTGCAGCCGCTACTAAAGGTTCGTTTGTTCAACGATTAAAACCCTACGTGATC----------------
>vnbj51 
--------------AAAAACATCGCCTTTTGAA--TCACATAAAAGGTCCAGCCTGCCCAGTGAC--CATGTTCAACGGCCGCGGTATCCTAACCGTGCGAAGGTAGCGTAATCACTTGTTCTTTAAATGAGGACTAGTATGAATGGCACCACGAAGGTTATACTGTCTCCTTTCTCTAATCAGTGAAACTAATCTTCCCGTGAAGAAGCGGGAATCTACATATAAGACGAGAAGACCCTATGGAGCTTTAAAC-GAAATAACAACTA-CCACAACAAACA-CCAATTCCAGAAAAT-CAACCATCTACCTCGGTATTT-TGTCTATTAGTTTTAGGTTGGGGTGACCGCGGAGCAAAAAACAACCTCCGCAATGAAC-GGGACCTA---CCCTAAACAAAAAGCTACAACTTTATGTATCAGCATACTGACATTAATTGACCCAATA-A-TTTGATCAACGAACCAAGTTACCCTAGGGATAACAGCGCAATCCATTTCAAGAGCCCCTATCGACAAATGGGTTTACGACCTCGATGTTGGATCAGGGTCTCCTAGTGGTGCAGCCGCTACTAAAGGTTCGTTTGTTCAACGATTAAAACCCTACGTGATCTGA-------------
>vnbj52 
-------------CAAAAACATCGCCTTTTGAA--TCACATAAAAGGTCCAGCCTGCCCAGTGAC--CATGTTCAACGGCCGCGGTATCCTAACCGTGCGAAGGTAGCGTAATCACTTGTTCTTTAAATGAGGACTAGTATGAATGGCACCACGAAGGTTATACTGTCTCCTTTCTCTAATCAGTGAAACTAATCTTCCCGTGAAGAAGCGGGAATCTACATATAAGACGAGAAGACCCTATGGAGCTTTAAAC-GAAATAACAACTA-CCACAACAAACA-CCAATTCCAGAAAAT-CAACCATCTACCTCGGTATTT-TGTCTATTAGTTTTAGGTTGGGGTGACCGCGGAGCAAAAAACAACCTCCGCAATGAAC-GGGACCTA---CCCTAAACAAAAAGCTACAACTTTATGTATCAGCATACTGACATTAATTGACCCAATA-A-TTTGATCAACGAACCAAGTTACCCTAGGGATAACAGCGCAATCCATTTCAAGAGCCCCTATCGACAAATGGGTTTACGACCTCGATGTTGGATCAGGGTCTCCTAGTGGTGCAGCCGCTACTAAAGGTTCGTTTGTTCAACGATTAAAACCCTACGTGATCTGA-------------
>vnbj63 
----------TATCAAAAACATCGCCTTTTGAA--TCACATAAAAGGTCCAGCCTGCCCAGTGAC--CATGTTCAACGGCCGCGGTATCCTAACCGTGCGAAGGTAGCGTAATCACTTGTTCTTTAAATGAGGACTAGTATGAATGGCACCACGAAGGTTATACTGTCTCCTTTCTCTAATCAGTGAAACTAATCTTCCCGTGAAGAAGCGGGAATCTACATATAAGACGAGAAGACCCTATGGAGCTTTAAAC-GAAATAACAACTA-CCACAACAAACA-CCAATTCCAGAAAAT-CAACCATCTACCTCGGTATTT-TGTCTATTAGTTTTAGGTTGGGGTGACCGCGGAGCAAAAAACAACCTCCGCAATGAAC-GGGACCTA---CCCTAAACAAAAAGCTACAACTTTATGTATCAGCATACTGACATTAATTGACCCAATA-A-TTTGATCAACGAACCAAGTTACCCTAGGGATAACAGCGCAATCCATTTCAAGAGCCCCTATCGACAAATGGGTTTACGACCTCGATGTTGGATCAGGGTCTCCTAGTGGTGCAGCCGCTACTAAAGGTTCGTTTGTTCAACGATTAAAACCCTACGTGATCTGAGTT-CAGACCGGA
>vnbj03 
--------------AAAAACATCGCCTTTTGAA--ATATATAAAAGGTCCAGCCTGCCCAGTGAC--CATGTTCAACGGCCGCGGTATCCTAACCGTGCGAAGGTAGCGTAATCACTTGTTCTTTAAATGAGGACTAGTATGAATGGCACCACGAAGGTTATACTGTCTCCTTTTTCTAATCAGTAAAACTAATCTTCCCGTGAAGAAGCGGGAATCTACATATAAGACGAGAAGACCCTATGGAGCTTTAAAC-GAAATAACAACTA-CCATAATAAATA-CTAATTCCAGAA-GT-TTAACTCTCACCCAGGTATTT-TGTTTATTAGTTTTAGGTTGGGGTGACCGCGGAGTAAAAAACAACCTCCGCACTGAAC-GGAGCTAG---CCCTAAACAAAAAGCTACAACTTTATGTATCAGCACACTGACACTAATTGACCCAATA-A-TTTGATCAACGAACCAAGTTACCCTAGGGATAACAGCGCAATCCATTTCAAGAGCCCCTATCGACAAATGGGTTTACGACCTCGATGTTGGATCAGGGTCTCCTAGTGGTGCAGCCGCTACTAATGGTTCGTTTGTTCAACGATTAAAACCCTACGTGATC----------------
>vnbj66 
TCGCCTGTTTAT-CAAAAACATCGCCTTTTGAA--ATATATAAAAGGTCCAGCCTGCCCAGTGAC--CATGTTCAACGGCCGCGGTATCCTAACCGTGCGAAGGTAGCGTAATCACTTGTTCTTTAAATAAGGACTAGTATGAATGGCACCACGAAGGTTATACTGTCTCCTTTTTCTAATCAGTGAAACTAATCTTCCCGTGAAGAAGCGGGAATCTACATATAAGACGAGAAGACCCTATGGAGCTTTAAAC-GAAATAACAACTA-CCATAATAAATA-CTAATTCCAGAAGGT-TTAACTCTCACCCAGGTATTT-TGTTTATTAGTTTTAGGTTGGGGTGACCGCGGAGTAAAAAACAACCTCCGCACTGAAC-GGAGCTAG---CCCTAAACAAAAAGCTACAACTTTATGTATCAGCACACTGACACTAATTGACCCAATA-A-TTTGATCAACGAACCAAGTTACCCTAGGGATAACAGCGCAATCCATTTCAAGAGCCCCTATCGACAAATGGGTTTACGACCTCGATGTTGGATCAGGGTCTCCTAGTGGTGCAGCCGCTACTAATGGTTCGTTTGTTCAACGATTAAAACCCTACGTGATCT---------------
>vnbj64 
----------AT-CAAAAACATCGCCTTTTGAA--ATATATAAAAGGTCCAGCCTGCCCAGTGAC--CATGTTCAACGGCCGCGGTATCCTAACCGTGCGAAGGTAGCGTAATCACTTGTTCTTTAAATAAGGACTAGTATGAATGGCACCACGAAGGTTATACTGTCTCCTTTTTCTAATCAGTGAAACTAATCTTCCCGTGAAGAAGCGGGAATCTACATATAAGACGAGAAGACCCTATGGAGCTTTAAAC-GAAATAACAACTA-CCATAATAAATA-CTAATTCCAGAAGGT-TTAACTCTCACCCAGGTATTT-TGTTTATTAGTTTTAGGTTGGGGTGACCGCGGAGTAAAAAACAACCTCCGCACTGAAC-GGAGCTAG---CCCTAAACAAAAAGCTACAACTTTATGTATCAGCACACTGACACTAATTGACCCAATA-A-TTTGATCAACGAACCAAGTTACCCTAGGGATAACAGCGCAATCCATTTCAAGAGCCCCTATCGACAAATGGGTTTACGACCTCGATGTTGGATCAGGGTCTCCTAGTGGTGCAGCCGCTACTAATGGTTCGTTTGTTCAACGATTAAAACCCTACGTGATCTGA-------------
>vnbj74 
-------TTTAT-CAAAAACATCGCCTTTTGAA--ATATATAAAAGGTCCAGCCTGCCCAGTGAC--CATGTTCAACGGCCGCGGTATCCTAACCGTGCGAAGGTAGCGTAATCACTTGTTCTTTAAATAAGGACTAGTATGAATGGCACCACGAAGGTTATACTGTCTCCTTTTTCTAATCAGTGAAACTAATCTTCCCGTGAAGAAGCGGGAATCTACATATAAGACGAGAAGACCCTATGGAGCTTTAAAC-GAAATAACAACTA-CCATAATAAATA-CTAATTCCAGAAGGT-TTAACTCTCACCCAGGTATTT-TGTTTATTAGTTTTAGGTTGGGGTGACCGCGGAGTAAAAAACAACCTCCGCACTGAAC-GGAGCTAG---CCCTAAACAAAAAGCTACAACTTTATGTATCAGCACACTGACACTAATTGACCCAATA-A-TTTGATCAACGAACCAAGTTACCCTAGGGATAACAGCGCAATCCATTTCAAGAGCCCCTATCGACAAATGGGTTTACGACCTCGATGTTGGATCAGGGTCTCCTAGTGGTGCAGCCGCTACTAATGGTTCGTTTGTTCAACGATTAAAACCCTACGTGATCTGA-------------
>vnbj62 
-------------CAAAAACATCGCCTCTTGAC--TTTTATAAGAGGTCCAGCCTGCCCAGTGAC--CATGTTCAACGGCCGCGGTATCCTAACCGTGCGAAGGTAGCGTAATCACTTGTTCTTTAAATGTGGACTAGTATGAATGGCACCACGAGGGTTATACTGTCTCCTTTTTCTAATCAGTGAAACTAATCTCCCCGTGAAGAAGCGGGAATACATCTATAAGACGAGAAGACCCTATGGAGCTTTAAAC-AACACAGCAATTA-CCTACTGAACTATAAATTTCCGAAT-ACCTTAACCTTT--TTAAGTAATC-TGACTGCAAGTTTTTGGTTGGGGTGACCACGGAGCATAACACAACCTCCATGCTGAA--AGAATTTT---TTCTAAGCTAAGAACAACCTGTCTAAGCATCAATATATTGACATCCATTGACCCAATA-CATTTGACCAACGAACCAAGTTACCCTAGGGATAACAGCGCAATCCACTTCAAGAGCTCCTATCGACAAGTGGGTTTACGACCTCGATGTTGGATCAGGGTATCCCAGTGGTGCAGCCGCTACTAAAGGTTCGTTTGTTCAACGATTAAAACCCTACGTGATCTGAG------------
>vnbj76 
-----------------AACATCGCCTCTTGAC--TTTTATAAGAGGTCCAGCCTGCCCAGTGAC--CATGTTCAACGGCCGCGGTATCCTAACCGTGCGAAGGTAGCGTAATCACTTGTTCTTTAAATGTGGACTAGTATGAATGGCACCACGAGGGTTATACTGTCTCCTTTTTCTAATCAGTGAAACTAATCTCCCCGTGAAGAAGCGGGAATACATCTATAAGACGAGAAGACCCTATGGAGCTTTAAAC-AACACAGCAATTA-CCTACTGAACTATAAATTTCCGAAT-ACCTTAACCTTT--TTAAGTAATC-TGACTGCAAGTTTTTGGTTGGGGTGACCACGGAGCATAACACAACCTCCATGCTGAA--AGAATTTT---TTCTAAGCTAAGAACAACCTGTCTAAGCATCAATATATTGACATCCATTGACCCAATA-CATTTGACCAACGAACCAAGTTACCCTAGGGATAACAGCGCAATCCACTTCAAGAGCTCCTATCGACAAGTGGGTTTACGACCTCGATGTTGGATCAGGGTATCCCAGTGGTGCAGCCGCTACTAAAGGT-------------------------------------------------
>vnbj88 
-------------CAAAAACATCGCCTCTTGAC--TTTTATAAGAGGTCCAGCCTGCCCAGTGAC--CATGTTCAACGGCCGCGGTATCCTAACCGTGCGAAGGTAGCGTAATCACTTGTTCTTTAAATGTGGACTAGTATGAATGGCACCACGAGGGTTATACTGTCTCCTTTTTTTAATCAGTGAAACTAATCTCCCCGTGAAGAAGCGGGAATACATCTATAAGACGAGAAGACCCTATGGAGCTTTAAAC-AACACAGCAATTA-CCTACTGAACTATAAATTTCCGAAT-ACCTTAACCTTT--TTAAGTAATC-TGACTGCAAGTTTTTGGTTGGGGTGACCACGGAGCATAACACAACCTCCATGCTGAAA-GAATTTTT---TTCTAAGCTAAGAACAACCTGTCTAAGCATCAATATATTGACATCCATTGACCCAATA-CATTTGACCAACGAACCAAGTTACCCTAGGGATAACAGCGCAATCCACTTCAAGAGCTCCTATCGACAAGTGGGTTTACGACCTCGATGTTGGATCAGGGTATCCCAGTGGTGCAGCCGCTACTAAAGGTTCGTTTGTTCAACGATTAAAACCCTACGTGATCTGA-------------
>vnbj89 
-------------CAAAAACATCGCCTCTTGAC--TTTTATAAGAGGTCCAGCCTGCCCAGTGAC--CATGTTCAACGGCCGCGGTATCCTAACCGTGCGAAGGTAGCGTAATCACTTGTTCTTTAAATGTGGACTAGTATGAATGGCACCACGAGGGTTATACTGTCTCCTTTTTTTAATCAGTGAAACTAATCTCCCCGTGAAGAAGCGGGAATACATCTATAAGACGAGAAGACCCTATGGAGCTTTAAAC-AACACAGCAATTA-CCTACTGAACTATAAATTTCCGAAT-ACCTTAACCTTT--TTAAGTAATC-TGACTGCAAGTTTTTGGTTGGGGTGACCACGGAGCATAACACAACCTCCATGCTGAA--AGAATTTTT--TTCTAAGCTAAGAACAACCTGTCTAAGCATCAATATATTGACATCCATTGACCCAATA-CATTTGACCAACGAACCAAGTTACCCTAGGGATAACAGCGCAATCCACTTCAAGAGCTCCTATCGACAAGTGGGTTTACGACCTCGATGTTGGATCAGGGTATCCCAGTGGTGCAGCCGCTACTAAAGGTTCGTTTGTTCAACGATTAAAACCCTACGTGATCTGA-------------
>vnbj90 
-------------CAAAAACATCGCCTCTTGAC--TTTTATAAGAGGTCCAGCCTGCCCAGTGAC--CATGTTCAACGGCCGCGGTATCCTAACCGTGCGAAGGTAGCGTAATCACTTGTTCTTTAAATGTGGACTAGTATGAATGGCACCACGAGGGTTATACTGTCTCCTTTTTTTAATCAGTGAAACTAATCTCCCCGTGAAGAAGCGGGAATACATCTATAAGACGAGAAGACCCTATGGAGCTTTAAAC-AACACAGCAATTA-CCTACTGAACTATAAATTTCCGAAT-ACCTTAACCTTT--TTAAGTAATC-TGACTGCAAGTTTTTGGTTGGGGTGACCACGGAGCATAACACAACCTCCATGCTGAA--AGAATTTTT--TTCTAAGCTAAGAACAACCTGTCTAAGCATCAATATATTGACATCCATTGACCCAATA-CATTTGACCAACGAACCAAGTTACCCTAGGGATAACAGCGCAATCCACTTCAAGAGCTCCTATCGACAAGTGGGTTTACGACCTCGATGTTGGATCAGGGTATCCCAGTGGTGCAGCCGCTACTAAAGGTTCGTTTGTTCAACGATTAAAACCCTACGTGATCTGA-------------
>vnbj91 
-------------CAAAAACATCGCCTCTTGAC--TTTTATAAGAGGTCCAGCCTGCCCAGTGAC--CATGTTCAACGGCCGCGGTATCCTAACCGTGCGAAGGTAGCGTAATCACTTGTTCTTTAAATGTGGACTAGTATGAATGGCACCACGAGGGTTATACTGTCTCCTTTTTTTAATCAGTGAAACTAATCTCCCCGTGAAGAAGCGGGAATACATCTATAAGACGAGAAGACCCTATGGAGCTTTAAAC-AACACAGCAATTA-CCTACTGAACTATAAATTTCCGAAT-ACCTTAACCTTT--TTAAGTAATC-TGACTGCAAGTTTTTGGTTGGGGTGACCACGGAGCATAACACAACCTCCATGCTGAA--AGAATTTTT--TTCTAAGCTAAGAACAACCTGTCTAAGCATCAATATATTGACATCCATTGACCCAATA-CATTTGACCAACGAACCAAGTTACCCTAGGGATAACAGCGCAATCCACTTCAAGAGCTCCTATCGACAAGTGGGTTTACGACCTCGATGTTGGATCAGGGTATCCCAGTGGTGCAGCCGCTACTAAAGGTTCGTTTGTTCAACGATTAAAACCCTACGTGATCTGA-------------
>vnbj92 
-------------CAAAAACATCGCCTCTTGAC--TTTTATAAGAGGTCCAGCCTGCCCAGTGAC--CATGTTCAACGGCCGCGGTATCCTAACCGTGCGAAGGTAGCGTAATCACTTGTTCTTTAAATGTGGACTAGTATGAATGGCACCACGAGGGTTATACTGTCTCCTTTTTTTAATCAGTGAAACTAATCTCCCCGTGAAGAAGCGGGAATACATCTATAAGACGAGAAGACCCTATGGAGCTTTAAAC-AACACAGCAATTA-CCTACTGAACTATAAATTTCCGAAT-ACCTTAACCTTT--TTAAGTAATC-TGACTGCAAGTTTTTGGTTGGGGTGACCACGGAGCATAACACAACCTCCATGCTGAA--AGAATTTTT--TTCTAAGCTAAGAACAACCTGTCTAAGCATCAATATATTGACATCCATTGACCCAATA-CATTTGACCAACGAACCAAGTTACCCTAGGGATAACAGCGCAATCCACTTCAAGAGCTCCTATCGACAAGTGGGTTTACGACCTCGATGTTGGATCAGGGTATCCCAGTGGTGCAGCCGCTACTAAAGGTTCGTTTGTTCAACGATTAAAACCCTACGTGATCTGA-------------
>vnbj40 
----------TATCAAAAACATCGCCTCTTGCT--AATTATAAGAGGTCTAGCCTGCCCAGTGAC--CTAGTTCAACGGCCGCGGTATCCTAACCGTGCGAAGGTAGCGTAATCACTTGTTCTTTAAATGAGGACTAGTATGAATGGCATCACGAGGGTTAAACTGTCTCCCTTTTTTAATCAGTGAAACTAATCTCCCCGTGAAGAAGCGGGGATAAATTTATAAGACGAGAAGACCCTATGGAGCTTTAAAC-TAAGTAACAATTG--CCCTTTAATTTTATAATTCCAGAA-CA-ATAAACTCTATTTTAACATCA-TGATTACTAGTTTTAGGTTGGGGTGACCGCGGAGTATAAATTAACCTCCACAATGAAA-GAAACTTTAT-TTCTTAGCCCAGAGTTACAACTCTAAGCACCAAAAATTTGACATAAATTGATCCAATC-TATTTGATCAACGAACCAAGTTACCCTAGGGATAACAGCGCAATCCACTTCAAGAGCCCCTATCGACAAGTGGGTTTACGACCTCGATGTTGGATCAGGGTATCCTAGTGGTGCAGCCGCTACTAAAGGTTCGTTTGTTCAACGATTAAAACCCTACGTGATCTGAGTT----------
>vnbj41 
----------TATCAAAAACATCGCCTCTTG-C-TAATTATAAGAGGTCTAGCCTGCCCAGTGAC--CTAGTTCAACGGCCGCGGTATCCTAACCGTGCGAAGGTAGCGTAATCACTTGTTCTTTAAATGAGGACTAGTATGAATGGCATCACGAGGGTTAAACTGTCTCCCTTTTTTAATCAGTGAAACTAATCTCCCCGTGAAGAAGCGGGGATAAATTTATAAGACGAGAAGACCCTATGGAGCTTTAAAC-TAAGTAACAATTG--CCCTTTAATTTTATAATTCCAGAA-CA-ATAAACTCTATTTTAACATCA-TGATTACTAGTTTTAGGTTGGGGTGACCGCGGAGTATAAATTAACCTCCACAATGAAA-GAAACTTTAT-TTCTTAGCCCAGAGTTACAACTCTAAGCACCAAAAATTTGACATAAATTGATCCAATC-TATTTGATCAACGAACCAAGTTACCCTAGGGATAACAGCGCAATCCACTTCAAGAGCCCCTATCGACAAGTGGGTTTACGACCTCGATGTTGGATCAGGGTATCCTAGTGGTGCAGCCGCTACTAAAGGTTCGTTTGTTCAACGATTAAAACCCTACGTGATCTGAGTT-CAGACCGG-
>15086 
---------------------------------------------------------CCAGTGAC--TCTGTTCAACGGCCGCGGTATCCTAACCGTGCGAAGGTAGCGTAATCACTTGTTCTTTAAATGAGGACTAGTATGAAAGGCATCACGAGGGTTATACTGTCTCCTTTTTCTAATTAGTGAAACTAATCTCCCCGTGAAGAAGCGGGGATCTTTATATAAGACGAGAAGACCCTATGGAGCTTTAAAT-AATATAACAATTG----------CTA-CTTTATCTCTATTAACTTTATATC--ATCTAGCAATA-TGATTATTAATTTTTGGTTGGGGTGACCGCGGAGCATAACATAACCTCCATATTGAAAGGATAATTT---TCCTAAGCTAAAAGCAACAACTTTATGCATCAATAAATTGACATCAATTGACCCAATA-TATTTGATCAACGAACCAAGTTACCCTAGGGATAACAGCGCAATCTACTTTAAGAGCCCATATCGACAAGTAGGTTTACGACCTCGATGTTGGATCAGGGTATCCTAGTGGTGCAGCCGCTACTAATGGTTCGTTTGTTCAACGATTAAAACCCTACGTGATCTGAGTT-CAGACCGGA
>vnbj15 
-------------CAAAAACATCGCCTCTTGAA---CTTATAAGAGGTCCAGCCTGCCCAGTGAC--ACTGTTCAACGGCCGCGGTATCCTAACCGTGCGAAGGTAGCGTAATCACTTGTTCTTTAAATGAGGACTAGTATGAAAGGCATCACGAGGGTTATACTGTCTCCTTTCTCCAATCAGTGAAACTAATTTTCCCGTGAAGAAGCTGGAATATTAATATAAGACGAGAAGACCCTATGGAGCTTTAAATAAAAATAACACTTG--CTATTCTAATTTAAAT-----TAA-AA-CTAACACATATATTAGCACTA-TGATTATTAATTTTAGGTTGGGGTGACCGCGGAGTATAAAACATCCTCCACATTGAAA-TAGAACCAAACCTCTAAGCAAAAAGTCACAACTTTATGCATCAAGAAATTGACATCAATTGACCCAATA-T-TTTGATCAACGAACCAAGTTACCCTAGGGATAACAGCGCAATCCACTTCAAGAGCTCATATCGACAAGTGGGTTTACGACCTCGATGTTGGATCAGGGTATCCTAGTGGTGCAGCCGCTACTAAAGGTTCGTTTGTTCAACGATTAAAACCCTACGTGATCTGAGTT-CAGACCGG-
>vnbj100 
-------------CAAAAACATCGCCTCTTGTT-TATTTATAAGAGATCCAGCCTGCCCAGTGAC--TCAATTCAACGGCCGCGGTATCCTAACCGTGCGAAGGTAGCGTAATCACTTGTTCTTTAAATGAGGACTTGTATGAATGGCATCACGAGGGTTTTACTGTCTCCTTTTTCTAATCAGTGAAACTAATCTTCCCGTGAAGAAGCGGGAATAAACCTATAAGACGAGAAGACCCTATGGAGCTTTAAAT--ATATAGCAATTG--CTTATTTTATA-CTATATCCCGAT-AT-TTAATACTTAATTTAGCATTATGAACTACAAATTTTAGGTTGGGGTGACCATGGAGCAAAAATCAACCTCCACATTGAAT-AAAACTTTAC-TTTTTAGCAAAAAGTTACCACTTTAAGCACCAACATATTGACATTAATTGACCCAATA-A-TTTGATCAATGAACCAAGTTACCCTAGGGATAACAGCGCAATCTACTTCAAGAGCTCTTATCGACAAGTAGGTTTACGACCTCGATGTTGGATCAGGGTATCCCAGTGGTGCAGCCGCTACTAAAGGTTCGTTTGTTCAACGATTAAAACCCTACGTGATCTGA-------------
>vnbj102 
-------------CAAAAACATCGCCTCTTGTT-TATTTATAAGAGATCCAGCCTGCCCAGTGAC--TCAATTCAACGGCCGCGGTATCCTAACCGTGCGAAGGTAGCGTAATCACTTGTTCTTTAAATGAGGACTTGTATGAATGGCATCACGAGGGTTTTACTGTCTCCTTTTTCTAATCAGTGAAACTAATCTTCCCGTGAAGAAGCGGGAATAAACCTATAAGACGAGAAGACCCTATGGAGCTTTAAAT--ATATAGCAATTG--CTTATTTTATA-CTATATCCCGAT-AT-TTAATACTTAATTTAGCATTATGAACTACAAATTTTAGGTTGGGGTGACCATGGAGCAAAAATCAACCTCCACATTGAAT-AAAACTTTAC-TTTTTAGCAAAAAGTTACCACTTTAAGCACCAACATATTGACATTAATTGACCCAATA-A-TTTGATCAATGAACCAAGTTACCCTAGGGATAACAGCGCAATCTACTTCAAGAGCTCTTATCGACAAGTAGGTTTACGACCTCGATGTTGGATCAGGGTATCCCAGTGGTGCAGCCGCTACTAAAGGTTCGTTTGTTCAACGATTAAAACCCTACGTGATCTGA-------------
>vnbj98 
-------------CAAAAACATCGCCTCTTGTT-TATTTATAAGAGATCCAGCCTGCCCAGTGAC--TCAATTCAACGGCCGCGGTATCCTAACCGTGCGAAGGTAGCGTAATCACTTGTTCTTTAAATGAGGACTTGTATGAATGGCATCACGAGGGTTTTACTGTCTCCTTTTTCTAATCAGTGAAACTAATCTTCCCGTGAAGAAGCGGGAATAAACCTATAAGACGAGAAGACCCTATGGAGCTTTAAAT--ATATAGCAATTG--CTTATTTTATA-CTATATCCCGAT-AT-TTAATACTTAATTTAGCATTATGAACTACAAATTTTAGGTTGGGGTGACCATGGAGCAAAAATCAACCTCCACATTGAAT-AAAACTTTAC-TTTTTAGCAAAAAGTTACCACTTTAAGCACCAACATATTGACATTAATTGACCCAATA-A-TTTGATCAATGAACCAAGTTACCCTAGGGATAACAGCGCAATCTACTTCAAGAGCTCTTATCGACAAGTAGGTTTACGACCTCGATGTTGGATCAGGGTATCCCAGTGGTGCAGCCGCTACTAAAGGTTCGTTTGTTCAACGATTAAAACCCTACGTGATCTGA-------------
>vnbj34 
-----------T-CAAAAACATCGCCTCTTGTT-TATTTATAAGAGGTCCAGCCTGCCCAGTGAC--TCAATTCAACGGCCGCGGTATCCTAACCGTGCGAAGGTAGCGTAATCACTTGTTCTTTAAATGAGGACTTGTATGAATGGCATCACGAGGGTTTTACTGTCTCCTTTTTCTAATCAGTGAAACTAATCTTCCCGTGAAGAAGCGGGAATAAACCTATAAGACGAGAAGACCCTATGGAGCTTTAAAT--ATATAGCAATTG--CTTATTTTATA-CTATATCCCGAT-AT-TTAATACTTAATTTAGCATTATGAACTACAAATTTTAGGTTGGGGTGACCATGGAGCAAAAATCAACCTCCACATTGAAT-AAAACTTTAC-TTTTTAGCAAAAAGTTACCACTTTAAGCACCAACATATTGACATTAATTGACCCAATA-A-TTTGATCAATGAACCAAGTTACCCTAGGGATAACAGCGCAATCTACTTCAAGAGCTCTTATCGACAAGTAGGTTTACGACCTCGATGTTGGATCAGGGTATCCCAGTGGTGCAGCCGCTACTAAAGGTTCGTTTGTTCAACGATTAAAACCCTACGTGATCTGAGTT-CAGACCGGA
>vnbj01 
TCGCCTGTTTAT-CAAAAACATCGCCTCTTGTT-TATTTATAAGAGGTCCAGCCTGCCCAGTGAC--TCAATTCAACGGCCGCGGTATCCTAACCGTGCGAAGGTAGCGTAATCACTTGTTCTTTAAATGAGGACTTGTATGAATGGCATCACGAGGGTTTTACTGTCTCCTTTTTCTAATCAGTGAAACTAATCTTCCCGTGAAGAAGCGGGAATAAACCTATAAGACGAGAAGACCCTATGGAGCTTTAAAT--ATATAGCAATTG--CTTATTTTATA-CTATATCCCGAT-AT-TTAATACTTAATTTAGCATTATGAACTACAAATTTTAGGTTGGGGTGACCATGGAGCAAAAATCAACCTCCACATTGAAT-AAAACTTTAC-TTTTTAGCAAAAAGTTACCACTTTAAGCACCAACATATTGACATTAATTGACCCAATA-A-TTTGATCAATGAACCAAGTTACCCTAGGGATAACAGCGCAATCTACTTCAAGAGCTCTTATCGACAAGTAGGTTTACGACCTCGATGTTGGATCAGGGTATCCCAGTGGTGCAGCCGCTACTAAAGGTTCGTTTGTTCAACGATTAAAACCCTACGTGATCTGAGTT-CAGACC---
>vnbj101 
-------------CAAAAACATCGCCTCTTGTT-TATTTATAAGAGGTCCAGCCTGCCCAGTGAC--TCAATTCAACGGCCGCGGTATCCTAACCGTGCGAAGGTAGCGTAATCACTTGTTCTTTAAATGAGGACTTGTATGAATGGCATCACGAGGGTTTTACTGTCTCCTTTTTCTAATCAGTGAAACTAATCTTCCCGTGAAGAAGCGGGAATAAACCTATAAGACGAGAAGACCCTATGGAGCTTTAAAT--ATATAGCAATTG--CTTATTTTATA-CTATATCCCGAT-AT-TTAATACTTAATTTAGCATTATGAACTACAAATTTTAGGTTGGGGTGACCATGGAGCAAAAATCAACCTCCACATTGAAT-AAAACTTTAC-TTTTTAGCAAAAAGTTACCACTTTAAGCACCAACATATTGACATTAATTGACCCAATA-A-TTTGATCAATGAACCAAGTTACCCTAGGGATAACAGCGCAATCTACTTCAAGAGCTCTTATCGACAAGTAGGTTTACGACCTCGATGTTGGATCAGGGTATCCCAGTGGTGCAGCCGCTACTAAAGGTTCGTTTGTTCAACGATTAAAACCCTACGTGATCTGA-------------
>vnbj103 
-------------CAAAAACATCGCCTCTTGTT-TATTTATAAGAGGTCCAGCCTGCCCAGTGAC--TCAATTCAACGGCCGCGGTATCCTAACCGTGCGAAGGTAGCGTAATCACTTGTTCTTTAAATGAGGACTTGTATGAATGGCATCACGAGGGTTTTACTGTCTCCTTTTTCTAATCAGTGAAACTAATCTTCCCGTGAAGAAGCGGGAATAAACCTATAAGACGAGAAGACCCTATGGAGCTTTAAAT--ATATAGCAATTG--CTTATTTTATA-CTATATCCCGAT-AT-TTAATACTTAATTTAGCATTATGAACTACAAATTTTAGGTTGGGGTGACCATGGAGCAAAAATCAACCTCCACATTGAAT-AAAACTTTAC-TTTTTAGCAAAAAGTTACCACTTTAAGCACCAACATATTGACATTAATTGACCCAATA-A-TTTGATCAATGAACCAAGTTACCCTAGGGATAACAGCGCAATCTACTTCAAGAGCTCTTATCGACAAGTAGGTTTACGACCTCGATGTTGGATCAGGGTATCCCAGTGGTGCAGCCGCTACTAAAGGTTCGTTTGTTCAACGATTAAAACCCTACGTGATCTGA-------------
>vnbj117 
TCGCCTGTTTAT-CAAAAACATCGCCTCTTGTT-TATTTATAAGAGGTCCAGCCTGCCCAGTGAC--TCAATTCAACGGCCGCGGTATCCTAACCGTGCGAAGGTAGCGTAATCACTTGTTCTTTAAATGAGGACTTGTATGAATGGCATCACGAGGGTTTTACTGTCTCCTTTTTCTAATCAGTGAAACTAATCTTCCCGTGAAGAAGCGGGAATAAACCTATAAGACGAGAAGACCCTATGGAGCTTTAAAT--ATATAGCAATTG--CTTATTTTATA-CTATATCCCGAT-AT-TTAATACTTAATTTAGCATTATGAACTACAAATTTTAGGTTGGGGTGACCATGGAGCAAAAATCAACCTCCACATTGAAT-AAAACTTTAC-TTTTTAGCAAAAAGTTACCACTTTAAGCACCAACATATTGACATTAATTGACCCAATA-A-TTTGATCAATGAACCAAGTTACCCTAGGGATAACAGCGCAATCTACTTCAAGAGCTCTTATCGACAAGTAGGTTTACGACCTCGATGTTGGATCAGGGTATCCCAGTGGTGCAGCCGCTACTAAAGGTTCGTTTGTTCAACGATTAAAACCCTACGTGATCTGA-------------
>vnbj118 
-------------CAAAAACATCGCCTCTTGTT-TATTTATAAGAGGTCCAGCCTGCCCAGTGAC--TCAATTCAACGGCCGCGGTATCCTAACCGTGCGAAGGTAGCGTAATCACTTGTTCTTTAAATGAGGACTTGTATGAATGGCATCACGAGGGTTTTACTGTCTCCTTTTTCTAATCAGTGAAACTAATCTTCCCGTGAAGAAGCGGGAATAAACCTATAAGACGAGAAGACCCTATGGAGCTTTAAAT--ATATAGCAATTG--CTTATTTTATA-CTATATCCCGAT-AT-TTAATACTTAATTTAGCATTATGAACTACAAATTTTAGGTTGGGGTGACCATGGAGCAAAAATCAACCTCCACATTGAAT-AAAACTTTAC-TTTTTAGCAAAAAGTTACCACTTTAAGCACCAACATATTGACATTAATTGACCCAATA-A-TTTGATCAATGAACCAAGTTACCCTAGGGATAACAGCGCAATCTACTTCAAGAGCTCTTATCGACAAGTAGGTTTACGACCTCGATGTTGGATCAGGGTATCCCAGTGGTGCAGCCGCTACTAAAGGTTCGTTTGTTCAACGATTAAAACCCTACGTGATCTG--------------
>vnbj30 
TCGCCTGTTTAT-CAAAAACATCGCCTCTTGTT-TATTTATAAGAGGTCCAGCCTGCCCAGTGAC--TCAATTCAACGGCCGCGGTATCCTAACCGTGCGAAGGTAGCGTAATCACTTGTTCTTTAAATGAGGACTTGTATGAATGGCATCACGAGGGTTTTACTGTCTCCTTTTTCTAATCAGTGAAACTAATCTTCCCGTGAAGAAGCGGGAATAAACCTATAAGACGAGAAGACCCTATGGAGCTTTAAAT--ATATAGCAATTG--CTTATTTTATA-CTATATCCCGAT-AT-TTAATACTTAATTTAGCATTATGAACTACAAATTTTAGGTTGGGGTGACCATGGAGCAAAAATCAACCTCCACATTGAAT-AAAACTTTAC-TTTTTAGCAAAAAGTTACCACTTTAAGCACCAACATATTGACATTAATTGACCCAATA-A-TTTGATCAATGAACCAAGTTACCCTAGGGATAACAGCGCAATCTACTTCAAGAGCTCTTATCGACAAGTAGGTTTACGACCTCGATGTTGGATCAGGGTATCCCAGTGGTGCAGCCGCTACTAAAGGTTCGTTTGTTCAACGATTAAAACCCTACGTGATCTGAGTT-CAGACCGG-
>vnbj35 
TCGCCTGTTTAT-CAAAAACATCGCCTCTTGTT-TATTTATAAGAGGTCCAGCCTGCCCAGTGAC--TCAATTCAACGGCCGCGGTATCCTAACCGTGCGAAGGTAGCGTAATCACTTGTTCTTTAAATGAGGACTTGTATGAATGGCATCACGAGGGTTTTACTGTCTCCTTTTTCTAATCAGTGAAACTAATCTTCCCGTGAAGAAGCGGGAATAAACCTATAAGACGAGAAGACCCTATGGAGCTTTAAAT--ATATAGCAATTG--CTTATTTTATA-CTATATCCCGAT-AT-TTAATACTTAATTTAGCATTATGAACTACAAATTTTAGGTTGGGGTGACCATGGAGCAAAAATCAACCTCCACATTGAAT-AAAACTTTAC-TTTTTAGCAAAAAGTTACCACTTTAAGCACCAACATATTGACATTAATTGACCCAATA-A-TTTGATCAATGAACCAAGTTACCCTAGGGATAACAGCGCAATCTACTTCAAGAGCTCTTATCGACAAGTAGGTTTACGACCTCGATGTTGGATCAGGGTATCCCAGTGGTGCAGCCGCTACTAAAGGTTCGTTTGTTCAACGATTAAAACCCTACGTGATCTGAGTT-CAGACCGGA
>vnbj97 
-------------CAAAAACATCGCCTCTTGTT-TATTTATAAGAGGTCCAGCCTGCCCAGTGAC--TCAATTCAACGGCCGCGGTATCCTAACCGTGCGAAGGTAGCGTAATCACTTGTTCTTTAAATGAGGACTTGTATGAATGGCATCACGAGGGTTTTACTGTCTCCTTTTTCTAATCAGTGAAACTAATCTTCCCGTGAAGAAGCGGGAATAAACCTATAAGACGAGAAGACCCTATGGAGCTTTAAAT--ATATAGCAATTG--CTTATTTTATA-CTATATCCCGAT-AT-TTAATACTTAATTTAGCATTATGAACTACAAATTTTAGGTTGGGGTGACCATGGAGCAAAAATCAACCTCCACATTGAAT-AAAACTTTAC-TTTTTAGCAAAAAGTTACCACTTTAAGCACCAACATATTGACATTAATTGACCCAATA-A-TTTGATCAATGAACCAAGTTACCCTAGGGATAACAGCGCAATCTACTTCAAGAGCTCTTATCGACAAGTAGGTTTACGACCTCGATGTTGGATCAGGGTATCCCAGTGGTGCAGCCGCTACTAAAGGTTCGTTTGTTCAACGATTAAAACCCTACGTGATCTGA-------------
>vnbj99 
-------------CAAAAACATCGCCTCTTGTT-TATTTATAAGAGGTCCAGCCTGCCCAGTGAC--TCAATTCAACGGCCGCGGTATCCTAACCGTGCGAAGGTAGCGTAATCACTTGTTCTTTAAATGAGGACTTGTATGAATGGCATCACGAGGGTTTTACTGTCTCCTTTTTCTAATCAGTGAAACTAATCTTCCCGTGAAGAAGCGGGAATAAACCTATAAGACGAGAAGACCCTATGGAGCTTTAAAT--ATATAGCAATTG--CTTATTTTATA-CTATATCCCGAT-AT-TTAATACTTAATTTAGCATTATGAACTACAAATTTTAGGTTGGGGTGACCATGGAGCAAAAATCAACCTCCACATTGAAT-AAAACTTTAC-TTTTTAGCAAAAAGTTACCACTTTAAGCACCAACATATTGACATTAATTGACCCAATA-A-TTTGATCAATGAACCAAGTTACCCTAGGGATAACAGCGCAATCTACTTCAAGAGCTCTTATCGACAAGTAGGTTTACGACCTCGATGTTGGATCAGGGTATCCCAGTGGTGCAGCCGCTACTAAAGGTTCGTTTGTTCAACGATTAAAACCCTACGTGATCTGA-------------
>vnbj17 
TCGCCTGTTTAT-CAAAAACATCGCCTCTTGTA--AAACTTAAGAGGTCTAGCCTGCCCAGTGAC--TCTGTTCAACGGCCGCGGTATCCTAACCGTGCGAAGGTAGCGTAATCACTTGTTCTTTAAATAAGGACTAGTATGAATGGCATCACGAGGGTTACACTGTCTCCTTTTTCCAATCAGTGAAACTAATCTTCCCGTGAAGAAGCGGGAATCATTATATAAGACGAGAAGACCCTATGGAGCTTTAAAC--AAACAACATTTG--CTAACTCACCAGCGATACCCAGGT-CG-CTAATCTTAATCCTAGCACTA-TGATTTCAAGTTTTTGGTTGGGGTGACCGCGGAGTAAAAACTAACCTCCACAATGAA--AGAACTCT---TTCTAAGTAAAAAGCTACTACTTTAAGCATCAATAAATTGACATTCATTGACCCAATA-T-TTTGATCAACGAACCAAGTTACCCTAGGGATAACAGCGCAATCCACTTTAAGAGCTCTTATCGACAAGTGGGCTTACGACCTCGATGTTGGATCAGGGTACCCCAGTGGTGTAGCCGCTACTAAAGGTTCGTTTGTTCAACGATTAAAACCCTACGTGATCTGA-------------
>vnbj04 
TCGCCTGTTTAT-CAAAAACATCGCCTCTTGTA--AAACTTAAGAGGTCTAGCCTGCCCAGTGAC--TCTGTTCAACGGCCGCGGTATCCTAACCGTGCGAAGGTAGCGTAATCACTTGTTCTTTAAATAAGGACTAGTATGAATGGCATCACGAGGGTTACACTGTCTCCTTTTTCCAATCAGTGAAACTAATCTTCCCGTGAAGAAGCGGGAATCATTATATAAGACGAGAAGACCCTATGGAGCTTTAAAC--AAACAACATTTG--CTAACTCACCAGCGATACCCAGGT-CG-CTAATCTTAATCCTAGCACTA-TGATTTCAAGTTTTTGGTTGGGGTGACCGCGGAGTAAAAATTAACCTCCACAATGAA--AGAACTCT---TTCTAAGTAAAAAGCTACTACTTTAAGCATCAATAAATTGACATTCATTGACCCAATA-T-TTTGATCAACGAACCAAGTTACCCTAGGGATAACAGCGCAATCCACTTTAAGAGCTCTTATCGACAAGTGGGCTTACGACCTCGATGTTGGATCAGGGTACCCCAGTGGTGTAGCCGCTACTAAAGGTTCGTTTGTTCAACGATTAAAACCCTACGTGATCTGAGTT-CAGACCGG-
>vnbj21 
------------------------------------------------------TGCCCAGTGAC--TCTGTTCAACGGCCGCGGTATCCTAACCGTGCGAAGGTAGCGTAATCACTTGTTCTTTAAATAAGGACTAGTATGAATGGCATCACGAGGGTTACACTGTCTCCTTTTTCCAATCAGTGAAACTAATCTTCCCGTGAAGAAGCGGGAATCATTATATAAGACGAGAAGACCCTATGGAGCTTTAAAC--AAACAACATTTG--CTAACTCACCAGCGATACCCAGGT-CG-CTAATCTTAATCCTAGCACTA-TGATTTCAAGTTTTTGGTTGGGGTGACCGCGGAGTAAAAATTAACCTCCACAATGAA--AGAACTCT---TTCTAAGTAAAAAGCTACTACTTTAAGCATCAATAAATTGACATTCATTGACCCAATA-T-TTTGATCAACGAACCAAGTTACCCTAGGGATAACAGCGCAATCCACTTTAAGAGCTCTTATCGACAAGTGGGCTTACGACCTCGATGTTGGATCAGGGTACCCCAGTGGTGTAGCCGCTACTAAAGGTTCGTTTGTTCAACGATTAAAACCCTACGTGATCTGAGTT-CAGACCGGA
>vnbj112 
-------------CAAAAACATCGCCTCTTGTA---AATTTAAGAGGTCTAGCCTGCCCAGTGAC--TTTGTTCAACGGCCGCGGTATCCTAACCGTGCGAAGGTAGCGTAATCACTTGTTCTTTAAATAAGGACTAGTATGAATGGCATCACGAGGGTTACACTGTCTCCTTTTTCTAATCAGTGAAACTAATCTTCCCGTGAAGAAGCGGGAATTAACATATAAGACGAGAAGACCCTATGGAGCTTTAAAC--AAGTGGCACTTG--CTAATTAATTA-TTATACTCAGGT-AT-CTAACTCTTATCCTAGCACTACTGCCTACAAGTTTTCGGTTGGGGTGACCGCGGAGTAAAAACCAACCTCCACACTGAA--AGAACTCT---TTCTAAGCAAAAATCTACAACTTTAAGCATCAATAAATTGACATCTATTGACCCAATA-C-TTTGATCAACGAACCAAGTTACCCTAGGGATAACAGCGCAATCCACTTTAAGAGCTCTTATCGACAAGTGGGCTTACGACCTCGATGTTGGATCAGGGTATCCTAGTGGTGCAGCCGCTACTGAAGGTTCGTTTGTTCAACGATTAAAACCCTACGTGATCTGA-------------
>vnbj59 
-------------CAAAAACATCGCCTCTTGTA---AATTTAAGAGGTCTAGCCTGCCCAGTGAC--TTTGTTCAACGGCCGCGGTATCCTAACCGTGCGAAGGTAGCGTAATCACTTGTTCTTTAAATAAGGACTAGTATGAATGGCATCACGAGGGTTACACTGTCTCCTTTTTCTAATCAGTGAAACTAATCTTCCCGTGAAGAAGCGGGAATTAACATATAAGACGAGAAGACCCTATGGAGCTTTAAAC--AAGTAGCACTTG--CTAATTAATTA-TTATACTCAGGT-AT-CTAACTCTTATCCTAGCACTACTGCCTACAAGTTTTCGGTTGGGGTGACCGCGGAGTAAAAACCAACCTCCACACTGAA--AGAACTCT---TTCTAAGCAAAAATCTACAACTTTAAGCATCAATAAATTGACATCTATTGACCCAATA-C-TTTGATCAACGAACCAAGTTACCCTAGGGATAACAGCGCAATCCACTTTAAGAGCTCTTATCGACAAGTGGGCTTACGACCTCGATGTTGGATCAGGGTATCCTAGTGGTGCAGCCGCTACTGAAGGTTCGTTTGTTCAACGATTAAAACCCTACGTGATCTG--------------
>vnbj110 
-------------CAAAAACATCGCCTCTTGTA---AATTTAAGAGGTCTAGCCTGCCCAGTGAC--TTTGTTCAACGGCCGCGGTATCCTAACCGTGCGAAGGTAGCGTAATCACTTGTTCTTTAAATAAGGACTAGTATGAATGGCATCACGAGGGTTACACTGTCTCCTTTTTCTAATCAGTGAAACTAATCTTCCCGTGAAGAAGCGGGAATTAACATATAAGACGAGAAGACCCTATGGAGCTTTAAAC--AAGTAGCACTTG--CTAATTAATTA-TTATACTCAGGT-AT-CTAACTCTTATCCTAGCACTACTGCCTACAAGTTTTCGGTTGGGGTGACCGCGGAGTAAAAACCAACCTCCACACTGAA--AGAACTCT---TTCTAAGCAAAAATCTACAACTTTAAGCATCAATAAATTGACATCTATTGACCCAATA-C-TTTGATCAACGAACCAAGTTACCCTAGGGATAACAGCGCAATCCACTTTAAGAGCTCTTATCGACAAGTGGGCTTACGACCTCGATGTTGGATCAGGGTATCCTAGTGGTGCAGCCGCTACTGAAGGTTCGTTTGTTCAACGATTAAAACCCTACGTGATCTGA-------------
>vnbj111 
-------------CAAAAACATCGCCTCTTGTA---AATTTAAGAGGTCTAGCCTGCCCAGTGAC--TTTGTTCAACGGCCGCGGTATCCTAACCGTGCGAAGGTAGCGTAATCACTTGTTCTTTAAATAAGGACTAGTATGAATGGCATCACGAGGGTTACACTGTCTCCTTTTTCTAATCAGTGAAACTAATCTTCCCGTGAAGAAGCGGGAATTAACATATAAGACGAGAAGACCCTATGGAGCTTTAAAC--AAGTAGCACTTG--CTAATTAATTA-TTATACTCAGGT-AT-CTAACTCTTATCCTAGCACTACTGCCTACAAGTTTTCGGTTGGGGTGACCGCGGAGTAAAAACCAACCTCCACACTGAA--AGAACTCT---TTCTAAGCAAAAATCTACAACTTTAAGCATCAATAAATTGACATCTATTGACCCAATA-C-TTTGATCAACGAACCAAGTTACCCTAGGGATAACAGCGCAATCCACTTTAAGAGCTCTTATCGACAAGTGGGCTTACGACCTCGATGTTGGATCAGGGTATCCTAGTGGTGCAGCCGCTACTGAAGGTTCGTTTGTTCAACGATTAAAACCCTACGTGATCTGA-------------
>vnbj113 
-------------CAAAAACATCGCCTCTTGTA---AATTTAAGAGGTCTAGCCTGCCCAGTGAC--TTTGTTCAACGGCCGCGGTATCCTAACCGTGCGAAGGTAGCGTAATCACTTGTTCTTTAAATAAGGACTAGTATGAATGGCATCACGAGGGTTACACTGTCTCCTTTTTCTAATCAGTGAAACTAATCTTCCCGTGAAGAAGCGGGAATTAACATATAAGACGAGAAGACCCTATGGAGCTTTAAAC--AAGTAGCACTTG--CTAATTAATTA-TTATACTCAGGT-AT-CTAACTCTTATCCTAGCACTACTGCCTACAAGTTTTCGGTTGGGGTGACCGCGGAGTAAAAACCAACCTCCACACTGAA--AGAACTCT---TTCTAAGCAAAAATCTACAACTTTAAGCATCAATAAATTGACATCTATTGACCCAATA-C-TTTGATCAACGAACCAAGTTACCCTAGGGATAACAGCGCAATCCACTTTAAGAGCTCTTATCGACAAGTGGGCTTACGACCTCGATGTTGGATCAGGGTATCCTAGTGGTGCAGCCGCTACTGAAGGTTCGTTTGTTCAACGATTAAAACCCTACGTGATCTGA-------------
>vnbj23 
----------------------------------------------------CCTGCCCAGTGAC--TTTGTTCAACGGCCGCGGTATCCTAACCGTGCGAAGGTAGCGTAATCACTTGTTCTTTAAATAAGGACTAGTATGAATGGCATCACGAGGGTTACACTGTCTCCTTTTTCTAATCAGTGAAACTAATCTTCCCGTGAAGAAGCGGGAATTAACATATAAGACGAGAAGACCCTATGGAGCTTTAAAC--AAGTAGCACTTG--CTAATTAATTA-TTATACTCAGGT-AT-CTAACTCTTATCCTAGCACTACTGCCTACAAGTTTTCGGTTGGGGTGACCGCGGAGTAAAAACCAACCTCCACACTGAA--AGAACTCT---TTCTAAGCAAAAATCTACAACTTTAAGCATCAATAAATTGACATCTATTGACCCAATA-C-TTTGATCAACGAACCAAGTTACCCTAGGGATAACAGCGCAATCCACTTTAAGAGCTCTTATCGACAAGTGGGCTTACGACCTCGATGTTGGATCAGGGTATCCTAGTGGTGCAGCCGCTACTGAAGGTTCGTTTGTTCAACGATTAAAACCCTACGTGATCTGA-------------
>vnbj58 
TCGCCTGTTTTATCAAAAACATCGCCTCTTGTA---AATTTAAGAGGTCTAGCCTGCCCAGTGAC--TTTGTTCAACGGCCGCGGTATCCTAACCGTGCGAAGGTAGCGTAATCACTTGTTCTTTAAATAAGGACTAGTATGAATGGCATCACGAGGGTTACACTGTCTCCTTTTTCTAATCAGTGAAACTAATCTTCCCGTGAAGAAGCGGGAATTAACATATAAGACGAGAAGACCCTATGGAGCTTTAAAC--AAGTAGCACTTG--CTAATTAATTA-TTATACTCAGGT-AT-CTAACTCTTATCCTAGCACTACTGCCTACAAGTTTTCGGTTGGGGTGACCGCGGAGTAAAAACCAACCTCCACACTGAA--AGAACTCT---TTCTAAGCAAAAATCTACAACTTTAAGCATCAATAAATTGACATCTATTGACCCAATA-C-TTTGATCAACGAACCAAGTTACCCTAGGGATAACAGCGCAATCCACTTTAAGAGCTCTTATCGACAAGTGGGCTTACGACCTCGATGTTGGATCAGGGTATCCTAGTGGTGCAGCCGCTACTGAAGGTTCGTTTGTTCAACGATTAAAACCCTACGTGATCTGAG------------
>vnbj61 
-----------ATCAAAAACATCGCCTCTTGTT-AAAATTTAAGAGGTCCAGCCTGCCCAGTGAC--CCTGTTCAACGGCCGCGGTATCCTAACCGTGCGAAGGTAGCGTAATCACTTGTTCTTTAAATAAGGACTAGTATGAATGGCACCACGAGGGTTATACTGTCTCCTTTTTCTAATCAGTGAAACTAATCTTCCCGTGAAGAAGCGGGAATTTTTATATAAGACGAGAAGACCCTATGGAGCTTTAGAC--AAGTAACAATTG--CTAATTTTATA-ATAT-TTCAGAT-AA-TTAACCTACACACTAGCATTA-TGATTATAAGTCTTTGGTTGGGGTGACCGCGGAGAAAAAAATAACCTCCACACTGAA--AGAATCATA--TTCTAAGCAAAAAGACACATCTTTAAGCATCAACAAATTGACATCTATTGACCCAATA-T-TTTGATCAACGAACCAAGTTACCCTAGGGATAACAGCGCAATCCACTTCGAGAGCTCTTATCGACAAGTGGGCTTACGACCTCGATGTTGGATCAGGGTATCCCAGTGGTGTAGCCGCTACTAAAGGTTCGTTTGTTCAACGATTAAAACCCTACGTGATCTGAGTTCCAGACCGG-
>vnbj14 
-----------ATCAAAAACATCGCCTCTTGTA--AAATCTAAGAGGTCTAGCCTGCCCAGTGACT-TTTGTTCAACGGCCGCGGTATCCTAACCGTGCGAAGGTAGCGTAATCACTTGTTCTTTAAATAAGGACTAGTATGAATGGCATCACGAGGGTTGTACTGTCTCCTTTTTCTAATCAGTGAAACTAATCTTCCCGTGAAGAAGCGGGAATTATTATATAAGACGAGAAGACCCTATGGAGCTTCAAAC--AAATTACATTTG--CTATTTTTCTA-CAATCTTCCGAT-AT-TTAAATTTTATCCTAGCATTA-TGTCTATTAGTTTTAGGTTGGGGTGACCGCGGAGTAAAAATTAACCTCCATATTG----AAAGATTTAT-TTCTAAGCAAAAAGTTACAACTTTAAGCATCAATAAATTGACATTTATTGACCCAATA-T-TTTGATCAACGAACCAAGTTACCCTAGGGATAACAGCGCAATCCATTTTAAGAGCTCTTATCGACAAATGGGCTTACGACCTCGATGTTGGATCAGGGTATCCCAGTGGTGTAGCCGCTACTAAAGGTTCGTTTGTTCAACGATTAAAACCCTACGTGATCTGAGTT-CAGACCGGA
>vnbj114 
----------TATCAAAAACATCGCCTCTTGTA--AAATCTAAGAGGTCTAGCCTGCCCAGTGACT-TTTGTTCAACGGCCGCGGTATCCTAACCGTGCGAAGGTAGCGTAATCACTTGTTCTTTAAATAAGGACTAGTATGAATGGCATCACGAGGGTTGTACTGTCTCCTTTTTCTAATCAGTGAAACTAATCTTCCCGTGAAGAAGCGGGAATTATTATATAAGACGAGAAGACCCTATGGAGCTTCAAAC--AAATTACATTTG--CTATTTTTCTA-CAATCTTCCGAT-AT-TTAAATTTTATCCTAGCATTA-TGTCTATTAGTTTTAGGTTGGGGTGACCGCGGAGTAAAAATTAACCTCCATATTG----AAAGATTTAT-TTCTAAGCAAAAAGTTACAACTTTAAGCATCAATAAATTGACATTTATTGACCCAATA-T-TTTGATCAACGAACCAAGTTACCCTAGGGATAACAGCGCAATCCATTTTAAGAGCTCTTATCGACAAATGGGCTTACGACCTCGATGTTGGATCAGGGTATCCCAGTGGTGTAGCCGCTACTAAAGGTTCGTTTGTTCAACGATTAAAACCCTACGTGATCTGAG------------
>vnbj115 
----------TATCAAAAACATCGCCTCTTGTA--AAATCTAAGAGGTCTAGCCTGCCCAGTGACT-TTTGTTCAACGGCCGCGGTATCCTAACCGTGCGAAGGTAGCGTAATCACTTGTTCTTTAAATAAGGACTAGTATGAATGGCATCACGAGGGTTGTACTGTCTCCTTTTTCTAATCAGTGAAACTAATCTTCCCGTGAAGAAGCGGGAATTATTATATAAGACGAGAAGACCCTATGGAGCTTCAAAC--AAATTACATTTG--CTATTTTTCTA-CAATCTTCCGAT-AT-TTAAATTTTATCCTAGCATTA-TGTCTATTAGTTTTAGGTTGGGGTGACCGCGGAGTAAAAATTAACCTCCATATTG----AAAGATTTAT-TTCTAAGCAAAAAGTTACAACTTTAAGCATCAATAAATTGACATTTATTGACCCAATA-T-TTTGATCAACGAACCAAGTTACCCTAGGGATAACAGCGCAATCCATTTTAAGAGCTCTTATCGACAAATGGGCTTACGACCTCGATGTTGGATCAGGGTATCCCAGTGGTGTAGCCGCTACTAAAGGTTCGTTTGTTCAACGATTAAAACCCTACGTGATCTGAG------------
>vnbj116 
-------------CAAAAACATCGCCTCTTGTA--AAATCTAAGAGGTCTAGCCTGCCCAGTGACT-TTTGTTCAACGGCCGCGGTATCCTAACCGTGCGAAGGTAGCGTAATCACTTGTTCTTTAAATAAGGACTAGTATGAATGGCATCACGAGGGTTGTACTGTCTCCTTTTTCTAATCAGTGAAACTAATCTTCCCGTGAAGAAGCGGGAATTATTATATAAGACGAGAAGACCCTATGGAGCTTCAAAC--AAATTACATTTG--CTATTTTTCTA-CAATCTTCCGAT-AT-TTAAATTTTATCCTAGCATTA-TGTCTATTAGTTTTAGGTTGGGGTGACCGCGGAGTAAAAATTAACCTCCATATTG----AAAGATTTAT-TTCTAAGCAAAAAGTTACAACTTTAAGCATCAATAAATTGACATTTATTGACCCAATA-T-TTTGATCAACGAACCAAGTTACCCTAGGGATAACAGCGCAATCCATTTTAAGAGCTCTTATCGACAAATGGGCTTACGACCTCGATGTTGGATCAGGGTATCCCAGTGGTGTAGCCGCTACTAAAGGTTCGTTTGTTCAACGATTAAAACCCTACGTGATCTGA-------------
>vnbj16 
TCGCCTGTTTAT-CAAAAACATCGCCTCTTGTA--AAATCTAAGAGGTCTAGCCTGCCCAGTGACT-TTTGTTCAACGGCCGCGGTATCCTAACCGTGCGAAGGTAGCGTAATCACTTGTTCTTTAAATAAGGACTAGTATGAATGGCATCACGAGGGTTGTACTGTCTCCTTTTTCTAATCAGTGAAACTAATCTTCCCGTGAAGAAGCGGGAATTATTATATAAGACGAGAAGACCCTATGGAGCTTCAAAC--AAATTACATTTG--CTATTTTTCTA-CAATCTTCCGAT-AT-TTAAATTTTATCCTAGCATTA-TGTCTATTAGTTTTAGGTTGGGGTGACCGCGGAGTAAAAATTAACCTCCATATTG----AAAGATTTAT-TTCTAAGCAAAAAGTTACAACTTTAAGCATCAATAAATTGACATTTATTGACCCAATA-T-TTTGATCAACGAACCAAGTTACCCTAGGGATAACAGCGCAATCCATTTTAAGAGCTCTTATCGACAAATGGGCTTACGACCTCGATGTTGGATCAGGGTATCCCAGTGGTGTAGCCGCTACTAAAGGTTCGTTTGTTCAACGATTAAAACCCTACGTGATCTGAGTT-CAGACCGGA
>vnbj38 
-------------CAAAAACATCGCCTCTTGTA--AAATCTAAGAGGTCTAGCCTGCCCAGTGACT-TTTGTTCAACGGCCGCGGTATCCTAACCGTGCGAAGGTAGCGTAATCACTTGTTCTTTAAATAAGGACTAGTATGAATGGCATCACGAGGGTTGTACTGTCTCCTTTTTCTAATCAGTGAAACTAATCTTCCCGTGAAGAAGCGGGAATTATTATATAAGACGAGAAGACCCTATGGAGCTTCAAAC--AAATTACATTTG--CTATTTTTCTA-CAATCTTCCGAT-AT-TTAAATTTTATCCTAGCATTA-TGTCTATTAGTTTTAGGTTGGGGTGACCGCGGAGTAAAAATTAACCTCCATATTG----AAAGATTTAT-TTCTAAGCAAAAAGTTACAACTTTAAGCATCAATAAATTGACATTTATTGACCCAATA-T-TTTGATCAACGAACCAAGTTACCCTAGGGATAACAGCGCAATCCATTTTAAGAGCTCTTATCGACAAATGGGCTTACGACCTCGATGTTGGATCAGGGTATCCCAGTGGTGTAGCCGCTACTAAAGGTTCGTTTGTTCAACGATTAAAACCCTACGTGATCTGA-------------
>vnbj42 
--------------AAAAACATCGCCTCTTGTA--ACTTTTAAGAGGTCCAGCCTGCCCAGTGAC--TTTGTTCAACGGCCGCGGTATCCTAACCGTGCGAAGGTAGCGTAATCACTTGTTCTTTAAATAAGGACTAGTATGAATGGCATCACGAGGGTTGAACTGTCTCCTTTCTCTAATCAGTGAAACTAATTTTCCCGTGAAGAAGCGGGAATATTTCTATAAGACGAGAAGACCCTATGGAGCTTTAAAT--ACATAACACTTG---CTATTACCCA-TAATCTCCCGAT-AT-TCAATCTTTATCCAAGCATTA-TGATTATTAATTTTAGGTTGGGGCGACCACGGAGCAAAAATTAACCTCCACATTGTA--AAAATTT----TTTTAAGCAAAAAGTTACAACTTTAAGCATCAATAAATTGACATTTATTGACCCAATA-T-TTTGATCAACGAACCAAGTTACCCTAGGGATAACAGCGCAATCCACTTTGAGAGCTCTTATCGACAAGTGGGCTTACGACCTCGATGTTGGATCAGGGTATCCCAGTGGTGTAGTCGCTACTAAAGGTTCGTTTGTTCAACGATTAAAACCCTACGTGATCTGA-------------
