# Supplementary material for: Amphibians on the hotspot: Molecular biology and conservation in the South American Atlantic Rainforest
Source: PLoS One. 2019 Oct 23;14(10):e0224320. doi: 10.1371/journal.pone.0224320 (PMC6808428; doi:10.1371/journal.pone.0224320)
Supplement: S2 File — (ZIP) [file pone.0224320.s002.zip › _COI alignment.fas]

>14294 (Adenomera marmoratus)
----------------------------------------GG-AACCTTGTACTTAGTCTTTGGCGCATGGGCCGGGATGGTGGGGACCGCCTTGAGCCTTCTCATCCGGGCTGAACTGAGCCAGCCCGGATCCCTCCTCGGCGATGATCAAATCTATAATGTCATTGTCACCGCCCACGCCTTTGTTATAATTTTCTTTATAGTCATACCTATCATAATTGGCGGGTTTGGCAACTGACTTGTCCCCTTGATGATCGGGGCACCTGATATAGCTTTCCCACGAATAAATAACATGAGTTTTTGACTTCTACCCCCCTCTTTTTTTCTTCTACTCGCCTCTGCTGGTGTAGAGGCAGGAGCAGGAACAGGGTGAACTGTTTACCCCCCTCTCGCAGGAAATCTTGCCCATGCCGGACCTTCTGTAGATCTAACAATCTTCTCCCTCCACCTAGCTGGTGTCTCCTCTATCCTGGGGGCCATTAATTTCATCACAACAATTTTGAACATGAAGCCCCCCTCTGTGACTCAATACCAAACACCCTTATTCGTGTGGTCGGTTTTAATCACCGCTGTCCTTCTACTACTTTCCCTCCCAGTTTTAGCCGCAGGCATTACCATGCTCCTCACTGACCGAAACCTAAACACCACTTTTTTTGACCCAGCAGGAGGGGGGGACCCAGTCCTT-TACCAAC------------------------
>14293 (Adenomera marmoratus)
----------------------------------------GG-AACCTTGTACTTAGTCTTTGGCGCATGGGCCGGGATGGTGGGGACCGCCTTGAGCCTTCTCATCCGGGCTGAACTGAGCCAGCCCGGATCCCTCCTCGGCGATGATCAAATCTATAATGTCATTGTCACCGCCCACGCCTTTGTTATAATTTTCTTTATAGTCATACCTATCATAATTGGCGGGTTTGGCAACTGACTTGTCCCCTTGATGATCGGGGCACCTGATATAGCTTTCCCACGAATAAATAACATGAGTTTTTGACTTCTACCCCCCTCTTTTTTTCTTCTACTCGCCTCTGCTGGTGTAGAGGCAGGAGCAGGAACAGGGTGAACTGTTTACCCCCCTCTCGCAGGAAATCTTGCCCATGCCGGACCTTCTGTAGATCTAACAATCTTCTCCCTCCACCTAGCTGGTGTCTCCTCTATCCTGGGAGCCATTAATTTCATCACAACAATTTTGAACATGAAGCCCCCCTCTGTGACTCAATACCAAACACCCTTATTCGTGTGGTCGGTTTTAATCACCGCTGTCCTTCTACTACTTTCCCTCCCAGTTTTAGCCGCAGGCATTACCATGCTCCTCACTGACCGAAACCTAAACACCACTTTTTTTGACCCAGCAGGAGGGGGGGACCCAGTCCTT-TACCAACA-----------------------
>14295 (Adenomeramarmoratus)
----------------------------------------GG-AACCTTGTACTTAGTCTTTGGCGCATGGGCCGGGATGGTGGGAACCGCCTTGAGCCTTCTCATCCGGGCTGAACTGAGCCAGCCCGGATCCCTCCTCGGCGATGATCAAATCTATAATGTCATTGTCACCGCCCACGCCTTTGTTATAATTTTCTTTATAGTCATACCTATCATAATTGGCGGGTTTGGCAACTGACTTGTCCCCTTGATGATCGGGGCACCTGATATAGCTTTCCCACGAATAAATAACATGAGTTTTTGACTTCTACCCCCCTCTTTTTTTCTTCTACTCGCCTCTGCTGGTGTAGAGGCAGGAGCAGGAACAGGGTGAACTGTTTACCCCCCTCTCGCAGGAAATCTTGCCCATGCCGGACCTTCTGTAGATCTAACAATCTTCTCCCTCCACCTAGCTGGTGTCTCCTCTATCCTGGGAGCCATTAATTTCATCACAACAATTTTGAACATGAAGCCCCCCTCTGTGACTCAATACCAAACACCCTTATTCGTGTGGTCGGTTTTAATCACCGCTGTCCTTCTACTACTTTCCCTCCCAGTTTTAGCCGCAGGCATTACCATGCTCCTCACTGACCGAAACCTAAACACCACTTTTTTTGACCCAGCAGGAGGGGGGGACCCAGTCCTT-TACCAAC------------------------
>vnbj20 (Aplastodiscus euenioi)
----------------------------------------GG-CACCCTTTATCTTGTATTCGGCGCCTGAGCCGGCATGGTTGGCACAGCTTTGAGCCTTCTAATCCGTGCTGAACTAAGCCAACCTGGATCTCTGCTCGGCGATGATCAAATCTATAATGTCATTGTTACCGCCCACGCTTTTGTTATAATCTTCTTTATAGTTATACCCATTCTTATTGGAGGATTTGGAAACTGACTTGTCCCCCTAATGATTGGGGCCCCAGACATGGCCTTCCCACGAATAAATAATATAAGCTTCTGACTTCTTCCGCCTTCATTCTTACTTCTTCTAGCCTCTGCAGGAGTTGAAGCCGGAGCCGGCACAGGATGAACAGTTTACCCACCTCTCGCAGGCAACCTTGCTCACGCTGGCCCATCTGTAGATTTAACAATTTTTTCTCTTCATCTAGCCGGAGTCTCTTCCATCCTAGGGGCTATTAATTTTATTACTACTACACTAAATATAAAACCCCCATCTATAACCCAGTACCAAACCCCTCTGTTTGTATGATCTGTGTTAATTACAGCTGTTCTTCTTCTATTATCACTCCCAGTGCTTGCCGCCGGCATCACTATACTTCTAACAGACCGCAACTTAAATACCACATTTTTTGACCCTGCCGGTGGGGGAGACCCTGTATTG-TACCAAC------------------------
>vnbj104 (Aplastodiscus euenioi)
----------------------------------GACATCGG-CACCCTTTATCTTGTATTCGGCGCCTGAGCCGGCATGGTTGGCACAGCTTTGAGCCTTCTAATCCGTGCTGAACTAAGCCAACCTGGATCTCTGCTCGGCGATGATCAAATCTATAATGTCATTGTTACCGCCCACGCTTTTGTTATAATCTTCTTTATAGTAATACCCATTCTTATCGGAGGATTTGGAAACTGACTTGTCCCCCTAATGATTGGGGCCCCAGACATGGCCTTCCCACGAATAAATAATATAAGCTTCTGACTTCTTCCGCCTTCATTCTTACTTCTTCTAGCCTCTGCAGGAGTTGAAGCCGGAGCCGGCACAGGATGAACAGTTTACCCACCTCTCGCAGGCAACCTTGCTCACGCTGGCCCATCTGTAGATTTAACAATTTTTTCTCTTCATCTAGCCGGAGTCTCTTCCATCCTAGGGGCTATTAATTTTATTACTACTACACTAAATATAAAACCCCCATCTATAACCCAGTACCAAACCCCTCTGTTTGTATGATCTGTGTTAATTACAGCTGTTCTTCTTCTATTATCACTCCCAGTGCTTGCCGCCGGCATCACTATACTTCTAACAGACCGCAACTTAAATACCACATTTTTTGACCCTGCCGGTGGGGGAGACCCTGTATTG-TACCAACA-----------------------
>vnbj105 (Aplastodiscus eugenioi)
----------------------------------GACATCGG-CACCCTTTATCTTGTATTCGGCGCCTGAGCCGGCATGGTTGGCACAGCTTTGAGCCTTCTAATCCGTGCTGAACTAAGCCAACCTGGATCTCTGCTCGGCGATGATCAAATCTATAATGTCATTGTTACCGCCCACGCTTTTGTTATAATCTTCTTTATAGTAATACCCATTCTTATCGGAGGATTTGGAAACTGACTTGTCCCCCTAATGATTGGGGCCCCAGACATGGCCTTCCCACGAATAAATAATATAAGCTTCTGACTTCTTCCGCCTTCATTCTTACTTCTTCTAGCCTCTGCAGGAGTTGAAGCCGGAGCCGGCACAGGATGAACAGTTTACCCACCTCTCGCAGGCAACCTTGCTCACGCTGGCCCATCTGTAGATTTAACAATTTTTTCTCTTCATCTAGCCGGAGTCTCTTCCATCCTAGGGGCTATTAATTTTATTACTACTACACTAAATATAAAACCCCCATCTATAACCCAGTACCAAACCCCTCTGTTTGTATGATCTGTGTTAATTACAGCTGTTCTTCTTCTATTATCACTCCCAGTGCTTGCCGCCGGCATCACTATACTTCTAACAGACCGCAACTTAAATACCACATTTTTTGACCCTGCCGGTGGGGGAGACCCTGTATTG-TACCAACA-----------------------
>vnbj118 (Crossodactylus aeneus)
-----------------------------------------GGTACCCTATACCTAGTATTTGGGGCATGAGCCGGAATGGTTGGAACCGCCCTCAGCTTACTTATTCGAGCTGAACTAAGCCAACCCGGCTCCTTACTTGGGGATGACCAAATTTATAACGTCATTGTAACCGCACATGCTTTTGTAATAATCTTTTTTATGGTTATGCCTATTATAATTGGGGGGTTCGGCAACTGACTAGTACCCCTTATAATTGGAGCTCCAGATATAGCATTCCCCCGGATAAATAATATAAGTTTTTGACTTCTCCCCCCTTCGTTTCTTTTACTCCTTGCCTCCGCTGGAGTTGAAGCCGGAGCTGGAACTGGTTGAACTGTCTACCCTCCACTTGCCAGTAACATAGCTCATGCTGGGCCATCCGTTGATTTAACAATCTTTTCTCTTCACCTCGCTGGGGTATCATCAATTTTAGGTGCAATCAACTTTATTACTACAATTTTAAATATGAAACCACCCTCCGTTACTCAGTATCAAACCCCCTTATTTGTCTGATCTGTTTTAATTACAGCTGTTCTTTTACTTCTTTCTTTACCTGTTTTAGCCGCCGGCATCACCATACTCTTAACTGACCGCAATTTGAATACCACATTTTTTGACCCGGCAGGTGGAGGAGACCCAATTCTA-TACCAAC------------------------
>vnbj117 (Crossodactylus aeneus)
-----------------------------------------GGTACCCTATACCTAGTATTTGGGGCATGAGCCGGAATGGTTGGAACCGCCCTCAGCTTACTTATTCGAGCTGAACTAAGCCAACCCGGCTCCTTACTTGGGGATGACCAAATTTATAACGTCATTGTAACCGCACATGCTTTTGTAATAATCTTTTTTATGGTTATGCCTATTATAATTGGGGGGTTCGGCAACTGACTAGTACCCCTTATAATTGGAGCTCCAGATATAGCATTCCCCCGGATAAATAATATAAGTTTTTGACTTCTCCCCCCTTCGTTTCTTTTACTCCTTGCCTCCGCTGGAGTTGAAGCCGGAGCTGGAACTGGTTGAACTGTCTACCCTCCACTTGCCAGTAACATAGCTCATGCTGGGCCATCCGTTGATTTAACAATCTTTTCTCTTCACCTCGCTGGGGTATCATCAATTTTAGGTGCAATCAACTTTATTACTACAATTTTAAATATGAAACCACCCTCCGTTACTCAGTATCAAACCCCCTTATTTGTCTGATCTGTTTTAATTACAGCTGTTCTTTTACTTCTTTCTTTACCTGTTTTAGCCGCCGGCATCACCATACTCTTAACTGACCGCAATTTGAATACCACATTTTTTGACCCGGCAGGTGGAGGAGACCCAATTCTA-TACCAAC------------------------
>vnbj103 (crossodactylus aeneus)
-----------------------------------------GGTACCCTATACCTAGTATTTGGGGCATGAGCCGGAATGGTTGGAACCGCCCTCAGCTTACTTATTCGAGCTGAACTAAGCCAACCCGGCTCCTTACTGGGGGATGACCAAATTTATAACGTCATTGTAACCGCACATGCTTTTGTAATAATCTTTTTTATGGTTATGCCTATTATAATTGGAGGGTTCGGCAACTGACTAGTACCCCTTATAATTGGAGCTCCAGATATAGCATTCCCCCGGATAAATAATATAAGTTTTTGACTTCTCCCCCCTTCGTTTCTTTTACTCCTTGCCTCCGCTGGAGTTGAAGCCGGAGCTGGAACTGGTTGAACTGTCTACCCTCCACTTGCCAGTAACATAGCTCATGCTGGGCCATCCGTTGATTTAACAATCTTTTCTCTTCACCTCGCTGGGGTATCATCAATTTTAGGTGCAATCAACTTTATTACTACAATTTTAAATATGAAACCACCCTCCGTTACTCAATATCAAACCCCCTTATTTGTCTGATCTGTTTTAATTACAGCTGTTCTTTTACTTCTTTCTTTACCTGTTTTAGCCGCCGGCATCACCATTCTCTTAACTGACCGCAATTTGAATACCACATTTTTTGACCCGGCAGGTGGAGGAGACCCAATTCTA-TACCAA-------------------------
>vnbj102 (Crossodatylus aeneus)
-----------------------------------------GGTACCCTATACCTAGTATTTGGGGCATGAGCCGGAATGGTTGGAACCGCCCTCAGCTTACTTATTCGAGCTGAACTAAGCCAACCCGGCTCCTTACTGGGGGATGACCAAATTTATAACGTCATTGTAACCGCACATGCTTTTGTAATAATCTTTTTTATGGTTATGCCTATTATAATTGGAGGGTTCGGCAACTGACTAGTACCCCTTATAATTGGAGCTCCAGATATAGCATTCCCCCGGATAAATAATATAAGTTTTTGACTTCTCCCCCCTTCGTTTCTTTTACTCCTTGCCTCCGCTGGAGTTGAAGCCGGAGCTGGAACTGGTTGAACTGTCTACCCTCCACTTGCCAGTAACATAGCTCATGCTGGGCCATCCGTTGATTTAACAATCTTTTCTCTTCACCTCGCTGGGGTATCATCAATTTTAGGTGCAATCAACTTTATTACTACAATTTTAAATATGAAACCACCCTCCGTTACTCAATATCAAACCCCCTTATTTGTCTGATCTGTTTTAATTACAGCTGTTCTTTTACTTCTTTCTTTACCTGTTTTAGCCGCCGGCATCACCATTCTCTTAACTGACCGCAATTTGAATACCACATTTTTTGACCCGGCAGGTGGAGGAGACCCAATTCTA-TACCAA-------------------------
>vnbj101 (Crossodactylus aeneus)
--------------------------------------ATCGGTACCCTATACCTAGTATTTGGGGCATGAGCCGGAATGGTTGGAACCGCCCTCAGCTTACTTATTCGAGCTGAACTAAGCCAACCCGGCTCCTTACTTGGGGATGACCAAATTTATAACGTCATTGTAACCGCACATGCTTTTGTAATAATCTTTTTTATGGTTATGCCTATTATAATTGGGGGGTTCGGCAACTGACTAGTACCCCTTATAATTGGAGCTCCAGATATAGCATTCCCCCGGATAAATAATATAAGTTTTTGACTTCTCCCCCCTTCGTTTCTTTTACTCCTTGCCTCCGCTGGAGTTGAAGCCGGAGCTGGAACTGGTTGAACTGTCTACCCTCCACTTGCCAGTAACATAGCTCATGCTGGGCCATCCGTTGATTTAACAATCTTTTCTCTTCACCTCGCTGGGGTATCATCAATTTTAGGTGCAATCAACTTTATTACTACAATTTTAAATATGAAACCACCCTCCGTTACTCAGTATCAAACCCCCTTATTTGTCTGATCTGTTTTAATTACAGCTGTTCTTTTACTTCTTTCTTTACCTGTTTTAGCCGCCGGCATCACCATACTCTTAACTGACCGCAATTTGAATACCACATTTTTTGACCCGGCAGGTGGAGGAGACCCAATTCTA-TACC---------------------------
>vnbj100 (Crossodactylus aeneus)
--------------------------------------ATCGGTACCCTATACCTAGTATTTGGGGCATGAGCCGGAATGGTTGGAACCGCCCTCAGCTTACTTATTCGAGCTGAACTAAGCCAACCCGGCTCCTTACTTGGGGATGACCAAATTTATAACGTCATTGTAACCGCACATGCTTTTGTAATAATCTTTTTTATGGTTATGCCTATTATAATTGGGGGGTTCGGCAACTGACTAGTACCCCTTATAATTGGAGCTCCAGATATAGCATTCCCCCGGATAAATAATATAAGTTTTTGACTTCTCCCCCCTTCGTTTCTTTTACTCCTTGCCTCCGCTGGAGTTGAAGCCGGAGCTGGAACTGGTTGAACTGTCTACCCTCCACTTGCCAGTAACATAGCTCATGCTGGGCCATCCGTTGATTTAACAATCTTTTCTCTTCACCTCGCTGGGGTATCATCAATTTTAGGTGCAATCAACTTTATTACTACAATTTTAAATATGAAACCACCCTCCGTTACTCAGTATCAAACCCCCTTATTTGTCTGATCTGTTTTAATTACAGCTGTTCTTTTACTTCTTTCTTTACCTGTTTTAGCCGCCGGCATCACCATACTCTTAACTGACCGCAATTTGAATACCACATTTTTTGACCCGGCAGGTGGAGGAGACCCAATTCTA-TACC---------------------------
>vnbj99 (Crossodactylus aeneus)
-----------------------------------------GGTACCCTATACCTAGTATTTGGGGCATGAGCCGGAATGGTTGGAACCGCCCTCAGCTTACTTATTCGAGCTGAACTAAGCCAACCCGGCTCCTTACTGGGGGATGACCAAATTTATAACGTCATTGTAACCGCACATGCTTTTGTAATAATCTTTTTTATGGTTATGCCTATTATAATTGGAGGGTTCGGCAACTGACTAGTACCCCTTATAATTGGAGCTCCAGATATAGCATTCCCCCGGATAAATAATATAAGTTTTTGACTTCTCCCCCCTTCGTTTCTTTTACTCCTTGCCTCCGCTGGAGTTGAAGCCGGAGCTGGAACTGGTTGAACTGTCTACCCTCCACTTGCCAGTAACATAGCTCATGCTGGGCCATCCGTTGATTTAACAATCTTTTCTCTTCACCTCGCTGGGGTATCATCAATTTTAGGTGCAATCAACTTTATTACTACAATTTTAAATATGAAACCACCCTCCGTTACTCAATATCAAACCCCCTTATTTGTCTGATCTGTTTTAATTACAGCTGTTCTTTTACTTCTTTCTTTACCTGTTTTAGCCGCCGGCATCACCATTCTCTTAACTGACCGCAATTTGAATACCACATTTTTTGACCCGGCAGGTGGAGGAGACCCAATTCTA-TACCAA-------------------------
>vnbj98 (Crossodactylus aeneus)
------TTGTAAAACGACGGCCAGTAAATCACAAAGACATCGGTACCCTATACCTAGTATTTGGGGCATGAGCCGGAATGGTTGGAACCGCCCTCAGCTTACTTATTCGAGCTGAACTAAGCCAACCCGGCTCCTTACTTGGGGATGACCAAATTTATAACGTCATTGTAACCGCACATGCTTTTGTAATAATCTTTTTTATGGTTATGCCTATTATAATTGGGGGGTTCGGCAACTGACTAGTACCCCTTATAATTGGAGCTCCAGATATAGCATTCCCCCGGATAAATAATATAAGTTTTTGACTTCTCCCCCCTTCGTTTCTTTTACTCCTTGCCTCCGCTGGAGTTGAAGCCGGAGCTGGAACTGGTTGAACTGTCTACCCTCCACTTGCCAGTAACATAGCTCATGCTGGGCCATCCGTTGATTTAACAATCTTTTCTCTTCACCTCGCTGGGGTATCATCAATTTTAGGTGCAATCAACTTTATTACTACAATTTTAAATATGAAACCACCCTCCGTTACTCAGTATCAAACCCCCTTATTTGTCTGATCTGTTTTAATTACAGCTGTTCTTTTACTTCTTTCTTTACCTGTTTTAGCCGCCGGCATCACCATACTCTTAACTGACCGCAATTTGAATACCACATTTTTTGACCCGG-------------------------------------------------------
>vnbj97 (Crossodactylus aeneus)
------TTGTAAAACGACGGCCAGTAAATCACAAAGACATCGGTACCCTATACCTAGTATTTGGGGCATGAGCCGGAATGGTTGGAACCGCCCTCAGCTTACTTATTCGAGCTGAACTAAGCCAACCCGGCTCCTTACTTGGGGATGACCAAATTTATAACGTCATTGTAACCGCACATGCTTTTGTAATAATCTTTTTTATGGTTATGCCTATTATAATTGGGGGGTTCGGCAACTGACTAGTACCCCTTATAATTGGAGCTCCAGATATAGCATTCCCCCGGATAAATAATATAAGTTTTTGACTTCTCCCCCCTTCGTTTCTTTTACTCCTTGCCTCCGCTGGAGTTGAAGCCGGAGCTGGAACTGGTTGAACTGTCTACCCTCCACTTGCCAGTAACATAGCTCATGCTGGGCCATCCGTTGATTTAACAATCTTTTCTCTTCACCTCGCTGGGGTATCATCAATTTTAGGTGCAATCAACTTTATTACTACAATTTTAAATATGAAACCACCCTCCGTTACTCAGTATCAAACCCCCTTATTTGTCTGATCTGTTTTAATTACAGCTGTTCTTTTACTTCTTTCTTTACCTGTTTTAGCCGCCGGCATCACCATACTCTTAACTGACCGCAATTTGAATACCACATTTTTTGACCCGGCAGGTGGAGGAGACCCAATTCTA-TACCAACACCTCTTCTGATTCTTCGGGTCA-
>vnbj35 (Crossodactylus aeneus)
-------------------------------------------TACCCTATACCTAGTATTTGGAGCATGAGCCGGAATGGTTGGAACCGCCCTCAGCTTACTTATTCGAGCTGAACTAAGCCAACCCGGCTCCTTACTTGGGGATGACCAAATTTATAACGTCATTGTAACCGCACATGCTTTTGTAATAATCTTTTTTATGGTTATGCCTATTATAATTGGAGGGTTCGGCAACTGACTAGTACCCCTTATAATTGGAGCTCCAGATATAGCATTCCCCCGGATAAATAATATAAGTTTTTGACTTCTCCCCCCTTCGTTTCTTTTACTCCTTGCCTCCGCTGGAGTTGAAGCCGGGGCTGGAACTGGTTGAACTGTCTACCCTCCACTTGCCAGTAATATAGCTCATGCTGGACCATCCGTTGATTTAACAATCTTTTCTCTTCACCTCGCTGGGGTATCATCAATTTTAGGTGCAATCAACTTTATTACTACAATTTTAAATATGAAACCACCCTCCGTTACTCAATATCAAACCCCCTTATTTGTCTGATCTGTTTTAATTACAGCTGTTCTTTTACTTCTTTCTTTACCTGTTTTAGCCGCCGGCATCACCATACTCTTAACTGACCGCAATTTGAATACCACATTTTTTGACCCGGCAGGTGGAGGAGACCCAATTCTA-TACCAACACCTATTTTG--------------
>vnbj34 (Crossodactylus aeneus)
-------------------------------------------TACCCTATACCTAGTATTTGGAGCATGAGCCGGAATGGTTGGAACCGCCCTCAGCTTACTTATTCGAGCTGAACTAAGCCAACCCGGCTCCTTACTTGGGGATGACCAAATTTATAACGTCATTGTAACCGCACATGCTTTTGTAATAATCTTTTTTATGGTTATGCCTATTATAATTGGAGGGTTCGGCAACTGACTAGTACCCCTTATAATTGGAGCTCCAGATATAGCATTCCCCCGGATAAATAATATAAGTTTTTGACTTCTCCCCCCTTCGTTTCTTTTACTCCTTGCCTCCGCTGGAGTTGAAGCCGGGGCTGGAACTGGTTGAACTGTCTACCCTCCACTTGCCAGTAATATAGCTCATGCTGGACCATCCGTTGATTTAACAATCTTTTCTCTTCACCTCGCTGGGGTATCATCAATTTTAGGTGCAATCAACTTTATTACTACAATTTTAAATATGAAACCACCCTCCGTTACTCAATATCAAACCCCCTTATTTGTCTGATCTGTTTTAATTACAGCTGTTCTTTTACTTCTTTCTTTACCTGTTTTAGCCGCCGGCATCACCATACTCTTAACTGACCGCAATTTGAATACCACATTTTTTGACCCGGCAGGTGGAGGAGACCCAATTCTA-TACCAACACCTATTTTG--------------
>vnbj01 (Crossodactylus aeneus)
-------------------------------------------TACCCTATACCTAGTATTTGGAGCATGAGCCGGAATGGTTGGAACCGCCCTCAGCTTACTTATTCGAGCTGAACTAAGCCAACCCGGCTCCTTACTTGGGGATGACCAAATTTATAACGTCATTGTAACCGCACATGCTTTTGTAATAATCTTTTTTATGGTTATGCCTATTATAATTGGAGGGTTCGGCAACTGACTAGTACCCCTTATAATTGGAGCTCCAGATATAGCATTCCCCCGGATAAATAATATAAGTTTTTGACTTCTCCCCCCTTCGTTTCTTTTACTCCTTGCCTCCGCTGGAGTTGAAGCCGGGGCTGGAACTGGTTGAACTGTCTACCCTCCACTTGCCAGTAATATAGCTCATGCTGGACCATCCGTTGATTTAACAATCTTTTCTCTTCACCTCGCTGGGGTATCATCAATTCTAGGTGCAATCAACTTTATT-----------------------------------------------------------------------------------------------------------------------------------------------------------------------------------------------------------------------------------
>vnbj15 (Cycloramphus brasiliensis)
-----------------------------------------GGAACCTTATACCTGATTTTTGGTGCATGGGCCGGTATAATCGGAACCGCATTAAGTCTTCTTATCCGAGCTGAATTAAGTCAGCCGGGATCTCTGCTAGGTGATGATCAAATTTATAACGTTATCGTTACCGCCCACGCTTTTGTAATAATTTTTTTTATAGTAATACCCGTTATAATCGGAGGATTTGGAAATTGACTAGTCCCCTTAATAATTGGTGCCCCAGATATAGCATTCCCCCGTATAAATAATATAAGCTTTTGACTTCTCCCCCCGTCCTTTCTTCTCCTACTTGCCTCAGCAGGGGTCGAAGCAGGGGCCGGTACAGGGTGAACTGTCTACCCCCCCCTTGCGGGCAACTTAGCCCATGCCGGCCCCTCCGTAGATCTAACTATTTTCTCTCTGCACCTAGCAGGGGTTTCCTCAATCTTGGGGGCAATCAACTTTATTACAACCATCCTAAACATAAAGCCCCCATCTGTAACTCAATATCAAACACCTTTATTTGTATGATCTGTACTAATCACCGCTGTACTCCTTCTTCTATCCTTACCCGTGCTAGCTGCAGGAATTACTATACTCCTAACAGATCGTAACCTAAATACTACATTCTTCGACCCGGCAGGAGGGGGAGACCCAATTCTT-TACCA--------------------------
>vnbj71 (Dendropsophus berthalutzae)
-----------------------------------------GGAACCCTTTACTTAATCTTTGGTGCCTGAGCCGGGATAGTCGGGACTGCTCTTAGTTTGCTTATTCGAGCTGAACTAAGTCAACCTGGCGCCCTTTTAGGTGACGATCAAATTTACAATGTGGTCGTTACGGCTCACGCCTTCGTTATAATCTTCTTTATAGTTATGCCTATTCTGATTGGAGGCTTTGGAAACTGACTTGTGCCTTTAATAATTGGAGCCCCTGATATAGCTTTCCCACGAATAAACAACATAAGCTTTTGACTTTTACCCCCTTCCTTCCTCCTTCTTCTAGCATCCGCCGGAGTTGAAGCAGGAGCAGGGACCGGGTGAACGGTATACCCTCCCCTCGCCGGGAACTTAGCTCATGCAGGACCCTCTGTTGATTTAACAATCTTTTCCTTACACTTAGCGGGGGTCTCCTCTATTTTAGGAGCCATTAATTTTATTACCACTATTCTTAATATAAAACCCCCATCTGTCACCCAATATCAAACCCCCCTATTTGTATGATCTGTGTTAATTACTGCTGTGCTCCTTCTACTATCGCTACCAGTACTTGCCGCTGGAATTACAATACTTCTAACAGATCGAAACCTTAATACAACATTCTTTGACCCCGCAGGGGGAGGTGACCCCATTCTT-TACCAACTAA---------------------
>vnbj70 (Dendropsophus berthalutzae)
------------------------------------------------------TAATCTTTGGTGCCTGAGCCGGGATAGTCGGGACTGCTCTTAGTTTGCTTATTCGAGCTGAACTAAGTCAACCTGGCGCCCTTTTAGGTGACGATCAAATTTACAATGTGGTCGTTACGGCTCACGCCTTCGTTATAATCTTCTTTATAGTTATGCCTATTCTGATTGGAGGCTTTGGAAACTGACTTGTGCCTTTAATAATTGGAGCCCCTGATATAGCTTTCCCACGAATAAACAACATAAGCTTTTGACTTTTACCCCCTTCCTTCCTCCTTCTTCTAGCATCCGCCGGAGTTGAAGCAGGAGCAGGGACCGGGTGAACGGTATACCCTCCCCTCGCCGGGAACTTAGCTCATGCAGGACCCTCTGTTGATTTAACAATCTTTTCCTTACACTTAGCGGGGGTCTCCTCTATTTTAGGAGCCATTAATTTTATTACCACTATTCTTAATATAAAACCCCCATCTGTCACCCAATATCAAACCCCCCTATTTGTATGATCTGTGTTAATTACTGCTGTGCTCCTTCTACTATCGCTACCAGTACTTGCCGCTGGAATTACAATACTTCTAACAGATCGAAACCTTAATACAACATTCTTTGACCCCGCAGGGGGAGGTGACCCCAT------------------------------------
>vnbj37 (Dendropsophus bipunctatus)
-----------------------------------------GGAACTTTGTACTTAATTTTTGGGGCCTGAGCCGGCATAGTCGGAACAGCCCTCAGCCTCCTTATTCGAGCAGAACTAAGCCAGCCTGGCGCCCTTCTCGGCGACGACCAAATCTACAACGTCATTGTTACTGCCCATGCCTTCGTCATAATTTTTTTTATAGTTATGCCCATCCTAATTGGGGGGTTCGGAAACTGATTAGTTCCTCTTATAATTGGGGCCCCAGACATAGCCTTCCCTCGCATAAATAATATGAGCTTTTGACTCCTCCCTCCCTCTTTTCTTCTCCTTTTGGCCTCCGCAGGGGTAGAAGCCGGGGCAGGGACGGGATGAACCGTATATCCACCTCTTGCCGGAAACTTAGCCCACGCCGGACCTTCTGTCGACCTAACCATTTTTTCGTTACACCTGGCAGGGGTCTCTTCCATCCTTGGGGCAATTAATTTCATTACTACTATTCTTAATATAAAACCCCCCTCCATAACACAGTACCAAACCCCTCTTTTTGTTTGATCCGTACTAATTACTGCTGTTCTTCTTCTCCTGTCTCTCCCCGTACTCGCTGCTGGCATCACAATACTTTTGACAGATCGGAACCTCAACACTACTTTCTTTGACCCGGCAGGAGGTGGGGATCCCATTCTT-TACCAAC------------------------
>vnbj36 (Dendropsophus bipunctatus)
-------------------------------AAAGACAT-CGGAACTTTGTACTTTCTTTTTGGGGCCTGAGCCGGCATAGTCGGAACAGCCCTCAGCCTCCTTATTCGAGCAGAACTAAGCCAGCCTGGCGCCCTTCTCGGCGACGACCAAATCTACAACGTCATTGTTACTGCCCATGCCTTCGTCATAATTTTTTTTATAGTTATGCCCATCCTAATTGGGGGGTTCGGAAACTGATTAGTTCCTCTTATAATTGGGGCCCCAGACATAGCCTTCCCTCGCATAAATAATATGAGCTTTTGACTCCTCCCTCCCTCTTTTCTTCTCCTTTTGGCCTCCGCAGGGGTAGAAGCCGGGGCAGGGACGGGATGAACCGTATATCCACCTCTTGCCGGAAACTTAGCCCACGCCGGACCTTCTGTCGACCTAACCATTTTTTCGTTACACCTGGCAGGGGTCTCTTCCATCCTTGGGGCAATTAATTTCATTACTACTATTCTTAATATAAAACCCCCCTCCATAACACAGTACCAAACCCCTCTTTTTGTTTGATCCGTACTAATTACTGCTGTTCTTCTTCTCCTGTCTCTCCCCGTACTCGCTGCTGGCATCACAATACTTTTGACAGATCGGAACCTCAACACTACTTTCTTTGACCCGGCAGGAGGTGGGGATCCCATTCTT-TACCAACA-----------------------
>vnbj77 (Dendropsophus meridianus)
--------------------------ATCACAAAGACATACGGAACCCTATATCTTATCTTTGGGGCCTGGGCCGGCATAGTCGGAACAGCCCTCAGCCTCCTGATTCGAGCAGAACTGAGCCAGCCTGGTGCCCTTCTCGGTGATGATCAAATTTATAATGTTATTGTTACTGCCCACGCCTTCGTAATAATCTTTTTCATAGTAATGCCTATTCTAATTGGAGGGTTTGGAAACTGACTGGTCCCTCTTATAATTGGAGCCCCTGATATAGCCTTTCCCCGAATAAATAACATAAGCTTTTGACTCCTCCCCCCCTCATTCCTTCTACTCCTAGCCTCCGCTGGGGTGGAAGCTGGGGCGGGAACTGGGTGAACTGTTTACCCCCCCTTAGCCGGAAACTTAGCCCACGCCGGGCCTTCCGTAGACTTAACCATCTTTTCCTTACATTTAGCAGGAGTCTCTTCTATTCTAGGAGCTATCAATTTTATTACCACAATTCTTAATATGAAGCCCCCCTCCGTAACGCAATATCAAACACCTTTATTTGTTTGATCCGTTTTAATTACTGCTGTGCTCCTTCTTCTGTCTCTTCCTGTCCTTGCCGCCGGAATTACGATACTTTTAACAGACCGCAATCTTAACACAACCTTCTTTGACCCTGCTGGAGGGGGAGACCCCATTCTT-TACCAACATCTTTTCTGATTTTTTGGGTCA-
>vnbj42 (Hylodes asper)
----------------------------------------GG-AACCCTATATCTTGTTTTCGGGGCATGAGCCGGAATAGTCGGAACAGCCCTTAGCCTCCTAATTCGAGCTGAATTAAGCCAACCCGGATCCCTCTTAGGAGACGACCAAATTTATAATGTGATTGTTACCGCACATGCCTTTGTAATAATTTTTTTTATGGTCATACCAATTATAATTGGAGGATTCGGAAACTGACTAGTACCTTTAATAATTGGGGCCCCCGATATGGCTTTTCCTCGGATAAACAATATGAGCTTTTGATTGCTCCCACCATCTTTTCTTCTTCTTCTAGCCTCTGCCGGAGTAGAAGCAGGTGCAGGAACGGGCTGAACAGTTTACCCCCCTCTAGCTAGCAATTTAGCCCATGCAGGGCCCTCCGTTGACCTAACTATTTTCTCTCTTCATTTAGCTGGTGTCTCCTCTATTCTTGGTGCCATTAATTTCATCACAACTATTTTGAATATGAAGCCCCCATCTATAACTCAGTATCAAACCCCACTCTTTGTTTGGTCCGTCCTTATTACCGCTGTTCTTCTCCTTCTCTCTCTCCCAGTTCTAGCCGCTGGAATCACTATGCTTCTCACTGATCGAAATTTAAACACAACATTTTTTGACCCGGCAGGAGGAGGAGACCCTATTCTT-TACCAACA-----------------------
>vnbj116 (Hylodes charadranaetes)
----------------------------------------GG-AACCCTGTACCTTGTCTTTGGGGCATGAGCCGGAATGGTCGGAACTGCCCTAAGCCTTCTGATCCGCGCTGAATTGAGCCAACCTGGGTCCCTTTTAGGGGACGATCAAATTTACAATGTTATTGTTACCGCCCATGCTTTCGTAATAATTTTCTTTATAGTAATACCAATTATAATCGGCGGATTCGGCAATTGATTAGTCCCTCTGATAATTGGAGCCCCAGATATAGCCTTCCCTCGAATAAATAACATAAGCTTCTGACTTCTTCCCCCATCCTTTCTTCTTCTTCTTGCCTCAGCTGGAGTTGAAGCAGGCGCTGGAACAGGTTGAACAGTTTATCCCCCCTTAGCCAGTAACTTAGCTCACGCAGGGCCATCTGTAGACTTAACTATCTTTTCCCTCCACTTAGCTGGTGTATCATCAATTCTTGGTGCCATCAACTTTATTACTACAATTCTTAACATGAAACCCCCGTCTATAACCCAATATCAAACTCCTCTATTTGTTTGATCTGTTCTTATTACTGCCGTTCTTCTTCTTTTATCCCTCCCAGTTTTAGCCGCTGGAATTACAATACTCCTCACAGACCGAAATCTAAACACAACATTCTTTGACCCCGCAGGAGGGGGAGATCCCATTCTT-TACCAACA-----------------------
>vnbj16 (Hylodes charadranaetes)
-------------------------------------------------GTACCTTGTCTTTGGGGCATGAGCCGGAATGGTCGGAACTGCCCTAAGCCTTCTGATCCGCGCTGAATTGAGCCAACCTGGGTCCCTTTTAGGGGACGATCAAATTTACAATGTTATTGTTACCGCCCATGCTTTCGTAATAATTTTCTTTATAGTAATACCAATTATAATCGGCGGATTCGGCAATTGATTAGTCCCTCTAATAATTGGAGCCCCAGATATAGCCTTCCCTCGAATAAATAACATAAGCTTCTGACTTCTTCCCCCATCCTTTCTTCTTCTTCTTGCCTCAGCTGGAGTTGAAGCAGGCGCTGGAACAGGTTGAACAGTTTATCCCCCCTTAGCCAGTAACTTAGCTCACGCAGGGCCATCTGTAGACTTAACTATCTTTTCCCTCCACTTAGCTGGTGTATCATCAATTCTTGGTGCCATCAACTTTATTACTACAATTCTTAACATGAAACCCCCGTCTATAACCCAATATCAAACTCCTCTATTTGTTTGATCTGTTCTTATTACTGCCGTTCTTCTTCTTTTATCCCTCCCAGTTTTAGCCGCTGGAATCACAATACTCCTCACAGACCGAAATCTAAACACAACATTCTTTGACCCCGCAGGAGGGGGAGATCCCATTCTT-TACCA--------------------------
>vnbj43 (Hylodes charadranaetes)
-------------------------------------------AACCCTGTACCTTGTCTTTGGGGCATGAGCCGGAATGGTCGGAACTGCCCTAAGCCTTCTGATCCGCGCTGAATTGAGCCAACCTGGGTCCCTTTTAGGGGACGATCAAATTTACAATGTTATTGTTACCGCCCATGCTTTCGTAATAATTTTCTTTATAGTAATACCAATTATAATCGGCGGATTCGGCAATTGATTAGTCCCTCTAATAATTGGAGCCCCAGATATAGCCTTCCCTCGAATAAATAACATAAGCTTCTGACTTCTTCCCCCATCCTTTCTTCTTCTTCTTGCCTCAGCTGGAGTTGAAGCAGGCGCTGGAACAGGTTGAACAGTTTATCCCCCCTTAGCCAGTAACTTAGCTCACGCAGGGCCATCTGTAGACTTAACTATCTTTTCCCTCCACTTAGCTGGTGTATCATCAATTCTTGGTGCCATCAACTTTATTACTACAATTCTTAACATGAAACCCCCGTCTATAACCCAATATCAAACTCCTCTATTTGTTTGATCTGTTCTTATTACTGCCGTTCTTCTTCTTTTATCCCTCCCAGTTTTAGCCGCTGGAATCACAATACTCCTCACAGACCGAAATCTAAACACAACATTCTTTGACCCCGCAGGAGGGGGAGATCCCATTCTT-TACCAACATCTATTCTG--------------
>vnbj39 (Hylodes charadranaetes)
-------------------------------------------AACCCTGTACCTTGTCTTTGGGGCATGAGCCGGAATGGTCGGAACTGCCCTAAGCCTTCTGATCCGCGCTGAATTGAGCCAACCTGGGTCCCTTTTAGGGGACGATCAAATTTACAATGTTATTGTTACCGCCCATGCTTTCGTAATAATTTTCTTTATAGTAATACCAATTATAATCGGCGGATTCGGCAATTGATTAGTCCCTCTAATAATTGGAGCCCCAGATATAGCCTTCCCTCGAATAAATAACATAAGCTTCTGACTTCTTCCCCCATCCTTTCTTCTTCTTCTTGCCTCAGCTGGAGTTGAAGCAGGCGCTGGAACAGGTTGAACAGTTTATCCCCCCTTAGCCAGTAACTTAGCTCACGCAGGGCCATCTGTAGACTTAACTATCTTTTCCCTCCACTTAGCTGGTGTATCATCAATTCTTGGTGCCATCAACTTTATTACTACAATTCTTAACATGAAACCCCCGTCTATAACCCAATATCAAACTCCTCTATTTGTTTGATCTGTTCTTATTACTGCCGTTCTTCTTCTTTTATCCCTCCCAGTTTTAGCCGCTGGAATCACAATACTCCTCACAGACCGAAATCTAAACACAACATTCTTTGACCCCGCAGGAGGGGGAGATCCCATTCTT-TACCAACATCTATTCTG--------------
>vnbj38 (Hylodes charadranaetes)
----------------------------------------GG-AACCCTGTACCTTGTCTTTGGGGCATGAGCCGGAATGGTCGGAACTGCCCTAAGCCTTCTGATCCGCGCTGAATTGAGCCAACCTGGGTCCCTTTTAGGGGACGATCAAATTTACAATGTTATTGTTACCGCCCATGCTTTCGTAATAATTTTCTTTATAGTA-TACCAATTATAATCGGCGGATTCGGCAATTGATTAGTCCCTCTAATAATTGGAGCCCCAGATATAGCCTTCCCTCGAATAAATAACATAAGCTTCTGACTTCTTCCCCCATCCTTTCTTCTTCTTCTTGCCTCAGCTGGAGTTGAAGCAGGCGCTGGAACAGGTTGAACAGTTTATCCCCCCTTAGCCAGTAACTTAGCTCACGCAGGGCCATCTGTAGACTTAACTATCTTTTCCCTCCACTTAGCTGGTGTATCATCAATTCTTGGTGCCATCAACTTTATTACTACAATTCTTAACATGAAACCCCCGTCTATAACCCAATATCAAACTCCTCTATTTGTTTGATCTGTTCTTATTACTGCCGTTCTTCTTCTTTTATCCCTCCCAGTTTTAGCCGCTGGAATCACAATACTCCTCACAGACCGAAATCTAAACACAACATTCTTTGACCCCGCAGGAGGGGGAGATCCCATTCTT-TACCAACA-----------------------
>vnbj14 (Hylodes charadranaetes)
-------------------------------------------AACCCTGTACCTTGTCTTTGGGGCATGAGCCGGAATGGTCGGAACTGCCCTAAGCCTTCTGATCCGCGCTGAATTGAGCCAACCTGGGTCCCTTTTAGGGGACGATCAAATTTACAATGTTATTGTTACCGCCCATGCTTTCGTAATAATTTTCTTTATAGTAATACCAATTATAATCGGCGGATTCGGCAATTGATTAGTCCCTCTAATAATTGGAGCCCCAGATATAGCCTTCCCTCGAATAAATAACATAAGCTTCTGACTTCTTCCCCCGTCCTTTCTTCTTCTTCTTGCCTCAGCTGGAGTTGAAGCAGGCGCTGGAACAGGTTGAACAGTTTATCCCCCCTTAGCTAGTAACTTAGCTCACGCAGGGCCATCTGTAGACTTAACTATCTTTTCCCTCCACTTAGCTGGTGTATCATCAATTCTTGGTGCCATCAACTTTATTACTACAATTCTTAACATGAAACCCCCGTCTATAACCCAATATCAAACTCCTCTATTTGTTTGATCTGTTCTTATCACTGCCGTTCTTCTTCTTTTATCCCTCCCAGTTTTAGCCGCTGGAATCACAATACTCCTCACAGACCGAAATCTAAACACAACATTCTTTGACCCCGCAGGAGGGGGAGATCCCATTCTT-TACCAACATCTATTCTGATTCTTTG------
>vnbj114 (Hylodes charadranaetes)
-------------------------------------ATCGG-AACCCTGTACCTTGTCTTTGGGGCATGAGCCGGAATGGTCGGAACTGCCCTAAGCCTTCTGATCCGCGCTGAATTGAGCCAACCTGGGTCCCTTTTAGGGGACGATCAAATTTACAATGTTATTGTTACCGCCCATGCTTTCGTAATAATTTTCTTTATAGTAATACCAATTATAATCGGCGGATTCGGCAATTGATTAGTCCCTCTAATAATTGGAGCCCCAGATATAGCCTTCCCTCGAATAAATAACATAAGCTTCTGACTTCTTCCCCCATCCTTTCTTCTTCTTCTTGCCTCAGCTGGAGTTGAAGCAGGCGCTGGAACAGGTTGAACAGTTTATCCCCCCTTAGCCAGTAACTTAGCTCACGCAGGGCCATCTGTAGACTTAACTATCTTTTCCCTCCACTTAGCTGGTGTATCATCAATTCTTGGTGCCATCAACTTTATTACTACAATTCTTAACATGAAACCCCCGTCTATAACCCAATATCAAACTCCTCTATTTGTTTGATCTGTTCTTATTACTGCCGTTCTTCTTCTTTTATCCCTCCCAGTTTTAGCCGCTGGAATCACAATACTCCTCACAGACCGAAATCTAAACACAACATTCTTTGACCCCGCAGGAGGGGGAGATCCCATTCTT-TACCAACA-----------------------
>vnbj44 (Hylodes charadranaetes)
-------------------------------------------AACCCTGTACCTTGTCTTTGGGGCATGAGCCGGAATGGTCGGAACTGCCCTAAGCCTTCTGATCCGCGCTGAATTGAGCCAACCTGGGTCCCTTTTAGGGGACGATCAAATTTACAATGTTATTGTTACCGCCCATGCTTTCGTAATAATTTTCTTTATAGTAATACCAATTATAATCGGCGGATTCGGCAATTGATTAGTCCCTCTAATAATTGGAGCCCCAGATATAGCCTTCCCTCGAATAAATAACATAAGCTTCTGACTTCTTCCCCCATCCTTTCTTCTTCTTCTTGCCTCAGCTGGAGTTGAAGCAGGCGCTGGAACAGGTTGAACAGTTTATCCCCCCTTAGCCAGTAACTTAGCTCACGCAGGGCCATCTGTAGACTTAACTATCTTTTCCCTCCACTTAGCTGGTGTATCATCAATTCTTGGTGCCATCAACTTTATTACTACAATTCTTAACATGAAACCCCCGTCTATAACCCAATATCAAACTCCTCTATTTGTTTGATCTGTTCTTATTACTGCCGTTCTTCTTCTTTTATCCCTCCCAGTTTTAGCCGCTGGAATCACAATACTCCTCACAGACCGAAATCTAAACACAACATTCTTTGACCCCGCAGGAGGGGGAGATCCCATTCTT-TACCAACATCTATTCTG--------------
>vnbj115 (Hylodes charadranaetes)
---------------------------------------TGG-AACCCTGTACCTTGTCTTTGGGGCATGAGCCGGAATGGTCGGAACTGCCCTAAGCCTTCTGATCCGCGCTGAATTGAGCCAACCTGGGTCCCTTTTAGGGGACGATCAAATTTACAATGTTATTGTTACCGCCCATGCTTTCGTAATAATTTTCTTTATAGTAATACCAATTATAATCGGCGGATTCGGCAATTGATTAGTCCCTCTAATAATTGGAGCCCCAGATATAGCCTTCCCTCGAATAAATAACATAAGCTTCTGACTTCTTCCCCCATCCTTTCTTCTTCTTCTTGCCTCAGCTGGAGTTGAAGCAGGCGCTGGAACAGGTTGAACAGTTTATCCCCCCTTAGCCAGTAACTTAGCTCACGCAGGGCCATCTGTAGACTTAACTATCTTTTCCCTCCACTTAGCTGGTGTATCATCAATTCTTGGTGCCATCAACTTTATTACTACAATTCTTAACATGAAACCCCCGTCTATAACCCAATATCAAACTCCTCTATTTGTTTGATCTGTTCTTATTACTGCCGTTCTTCTTCTTTTATCCCTCCCAGTTTTAGCCGCTGGAATCACAATACTCCTCACAGACCGAAATCTAAACACAACATTCTTTGACCCCGCAGGAGGGGGAGATCCCATTCTT-TACCAACA-----------------------
>vnbj24 (Hylodes lateristrigatus)
------------------------------------------------------TTGTGTTTGGGGCGTGGGCTGGGATAGTCGGAACCGCCCTGAGCCTTCTAATTCGAGCCGAACTGAGCCAACCTGGCTCGCTTCTTGGCGACGACCAGATTTACAATGTTATCGTCACCGCACATGCTTTCGTAATAATCTTTTTTATAGTAATGCCCATTATAATCGGCGGGTTTGGCAACTGATTAGTTCCACTAATGATTGGGGCCCCAGATATGGCCTTCCCCCGAATGAATAACATAAGCTTTTGACTCCTCCCCCCATCATTCCTCCTTCTCCTTGCCTCTGCAGGAGTAGAGGCAGGCGCCGGCACAGGATGAACAGTATACCCCCCACTTGCCAGCAACCTGGCCCATGCTGGGCCCTCTGTGGACCTGACCATCTTTTCTCTCCATCTCGCTGGGGTGTCATCTATTTTGGGTGCCATTAACTTCATCACTACAATTCTTAACATAAAACCCCCTTCAATAACTCAATACCAAACCCCCCTATTCGTCTGATCTGTCCTAATTACCGCTGTCCTACTTCTTCTTTCCCTCCCAGTTTTAGCTGCTGGCATTACTATACTCCTCACAGACCGAAATCTTAATACAACTTTCTTTGACCCAGCAGGGGGCGGGGATCCAAT------------------------------------
>vnbj112 (Hylodes lateristrigatus)
----------------------------------GACATCGG-TACGCTGTATCTTGTGTTTGGGGCGTGGGCTGGGATAGTCGGAACCGCCCTGAGCCTTCTAATTCGAGCCGAACTGAGCCAACCTGGCTCGCTTCTTGGCGACGACCAGATTTACAATGTTATCGTCACCGCACATGCTTTCGTAATAATCTTTTTTATAGTAATGCCCATTATAATCGGCGGGTTTGGCAACTGATTAGTTCCACTAATGATTGGGGCCCCAGATATGGCCTTCCCCCGAATGAATAACATAAGCTTTTGACTCCTCCCCCCATCATTCCTCCTTCTCCTTGCCTCTGCAGGAGTAGAGGCAGGCGCCGGCACAGGATGAACAGTATACCCCCCACTTGCCAGCAACCTGGCCCATGCTGGGCCCTCTGTGGACCTGACCATCTTTTCTCTCCATCTCGCTGGGGTGTCATCTATTTTGGGTGCCATTAACTTCATCACTACAATTCTTAACATAAAACCCCCTTCAATAACTCAATACCAAACCCCCCTATTCGTCTGATCTGTCCTAATTACCGCTGTCCTACTTCTTCTTTCCCTCCCAGTTTTAGCTGCTGGCATTACTATACTCCTCACAGACCGAAATCTTAATACAACTTTCTTTGACCCAGCAGGGGGCGGGGATCCAATTCTC-TACCAACA-----------------------
>vnbj111 (Hylodes lateristrigatus)
------------------------------------CATCGG-TACGCTGTATCTTGTGTTTGGGGCGTGGGCTGGGATAGTCGGAACCGCCCTGAGCCTTCTAATTCGAGCCGAACTGAGCCAACCTGGCTCGCTTCTTGGCGACGACCAGATTTACAATGTTATCGTCACCGCACATGCTTTCGTAATAATCTTTTTTATAGTAATGCCCATTATAATCGGCGGGTTTGGCAACTGATTAGTTCCACTAATGATTGGGGCCCCAGATATGGCCTTCCCCCGAATGAATAACATAAGCTTTTGACTCCTCCCCCCATCATTCCTCCTTCTCCTTGCCTCTGCAGGAGTAGAGGCAGGCGCCGGCACAGGATGAACAGTATACCCCCCACTTGCCAGCAACCTGGCCCATGCTGGGCCCTCTGTGGACCTGACCATCTTTTCTCTCCATCTCGCTGGGGTGTCATCTATTTTGGGTGCCATTAACTTCATCACTACAATTCTTAACATAAAACCCCCTTCAATAACTCAATACCAAACCCCCCTATTCGTCTGATCTGTCCTAATTACCGCTGTCCTACTTCTTCTTTCCCTCCCAGTTTTAGCTGCTGGCATTACTATACTCCTCACAGACCGAAATCTTAATACAACTTTCTTTGACCCAGCAGGGG-CGGGGATCCAATTCTC-TACCAACA-----------------------
>vnbj110 (Hylodes lateristrigatus)
----------------------------------------GG-TACGCTGTATCTTGTGTTTGGGGCGTGGGCTGGGATAGTCGGAACCGCCCTGAGCCTTCTAATTCGAGCCGAACTGAGCCAACCTGGCTCGCTTCTTGGCGACGACCAGATTTACAATGTTATCGTCACCGCACATGCTTTCGTAATAATCTTTTTTATAGTAATGCCCATTATAATCGGCGGGTTTGGCAACTGATTAGTTCCACTAATGATTGGGGCCCCAGATATGGCCTTCCCCCGAATGAATAACATAAGCTTTTGACTCCTCCCCCCATCATTCCTCCTTCTCCTTGCCTCTGCAGGAGTAGAGGCAGGCGCCGGCACAGGATGAACAGTATACCCCCCACTTGCCAGCAACCTGGCCCATGCTGGGCCCTCTGTGGACCTGACCATCTTTTCTCTCCATCTCGCTGGGGTGTCATCTATTTTGGGTGCCATTAACTTCATCACTACAATTCTTAACATAAAACCCCCTTCAATAACTCAATACCAAACCCCCCTATTCGTCTGATCTGTCCTAATTACCGCTGTCCTACTTCTTCTTTCCCTCCCAGTTTTAGCTGCTGGCATTACTATACTCCTCACAGACCGAAATCTTAATACAACTTTCTTTGACCCAGCAGGGGGCGGGGATCCAATTCTC-TACCAACA-----------------------
>vnbj58 (Hylodes lateristrigatus)
------------------------------------------------------TTGTGTTTGGGGCGTGGGCTGGGATAGTCGGAACCGCCCTGAGCCTTCTAATTCGAGCCGAACTGAGCCAACCTGGCTCGCTTCTTGGCGACGACCAGATTTACAATGTTATCGTCACCGCACATGCTTTCGTAATAATCTTTTTTATAGTAATGCCCATTATAATCGGCGGGTTTGGCAACTGATTAGTTCCACTAATGATTGGGGCCCCAGATATGGCCTTCCCCCGAATGAATAACATAAGCTTTTGACTCCTCCCCCCATCATTCCTCCTTCTCCTTGCCTCTGCAGGAGTAGAGGCAGGCGCCGGCACAGGATGAACAGTATACCCCCCACTTGCCAGCAACCTGGCCCATGCTGGGCCCTCTGTGGACCTGACCATCTTTTCTCTCCATCTCGCTGGGGTGTCATCTATTTTGGGTGCCATTAACTTCATCACTACAATTCTTAACATAAAACCCCCTTCAATAACTCAATACCAAACCCCCCTATTCGTCTGATCTGTCCTAATTACCGCTGTCCTACTTCTTCTTTCCCTCCCAGTTTTAGCTGCTGGCATTACTATACTCCTCACAGACCGAAATCTTAATACAACTTTCTTTGACCCAGCAGGGGGCGGGGATCCAAT------------------------------------
>vnbj113 (Hylodes lateristrigatus)
----------------------------------GACATCGG-TACGCTGTATCTTGTGTTTGGGGCGTGGGCTGGGATAGTCGGAACCGCCCTGAGCCTTCTAATTCGAGCCGAACTGAGCCAACCTGGCTCGCTTCTTGGCGACGACCAGATTTACAATGTTATCGTCACCGCACATGCTTTCGTAATAATCTTTTTTATAGTAATGCCCATTATAATCGGCGGGTTTGGCAACTGATTAGTTCCACTAATGATTGGGGCCCCAGATATGGCCTTCCCCCGAATGAATAACATAAGCTTTTGACTCCTCCCCCCATCATTCCTCCTTCTCCTTGCCTCTGCAGGAGTAGAGGCAGGCGCCGGCACAGGATGAACAGTATACCCCCCACTTGCCAGCAACCTGGCCCATGCTGGGCCCTCTGTGGACCTGACCATCTTTTCTCTCCATCTCGCTGGGGTGTCATCTATTTTGGGTGCCATTAACTTCATCACTACAATTCTTAACATAAAACCCCCTTCAATAACTCAATACCAAACCCCCCTATTCGTCTGATCTGTCCTAATTACCGCTGTCCTACTTCTTCTTTCCCTCCCAGTTTTAGCTGCTGGCATTACTATACTCCTCACAGACCGAAATCTTAATACAACTTTCTTTGACCCAGCAGGGGGCGGGGATCCAATTCTC-TACCAACA-----------------------
>vnbj21 (Hylodes pipilans)
-----------------------------------------------------------------GGCTGAGCCGGA-TGGTGGGGACTGCCCTGAGTCTCCTAATTCGAGCTGAACTAAGTCAGCC-GGGTCACTATTAGGAGACGATCAGATTTATAATGKCATCGTCACCGCCCATGCCTTTGTAATAATTTTTTTTATAGTAATGCCGATTATAATCGGCGGATTTGGTAACTGACTAGTGCCCCTAATAATCGGAGCCCCAGACATGGCCTTTCCTCGAATAAACAACATAAGCTTCTGACTCCTCCCTCCGTCTTTTCTTCTTCTACTGGCCTCAGCTGGTGTGGAGGCAGGCGCCGGAACGGGTTGAACAGTTTATCCCCCCCTTGCTAGCAACTTAGCCCACGCCGGACCCTCTGTAGACTTAACCATCTTTTCCCTTCACTTAGCTGGTGTATCATCTATTCTTGGCGCTATTAATTTTATTACCACAATCATCAACATAAAACCTCCTTCAGTAACCCAATACCAAACCCCGCTCTTCGTTTGGTCTGTCCTAATTACTGCTGTCCTTCTTCTCCTATCACTCCCAGTCCTGGCTGCCGGAATTACAATGCTCCTAACAGACCGAAACTTAAACACAACATTCTTTGACCCAGCTGGGGGAGGARATCCCGTTCTC-TACCAACACCTCTTCTGAGTGGTTGGACGGA
>vnbj17 (Hylodes pipilans)
------------------------------------------------------TTGTATTCGGGGCTTGAGCCGGAATGGTGGGGACTGCCCTAAGCCTCCTAATTCGAGCTGAACTAAGTCAGCCCGGGTCACTATTAGGAGACGATCAGATTTATAATGTCATCGTCACCGCCCATGCCTTTGTAATAATTTTTTTTATAGTAATGCCGATTATAATCGGCGGATTTGGTAACTGACTAGTGCCCCTAATAATCGGAGCCCCAGACATGGCCTTTCCTCGAATAAACAACATAAGCTTCTGACTCCTCCCTCCGTCTTTTCTTCTTCTACTGGCCTCAGCTGGTGTGGAAGCAGGCGCCGGAACGGGTTGAACAGTTTATCCCCCCCTTGCTAGCAACTTAGCCCACGCCGGACCCTCTGTAGACTTAACCATCTTTTCCCTTCACTTAGCTGGTGTATCATCTATTCTTGGCGCTATTAATTTTATTACCACAATCATCAACATAAAACCTCCTTCAGTAACCCAATATCAAACCCCGCTCTTCGTTTGGTCTGTCCTAATTACTGCTGTCCTTCTTCTCCTATCACTCCCAGTCCTGGCTGCCGGAATTACAATGCTCCTAACAGACCGAAACTTAAACACAACATTCTTTGACCCAGCCGGGGGAGGAGATCCCGT------------------------------------
>vnbj60 (Hypsiboas secedens)
-----------------------------------------GGAACCCTTTACTTAGTATTTGGGGCCTGAGCTGGAATAGTGGGCACTGCCCTAAGCTTACTAATTCGAGCTGAGCTGAGCCAACCCGGCTCATTGCTTGGCGATGACCAAATTTATAATGTTATTGTTACCGCTCATGCTTTTGTTATAATCTTTTTTATAGTTATACCCATTCTGATCGGCGGATTTGGAAACTGGTTAGTTCCATTAATGATTGGAGCCCCTGATATAGCCTTTCCTCGAATAAATAATATAAGCTTTTGACTTCTTCCCCCCTCATTCCTTCTTCTGCTCGCATCTGCTGGCGTTGAAGCAGGGGCAGGAACAGGTTGAACTGTATATCCTCCACTTGCTGGAAACTTAGCACATGCCGGAGCCTCCGTAGACCTAACAATTTTTTCTCTTCACTTAGCTGGTGTTTCATCTATCTTGGGAGCCATTAACTTTATTACTACTACTCTCAATATGAAACCCCCATCTATAACTCAATATCAAACTCCACTGTTCGTCTGATCTGTTCTCATCACGGCTGTTCTCTTATTACTTTCGCTCCCAGTACTTGCGGCCGGCATTACTATGCTCTTAACTGACCGTAACCTTAATACTACATTCTTTGACCCGGCAGGAGGAGGAGACCCCATTCTT-TATCA--------------------------
>vnbj94 (Hypsiboas semilineatus)
---------AAACCGACGGCCAGTAAATCACAAAGACATCGG-TACCTTATATTTAGTATTTGGTGCCTGAGCCGGAATAGTGGGCACTGCCCTCAGCCTTCTTATCCGAGCTGAACTAAGTCAGCCCGGATCACTACTTGGCGATGATCAAATTTATAACGTAATTGTGACCGCCCATGCTTTCGTAATAATCTTTTTTATAGTTATGCCAATTTTAATCGGAGGTTTTGGTAACTGACTAGTTCCCTTAATAATTGGTGCCCCAGACATAGCCTTCCCTCGAATAAATAATATAAGCTTTTGACTTCTCCCACCATCGTTTCTTCTTCTTCTGGCATCAGCAGGGGTTGAAGCAGGAGCAGGAACAGGCTGGACTGTTTATCCCCCCCTCGCCGGAAATCTAGCTCACGCTGGCCCTTCAGTGGACCTAACAATTTTCTCTCTTCATCTAGCAGGGGTTTCTTCAATTTTAGGGGCTATTAATTTTATTACTACTACCCTTAACATAAAACCCCCTTCCATAACCCAATACCAAACCCCACTATTTGTTTGATCCGTGTTAATTACTGCTGTTCTTTTACTTCTTTCCCTCCCAGTATTAGCAGCTGGCATCACTATACTTTTAACGGACCGCAATCTAAACACAACTTTCTTTGACCCGGCAGGTGGAGGTGATCCAGTTCTT-TACCAACATCTCTTCTGATTCTTTGGGTCA-
>vnbj93 (Hypsiboas semilineatus)
TCAGTTTGTAAAACGACGGCCAGTCAATCACAAAGACAGCGG-TACCTTATATTTAGTATTTGGTGCCTGAGCCGGAATAGTGGGCACTGCCCTCAGCCTTCTTATCCGAGCTGAACTAAGTCAGCCCGGATCACTACTTGGCGATGATCAAATTTATAACGTAATTGTGACCGCCCATGCTTTCGTAATAATCTTTTTTATAGTTATGCCAATTTTAATCGGAGGTTTTGGTAACTGACTAGTTCCCTTAATAATTGGTGCCCCAGACATAGCCTTCCCTCGAATAAATAATATAAGCTTTTGACTTCTCCCACCATCGTTTCTTCTTCTTCTGGCATCAGCAGGGGTTGAAGCAGGAGCAGGAACAGGCTGGACTGTTTATCCCCCCCTCGCCGGAAATCTAGCTCACGCTGGCCCTTCAGTGGACCTAACAATTTTCTCTCTTCATCTAGCAGGGGTTTCTTCAATTTTAGGGGCTATTAATTTTATTACTACTACCCTTAACATAAAACCCCCTTCCATAACCCAATACCAAACCCCACTATTTGTTTGATCCGTGTTAATTACTGCTGTTCTTTTACTTCTTTCCCTCCCAGTATTAGCAGCTGGCATCACTATACTTTTAACGGACCGCAATCTAAACACAACTTTCTTTGACCCGGCAGGTGGAGGTGATCCAGTTCTT-TACCAACACCTCTTCTGATTCTTCGGGTCA-
>vnbj73 (Hypsiboas semilineatus)
-------------------------------------ATCGG-TACCTTATATTTAGTATTTGGTGCCTGAGCCGGAATAGTGGGCACTGCCCTCAGCCTTCTTATCCGAGCTGAACTAAGTCAGCCCGGATCACTACTTGGCGATGATCAAATTTATAACGTAATTGTGACCGCCCATGCTTTCGTAATAATCTTTTTTATAGTTATGCCAATTTTAATCGGAGGTTTTGGTAACTGACTAGTTCCCTTAATAATTGGTGCCCCAGACATAGCCTTCCCTCGAATAAATAATATAAGCTTTTGACTTCTCCCACCATCGTTTCTTCTTCTTCTGGCATCAGCAGGGGTTGAAGCAGGAGCAGGAACAGGCTGGACTGTTTATCCCCCCCTCGCCGGAAATCTAGCTCACGCTGGCCCTTCAGTGGACCTAACAATTTTCTCTCTTCATCTAGCAGGGGTTTCTTCAATTTTAGGGGCTATTAATTTTATTACTACTACCCTTAACATAAAACCCCCTTCCATAACCCAATACCAAACCCCACTATTTGTTTGATCCGTGTTAATTACTGCTGTTCTTTTACTTCTTTCCCTCCCAGTATTAGCAGCTGGCATCACTATACTTTTAACGGACCGCAATCTAAACACAACTTTCTTTGACCCGGCAGGTGGAGGTGATCCAGTTCTT-TACCAAC------------------------
>vnbj95 (Hypsiboas semilineatus)
--TCGTTGTAAAACGACGGCCAGTAAATCACAAAGACATCGG-TACCTTATATTTAGTATTTGGTGCCTGAGCCGGAATAGTGGGCACTGCCCTCAGCCTTCTTATCCGAGCTGAACTAAGTCAGCCCGGATCACTACTTGGCGATGATCAAATTTATAACGTAATTGTGACCGCCCATGCTTTCGTAATAATCTTTTTTATAGTTATGCCAATTTTAATCGGAGGTTTTGGTAACTGACTAGTTCCCTTAATAATTGGTGCCCCAGACATAGCCTTCCCTCGAATAAATAATATAAGCTTTTGACTTCTCCCACCATCGTTTCTTCTTCTTCTGGCATCAGCAGGGGTTGAAGCAGGAGCAGGAACAGGCTGGACTGTTTATCCCCCCCTCGCCGGAAATCTAGCTCACGCTGGCCCTTCAGTGGACCTAACAATTTTCTCTCTTCATCTAGCAGGGGTTTCTTCAATTTTAGGGGCTATTAATTTTATTACTACTACCCTTAACATAAAACCCCCTTCCATAACCCAATACCAAACCCCACTATTTGTTTGATCCGTGTTAATTACTGCTGTTCTTTTACTTCTTTCCCTCCCAGTATTAGCAGCTGGCATCACTATACTTTTAACGGACCGCAATCTAAACACAACTTTCTTTGACCCGGCAGGTGGAGGTGATCCAGTTCTT-TACCAACATCTCTTCTGATTCTTCGGG----
>vnbj96 (Hypsiboas semilineatus)
-----------------------------ACAAAGACATCGGGTACCTTATATTTAGTATTTGGTGCCTGAGCCGGAATAGTGGGCACTGCCCTCAGCCTTCTTATCCGAGCTGAACTAAGTCAGCCCGGATCACTACTTGGCGATGATCAAATTTATAACGTAATTGTGACCGCCCATGCTTTCGTAATAATCTTTTTTATAGTTATGCCAATTTTAATCGGAGGTTTTGGTAACTGACTAGTTCCCTTAATAATTGGTGCCCCAGACATAGCCTTCCCTCGAATAAATAATATAAGCTTTTGACTTCTCCCACCATCGTTTCTTCTTCTTCTGGCATCAGCAGGGGTTGAAGCAGGAGCAGGAACAGGCTGGACTGTTTATCCCCCCCTCGCCGGAAATCTAGCTCACGCTGGCCCTTCAGTGGACCTAACAATTTTCTCTCTTCATCTAGCAGGGGTTTCTTCAATTTTAGGGGCTATTAATTTTATTACTACTACCCTTAACATAAAACCCCCTTCCATAACCCAATACCAAACCCCACTATTTGTTTGATCCGTGTTAATTACTGCTGTTCTTTTACTTCTTTCCCTCCCAGTATTAGCAGCTGGCATCACTATACTTTTAACGGACCGCAATCTAAACACAACTTTCTTTGACCCGGCAGGTGGAGGTGATCCAGTTCTT-TACCAACACCTCTTCTGATTCTTCGGGTC--
>vnbj61 (Megaelosia goeldii)
--------------------------------------------ACCTTATACCTTGTGTTCGGAGCATGAGCTGGTATAGTGGGAACCGCCCTGAGCCTTCTTATTCGAGCTGAACTAAGCCAACCCGGCTCTTTACTCGGAGATGATCAAATTTATAATGTCATTGTTACCGCCCATGCCTTTGTTATAATTTTCTTTATAGTAATGCCAATCATAATTGGGGGTTTTGGTAACTGACTCGTACCCCTAATAATTGGAGCCCCCGACATAGCTTTCCCACGAATAAATAATATAAGCTTTTGACTCCTACCCCCATCTTTTCTTCTTCTTCTCGCCTCAGCCGGCGTTGAGGCGGGCGCTGGCACTGGGTGAACAGTGTATCCCCCACTTGCGGGGAACCTAGCTCACGCCGGCCCCTCTGTTGATCTTACCATTTTTTCTCTTCATCTCGCCGGTGTTTCATCTATTCTTGGAGCCATTAATTTTATTACAACAATCCTTAATATAAAACCCCCATCAATAACCCAATACCAAACACCTCTTTTCGTCTGATCCGTCCTTATTACCGCCGTTCTTCTTCTCTTATCCCTCCCCGTCTTAGCAGCAGGCATCACCATGCTTCTTACAGACCGCAACTTAAACACGACATTCTTTGATCCTGCAGGGGGTGGAGACCCAGTCCTT-TATCAACA-----------------------
>15085 (Phyllomedusa burmeisteri)
-----------------------------------------GGAACCCTATATTTAGTATTTGGTGCATGAGCCGGAATGGTCGGAACAGCCTTAAGTCTCCTTATTCGAGCTGAGTTAAGCCAGCCAGGCTCACTCCTGGGAGATGATCAAATCTACAACGTTATTGTAACTGCCCATGCCTTTGTAATAATCTTTTTTATAGTTATGCCCATTATAATTGGGGGCTTCGGCAATTGATTAGTCCCCCTAATAATTGGGGCCCCAGATATAGCCTTCCCCCGAATAAACAATATAAGTTTTTGACTTCTTCCACCATCATTTCTTTTACTCCTAGCATCTGCTGGCGTAGAGGCCGGAGCCGGTACCGGCTGAACTGTCTACCCCCCTCTTGCCGGAAATCTGGCTCACGCGGGCCCCTCGGTAGATTTAACTATCTTTTCCCTTCACTTGGCAGGGGTCTCTTCAATTCTAGGAGCAATCAACTTTATTACCACAATTTTAAACATGAAACCCCCTTCAATAACACAATATCAAACTCCACTGTTTGTGTGATCTGTTTTAATCACTGCTGTCCTTCTTCTTTTATCTCTTCCGGTTTTAGCAGCGGGGATTACAATGCTTTTAACAGATCGAAATTTAAATACTACATTTTTTGATCCTGCTGGTGGGGGAGACCCCATTCTT-TACCAACA-----------------------
>15087 (Phyllomeduda burmeisteri)
-----------------------------------------GGAACCCTATATTTAGTATTTGGTGCATGAGCCGGAATGGTCGGAACAGCCTTAAGTCTCCTTATTCGAGCTGAGTTAAGCCAGCCAGGCTCACTCCTGGGAGATGATCAAATCTACAACGTTATTGTAACTGCCCATGCCTTTGTAATAATCTTTTTTATAGTTATGCCCATTATAATTGGGGGCTTCGGCAATTGATTAGTCCCCCTAATAATTGGGGCCCCAGATATAGCCTTCCCCCGAATAAACAATATAAGTTTTTGACTTCTTCCACCATCATTTCTTTTACTCCTAGCATCTGCTGGCGTAGAGGCCGGAGCCGGTACCGGCTGAACTGTCTACCCCCCTCTTGCCGGAAATCTGGCTCACGCGGGCCCCTCGGTAGATTTAACTATCTTTTCCCTTCACTTGGCAGGGGTCTCTTCAATTCTAGGAGCAATCAACTTTATTACCACAATTTTAAACATGAAACCCCCTTCAATAACACAATATCAAACTCCACTGTTTGTGTGATCTGTTTTAATCACTGCTGTCCTTCTTCTTTTATCTCTTCCGGTTTTAGCAGCGGGGATTACAATGCTTTTAACAGATCGAAATTTAAATACTACATTTTTTGATCCTGCTGGTGGGGGAGACCCCATTCTT-TACCAACA-----------------------
>15088 (Phyllomedusa burmeisteri)
-----------------------------------------GGAACCCTATATTTAGTATTTGGTGCATGAGCCGGAATGGTCGGAACAGCCTTAAGTCTCCTTATTCGAGCTGAGTTAAGCCAGCCAGGCTCACTCCTGGGAGATGATCAAATCTACAACGTTATTGTAACTGCCCATGCCTTTGTAATAATCTTTTTTATAGTTATGCCCATTATAATTGGGGGCTTCGGCAATTGATTAGTCCCCCTAATAATTGGGGCCCCAGATATAGCCTTCCCCCGAATAAACAATATAAGTTTTTGACTTCTTCCACCATCATTTCTTTTACTCCTAGCATCTGCTGGCGTAGAGGCCGGAGCCGGTACCGGCTGAACTGTCTACCCCCCTCTTGCCGGAAATCTGGCTCACGCGGGCCCCTCGGTAGATTTAACTATCTTTTCCCTTCACTTGGCAGGGGTCTCTTCAATTCTAGGAGCAATCAACTTTATTACCACAATTTTAAACATGAAACCCCCTTCAATAACACAATATCAAACTCCACTGTTTGTGTGATCTGTTTTAATCACTGCTGTCCTTCTTCTTTTATCTCTTCCGGTTTTAGCAGCGGGGATTACAATGCTTTTAACAGATCGAAATTTAAATACTACATTTTTTGATCCTGCTGGTGGGGGAGACCCCATTCTT-TACCAACAC----------------------
>vnbj41 (Physalaemus signifer)
------------------------------------------------------TAGTCTTTGGGGCATGAGCCGGCATAGTCGGCACTGCCTTAAGCCTTTTGATCCGAGCTGAGCTCAGCCAACCCGGATCCCTATTAGGTGATGATCAAATTTATAACGTAATCGTTACTGCCCACGCATTTGTAATAATCTTTTTTATAGTTATGCCTATTTTAATCGGCGGTTTTGGGAACTGACTTGTCCCTCTAATAATTGGAGCCCCTGATATAGCTTTTCCACGTATAAACAACATAAGCTTCTGACTCCTTCCCCCATCGTTTCTTCTTCTCCTAGCCTCAGCAGGAGTAGAAGCTGGGGCAGGAACTGGGTGAACTGTCTACCCCCCACTTGCAGGGAACTTAGCACACGCTGGACCATCTGTTGACCTTACAATCTTTTCACTCCACTTAGCTGGTGTTTCCTCCATCCTCGGAGCAATTAACTTCATCACAACTATCCTTAATATAAAACCTCCTTCCATGACTCAATATCAAACACCGCTTTTCGTGTGATCAGTGCTAATTACTGCAGTCCTTCTTCTTCTATCGTTACCAGTACTAGCTGCAGGAATCACAATACTGCTTACTGACCGTAATCTGAACACAACCTTCTTTGACCCAGCCGGGGGTGGAGATCCGAT------------------------------------
>vnbj40 (Physalaemus signifer)
-----------------------------------------GGAACCTTGTATTTAGTCTTTGGGGCATGAGCCGGCATAGTCGGCACTGCCTTAAGCCTTTTGATCCGAGCTGAGCTCAGCCAACCCGGATCCCTATTAGGTGATGATCAAATTTATAACGTAATCGTTACTGCCCACGCATTTGTAATAATCTTTTTTATAGTTATGCCTATTTTAATCGGCGGTTTTGGGAACTGACTTGTCCCTCTAATAATTGGAGCCCCTGATATAGCTTTTCCACGTATAAACAACATAAGCTTCTGACTCCTTCCCCCATCGTTTCTTCTTCTCCTAGCCTCAGCAGGAGTAGAAGCTGGGGCAGGAACTGGGTGAACTGTCTACCCCCCACTTGCAGGGAACTTAGCACACGCTGGACCATCTGTTGACCTTACAATCTTTTCACTCCACTTAGCTGGTGTTTCCTCCATCCTCGGAGCAATTAACTTCATCACAACTATCCTTAATATAAAACCTCCTTCCATGACTCAATATCAAACACCGCTTTTCGTGTGATCAGTGCTAATTACTGCAGTCCTTCTTCTTCTATCGTTACCAGTACTAGCTGCAGGAATCACAATACTGCTTACTGACCGTAATCTGAACACAACCTTCTTTGACCCAGCCGGGGGTGGAGATCCGATCCTT-TATCA--------------------------
>vnbj51 (Proceratophrys appendiculata)
-----------------------------------------GGAACCCTATACCTCCTCTTCGGCGCTTGAGCCGGAATAGTGGGAACCGCCTTAAGTTTACTAATTCGAGCAGAATTAAGCCAACCCGGCTCATTATTAGGGGACGATCAGATCTACAATGTTATCGTCACTGCCCACGCCTTTGTTATAATTTTTTTTATGGTCATACCAATTATAATTGGAGGCTTTGGGAACTGACTCGTTCCGCTAATAATTGGAGCCCCAGACATAGCATTCCCCCGAATAAACAACATAAGCTTCTGACTTCTACCCCCATCATTTTTACTTTTGCTCGCTTCAGCCGGAGTTGAAGGCGGAGCCGGAACAGGCTGAACTGTCTACCCGCCTCTCGCCAGCAACCTAGCCCACGCAGGCCCATCAGTAGACTTAACTATTTTCTCCCTTCACCTTGCGGGCGTATCCTCTATTCTAGGCGCAATTAATTTTATCACAACTATTATTAACATGAAAGCCACATCTATAACTCAATACCAAACACCCTTATTTGTCTGATCTGTTCTTATCACTGCTGTGTTACTTCTTCTATCTCTTCCAGTTCTGGCCGCCGGAATTACTATACTTTTAACAGATCGTAACTTAAACACAACATTTTTTGACCCGGCAGGAGGGGGGGACCCAATTTTA-TACCAAC------------------------
>vnbj52 (Proceratophrys appendiculata)
------------------------------------------------------TCCTCTTCGGCGCTTGAGCCGGAATAGTGGGAACCGCCTTAAGTTTACTAATTCGAGCAGAATTAAGCCAACCCGGCTCATTATTAGGGGACGATCAGATCTACAATGTTATCGTCACTGCCCACGCCTTTGTTATAATTTTTTTTATGGTCATACCAATTATAATTGGAGGCTTTGGGAACTGACTCGTTCCGCTAATAATTGGAGCCCCAGACATAGCATTCCCCCGAATAAACAACATAAGCTTCTGACTTCTACCCCCATCATTTTTACTTTTGCTCGCTTCAGCCGGAGTTGAAGGCGGAGCCGGAACAGGCTGAACTGTCTACCCGCCTCTCGCCAGCAACCTAGCCCACGCAGGCCCATCAGTAGACTTAACTATTTTCTCCCTTCACCTTGCGGGCGTATCCTCTATTCTAGGCGCAATTAATTTTATCACAACTATTATTAACATGAAAGCCACATCTATAACTCAATACCAAACACCCTTATTTGTCTGATCTGTTCTTATCACTGCTGTGTTACTTCTTCTATCTCTTCCAGTTCTGGCCGCCGGAATTACTATACTTTTAACAGATCGTAACTTAAACACAACATTTTTTGACCCGGCAGGAGGGGGGGACCCAAT------------------------------------
>vnbj65 (Proceratophrys appendiculata)
-------------------------------------------AACCCTATACCTCCTCTTCGGCGCTTGAGCCGGAATAGTGGGAACCGCCTTAAGTTTACTAATTCGAGCAGAATTAAGCCAACCCGGCTCATTATTAGGGGACGATCAGATCTACAATGTTATCGTCACTGCCCACGCCTTTGTTATAATTTTTTTTATGGTCATACCAATTATAATTGGAGGCTTTGGGAACTGACTCGTTCCGCTAATAATTGGAGCCCCAGACATAGCATTCCCCCGAATAAACAACATAAGCTTCTGACTTCTACCCCCATCATTTTTACTTTTGCTCGCTTCAGCCGGAGTTGAAGGCGGAGCCGGAACAGGCTGAACTGTCTACCCGCCTCTCGCCAGCAACCTAGCCCACGCAGGCCCATCAGTAGACTTAACTATTTTCTCCCTTCACCTTGCGGGCGTATCCTCTATTCTAGGCGCAATTAATTTTATCACAACTATTATTAACATGAAAGCCACATCTATAACTCAATACCAAACACCCTTATTTGTCTGATCTGTTCTTATCACTGCTGTGTTACTTCTTCTATCTCTTCCAGTTCTGGCCGCCGGAATTACTATACTTTTAACAGATCGTAACTTAAACACAACATTTTTTGACCCGGCAGGAGGGGGGGACCCAATTTTA-TACCAACATCTATTCTG--------------
>vnbj74 (Proceratophrys boiei)
--------------------------------AAAGACATCGGAACCCTATACCTCCTTTTTGGCGCCTGAGCCGGAATAGTGGGAACAGCCTTAAGTTTACTTATTCGAGCAGAATTAAGTCAGCCAGGCTCATTACTAGGAGACGATCAAATTTATAATGTTATTGTCACTGCCCATGCCTTTGTTATAATTTTCTTTATAGTAATACCAATCATGATTGGGGGCTTTGGAAACTGACTTGTTCCACTAATAATTGGAGCCCCGGACATAGCATTCCCTCGAATAAATAATATGAGCTTCTGACTCTTACCGCCGTCATTTTTGTTACTGCTTGCTTCAGCTGGGGTAGAAGGGGGGGCCGGAACAGGCTGAACTGTTTATCCCCCTCTTGCTAGCAACCTGGCCCACGCGGGCCCGTCAGTAGACCTAACTATCTTTTCCCTTCATCTTGCTGGTGTGTCCTCAATCCTAGGTGCAATTAACTTCATTACAACTATTATTAACATAAAAGCCACATCGATAACTCAATACCAAACACCTTTATTTGTCTGATCTGTTCTCATCACCGCTGTACTGCTTCTCCTATCTCTCCCCGTACTAGCTGCTGGAATTACCATGCTTTTAACAGATCGAAATTTAAATACAACATTTTTTGACCCGGCAGGGGGGGGAGACCCCATTCTT-TACCAACA-----------------------
>vnbj29 (Proceratophrys boiei)
-----------------------------------------GGAACCCTATACCTCCTTTTTGGCGCCTGAGCCGGAATAGTGGGAACAGCCTTAAGTTTACTTATTCGAGCAGAATTAAGTCAGCCAGGCTCATTACTAGGAGACGATCAAATTTATAATGTTATTGTCACTGCCCATGCCTTTGTTATAATTTTCTTTATAGTAATACCAATCATGATTGGGGGCTTTGGAAACTGACTTGTTCCACTAATAATTGGAGCCCCGGACATAGCATTCCCTCGAATAAATAATATGAGCTTCTGACTCTTACCACCGTCATTTTTGTTACTGCTTGCTTCAGCTGGGGTAGAAGGAGGGGCCGGAACAGGCTGAACTGTTTATCCCCCTCTTGCTAGCAACCTGGCCCACGCGGGCCCGTCAGTAGACCTAACTATCTTTTCCCTTCATCTTGCTGGTGTGTCCTCAATCCTAGGTGCAATTAACTTCATTACAACTATTATTAACATAAAAGCCACATCGATAACTCAATACCAAACACCTTTATTTGTCTGATCTGTTCTCATCACCGCTGTACTGCTTCTCCTATCTCTCCCCGTACTAGCTGCTGGAATTACCATGCTTTTAACAGACCGAAATTTAAATACAACATTTTTTGACCCGGCAGGGGGGGGAGACCCCAT------------------------------------
>vnbj64 (Proceratophrys boiei)
-----------------------------------------GGAACCCTATACCTCCTTTTTGGCGCCTGAGCCGGAATAGTGGGAACAGCCTTAAGTTTACTTATTCGAGCAGAATTAAGTCAGCCAGGCTCATTACTAGGAGACGATCAAATTTATAATGTTATTGTCACTGCCCATGCCTTTGTTATAATTTTCTTTATAGTAATACCAATCATGATTGGGGGCTTTGGAAACTGACTTGTTCCACTAATAATTGGAGCCCCGGACATAGCATTCCCTCGAATAAATAATATGAGCTTCTGACTCTTACCGCCGTCATTTTTGTTACTGCTTGCTTCAGCTGGGGTAGAAGGGGGGGCCGGAACAGGCTGAACTGTTTATCCCCCTCTTGCTAGCAACCTGGCCCACGCGGGCCCGTCAGTAGACCTAACTATCTTTTCCCTTCATCTTGCTGGTGTGTCCTCAATCCTAGGTGCAATTAACTTCATTACAACTATTATTAACATAAAAGCCACATCGATAACTCAATACCAAACACCTTTATTTGTCTGATCTGTTCTCATCACCGCTGTACTGCTTCTCCTATCTCTCCCCGTACTAGCTGCTGGAATTACCATGCTTTTAACAGATCGAAATTTAAATACAACATTTTTTGACCCGGCAGGGGGGGGAGACCCCATTCTT-TACCAACA-----------------------
>vnbj66 (Proceratophrys boiei)
-----------------------------------------GGAACCCTATACCTCCTTTTTGGCGCCTGAGCCGGAATAGTGGGAACAGCCTTAAGTTTACTTATTCGAGCAGAATTAAGTCAGCCAGGCTCATTACTAGGAGACGATCAAATTTATAATGTTATTGTCACTGCCCATGCCTTTGTTATAATTTTCTTTATAGTAATACCAATCATGATTGGGGGCTTTGGAAACTGACTTGTTCCACTAATAATTGGAGCCCCGGACATAGCATTCCCTCGAATAAATAATATGAGCTTCTGACTCTTACCGCCGTCATTTTTGTTACTGCTTGCTTCAGCTGGGGTAGAAGGGGGGGCCGGAACAGGCTGAACTGTTTATCCCCCTCTTGCTAGCAACCTGGCCCACGCGGGCCCGTCAGTAGACCTAACTATCTTTTCCCTTCATCTTGCTGGTGTGTCCTCAATCCTAGGTGCAATTAACTTCATTACAACTATTATTAACATAAAAGCCACATCGATAACTCAATACCAAACACCTTTATTTGTCTGATCTGTTCTCATCACCGCTGTACTGCTTCTCCTATCTCTCCCCGTACTAGCTGCTGGAATTACCATGCTTTTAACAGATCGAAATTTAAATACAACATTTTTTGACCCGGCAGGGGGGGGAGACCCCATTCTT-TACCAACA-----------------------
>vnbj03 (Proceratophrys boiei)
--------------------------------------ATCGGAACCCTATACCTCCTTTTTGGCGCCTGAGCCGGAATAGTGGGAACAGCCTTAAGTTTACTTATTCGAGCAGAATTAAGTCAGCCAGGCTCATTACTAGGAGACGATCAAATTTATAATGTTATTGTCACTGCCCATGCCTTTGTTATAATTTTCTTTATAGTAATACCAATCATGATTGGGGGCTTTGGAAACTGACTTGTTCCACTAATAATTGGAGCCCCGGACATAGCATTCCCTCGAATAAATAATATGAGCTTCTGACTCTTACCACCGTCATTTTTGTTACTGCTTGCTTCAGCTGGGGTAGAAGGAGGGGCCGGAACAGGCTGAACTGTTTATCCCCCTCTTGCTAGCAACCTGGCCCACGCGGGCCCGTCAGTAGACCTAACTATCTTTTCCCTTCATCTTGCTGGTGTGTCCTCAATCCTAGGTGCAATTAACTTCATTACAACTATTATTAACATAAAAGCCACATCGATAACTCAATACCAAACACCTTTATTTGTCTGATCTGTTCTCATCACCGCTGTACTGCTTCTCCTATCTCTCCCCGTACTAGCTGCTGGAATTACCATGCTTTTAACAGATCGAAATTTAAATACAACATTTTTTGACCCGGCAGGGGGGGGAGACCCCATTCTT-TACCAAC------------------------
>vnbj89 (Rhinella ornata)
-------------CGACGGCCAGTAAATCACAAAGACATCGG-TACCCTGTACCTAATCTTTGGTGCCTGAGCAGGAATAGTGGGAACCGCTCTTAGTCTTCTTATCCGAGCTGAACTGAGTCAACCCGGCTCCCTCCTTGGTGACGACCAAATCTATAATGTAATCGTCACCGCACATGCTTTCGTTATAATTTTCTTTATGGTTATGCCGATCCTGATCGGCGGCTTTGGAAATTGACTTGTACCTTTAATAATTGGGGCCCCTGATATGGCTTTCCCCCGTATAAACAATATAAGCTTTTGATTACTGCCCCCATCTTTCCTACTTCTTCTGGCCTCCGCTGGGGTAGAAGCTGGAGCTGGGACTGGCTGAACTGTCTACCCCCCACTAGCTGGAAATCTCGCCCATGCAGGGCCATCTGTAGACCTAACTATTTTTTCTCTCCACTTAGCAGGTGTCTCATCTATTCTAGGAGCAATTAATTTTATTACCACAACCTTAAATATGAAGCCTCCATCAATAACTCAATACCAAACGCCTTTGTTTGTGTGATCTGTACTAATCACCGCCGTTTTACTGCTTCTCTCCTTACCAGTTCTTGCAGCAGGAATCACAATACTCTTAACTGATCGTAATCTAAATACAACATTCTTTGACCCTGCTGGAGGAGGTGACCCTATCTTA-TATCAACATCTCTTTTGATTCTTCGGGTCA-
>vnbj88 (Rhinella ornata)
----TTTGTAAAACGACGGCCAGTTAATCACAAAGACATCGG-TACCCTGTACCTAATCTTTGGTGCCTGAGCAGGAATAGTGGGAACCGCTCTTAGTCTTCTTATCCGAGCTGAACTGAGTCAACCCGGCTCCCTCCTTGGTGACGACCAAATCTATAATGTAATCGTCACCGCACATGCTTTCGTTATAATTTTCTTTATGGTTATGCCGATCCTGATCGGCGGCTTTGGAAATTGACTTGTACCTTTAATAATTGGGGCCCCTGATATGGCTTTCCCCCGTATAAACAATATAAGCTTTTGATTACTGCCCCCATCTTTCCTACTTCTTCTGGCCTCCGCTGGGGTAGAAGCTGGAGCTGGGACTGGCTGAACTGTCTACCCCCCACTAGCTGGAAATCTCGCCCATGCAGGGCCATCTGTAGACCTAACTATTTTTTCTCTCCACTTAGCAGGTGTCTCATCTATTCTAGGAGCAATTAATTTTATTACCACAACCTTAAATATGAAGCCTCCATCAATAACTCAATACCAAACGCCTTTGTTTGTGTGATCTGTACTAATCACCGCCGTTTTACTGCTTCTCTCCTTACCAGTTCTTGCAGCAGGAATCACAATACTCTTAACTGATCGTAATCTAAATACAACATTCTTTGACCCTGCTGGAGGAGGTGACCCTATCTTA-TATCAACATCTTTTTTGATTCTTCGGGTC--
>vnbj92 (Rhinella ornata)
-------------------------------------------------------ATCTTTTGGTGCCTGAGCAGGAATAGTGGGAACCGCTCTTAGTCTTCTTATCCGAGCTGAACTGAGTCAACCCGGCTCCCTCCTTGGTGACGACCAAATCTATAATGTAATCGTCACCGCACATGCTTTCGTTATAATTTTCTTTATGGTTATGCCGATCCTGATCGGCGGCTTTGGAAATTGACTTGTACCTTTAATAATTGGGGCCCCTGATATGGCTTTCCCCCGTATAAACAATATAAGCTTTTGATTACTGCCCCCATCTTTCCTACTTCTTCTGGCCTCCGCTGGGGTAGAAGCTGGAGCTGGGACTGGCTGAACTGTCTACCCCCCACTAGCTGGAAATCTCGCCCATGCAGGGCCATCTGTAGACCTAACTATTTTTTCTCTCCACTTAGCAGGTGTCTCATCTATTCTAGGAGCAATTAATTTTATTACCACAACCTTAAATATGAAGCCTCCATCAATAACTCAATACCAAACGCCTTTGTTTGTGTGATCTGTACTAATCACCGCCGTTTTACTGCTTCTCTCCTTACCAGTTCTTGCAGCAGGAATCACAATACTCTTAACTGATCGTAATCTAAATACAACATTCTTTGACCCTGCTGGAGGAGGTGACCCTATCTTA-TATCAACACTTTTTTTGATTCTTCGGGTC--
>vnbj91 (Rhinella ornata)
TCGGTTTGTAAAACGACGGCCAGTAAACCACAAAGACATCGG-TACCCTGTACCTAATCTTTGGTGCCTGAGCAGGAATAGTGGGAACCGCTCTTAGTCTTCTTATCCGAGCTGAACTGAGTCAACCCGGCTCCCTCCTTGGTGACGACCAAATCTATAATGTAATCGTCACCGCACATGCTTTCGTTATAATTTTCTTTATGGTTATGCCGATCCTGATCGGCGGCTTTGGAAATTGACTTGTACCTTTAATAATTGGGGCCCCTGATATGGCTTTCCCCCGTATAAACAATATAAGCTTTTGATTACTGCCCCCATCTTTCCTACTTCTTCTGGCCTCCGCTGGGGTAGAAGCTGGAGCTGGGACTGGCTGAACTGTCTACCCCCCACTAGCTGGAAATCTCGCCCATGCAGGGCCATCTGTAGACCTAACTATTTTTTCTCTCCACTTAGCAGGTGTCTCATCTATTCTAGGAGCAATTAATTTTATTACCACAACCTTAAATATGAAGCCTCCATCAATAACTCAATACCAAACGCCTTTGTTTGTGTGATCTGTACTAATCACCGCCGTTTTACTGCTTCTCTCCTTACCAGTTCTTGCAGCAGGAATCACAATACTCTTAACTGATCGTAATCTAAATACAACATTCTTTGACCCTGCTGGAGGAGGTGACCCTATCTTA-TATCAACATCTTTTTTGATTCTTCGGG----
>vnbj90 (Rhinella ornata)
TCAGTTTGTAAAACGACGGCCAGTAAATCACAAAGACATCGG-TACCCTGTACCTAATCTTTGGTGCCTGAGCAGGAATAGTGGGAACCGCTCTTAGTCTTCTTATCCGAGCTGAACTGAGTCAACCCGGCTCCCTCCTTGGTGACGACCAAATCTATAATGTAATCGTCACCGCACATGCTTTCGTTATAATTTTCTTTATGGTTATGCCGATCCTGATCGGCGGCTTTGGAAATTGACTTGTACCTTTAATAATTGGGGCCCCTGATATGGCTTTCCCCCGTATAAACAATATAAGCTTTTGATTACTGCCCCCATCTTTCCTACTTCTTCTGGCCTCCGCTGGGGTAGAAGCTGGAGCTGGGACTGGCTGAACTGTCTACCCCCCACTAGCTGGAAATCTCGCCCATGCAGGGCCATCTGTAGACCTAACTATTTTTTCTCTCCACTTAGCAGGTGTCTCATCTATTCTAGGAGCAATTAATTTTATTACCACAACCTTAAATATGAAGCCTCCATCAATAACTCAATACCAAACGCCTTTGTTTGTGTGATCTGTACTAATCACCGCCGTTTTACTGCTTCTCTCCTTACCAGTTCTTGCAGCAGGAATCACAATACTCTTAACTGATCGTAATCTAAATACAACATTCTTTGACCCTGCTGGAGGAGGTGACCCTATCTTA-TATCAACATTTCTTCTGATTCTTCGGGTCA-
>vnbj85 (Scinax albicans)
-----------AACCGACGGCCAGTCAATCATAAAGATATCGGAACCCTGTATCTAATTTTTGGCTCTTGAGCTGGAATAGTGGGTACCGCTCTTAGCCTTCTAATTCGAGCCGAGCTTAGCCAGCCAGGATCCCTACTGGGCGATGATCAAATTTACAACGTCGTTGTAACTGCCCATGCTTTCGTAATAATTTTTTTTATAGTGATGCCCATTTTAATCGGGGGCTTTGGAAACTGACTAGTTCCGCTAATAATCGGCGCCCCTGATATAGCCTTCCCACGAATAAATAATATAAGCTTTTGATTACTCCCACCATCCTTTCTACTACTTCTAGCATCTGCTGGGGTTGAAGCGGGAGCCGGAACTGGTTGAACTGTATATCCCCCCCTCGCTGGGAACCTAGCTCACGCAGGGCCATCTGTAGACCTAACCATTTTTTCCCTTCACCTGGCCGGAGTTTCTTCTATTTTGGGCGCTATTAATTTCATCACAACAATTCTTAATATAAAGCCCCCAGCCACAACCCAATATCAAACACCACTTTTTGTTTGATCAGTTCTTATTACTGCTGTACTTCTCTTACTATCTCTTCCTGTTTTAGCCGCCGGGATTACTATGCTTCTTACTGACCGAAACCTAAATACAACTTTTTTTGACCCTGCCGGGGGCGGAGACCCTATTTTG-TATCAACATCTATTTTGATTTTTTGG-----
>vnbj19 (Scinax albicans)
-------------------------------------------AACCCTGTATCTAATTTTTGGCTCTTGAGCTGGAATAGTGGGTACCGCTCTTAGCCTTCTAATTCGAGCCGAGCTTAGCCAGCCAGGATCCCTACTGGGCGATGATCAAATTTACAACGTCGTTGTAACTGCCCATGCTTTCGTAATAATTTTTTTTATAGTGATGCCCATTTTAATCGGGGGCTTTGGAAACTGACTAGTTCCGCTAATAATCGGCGCCCCTGATATAGCCTTCCCACGAATAAATAATATAAGCTTTTGATTACTCCCACCATCCTTTCTACTACTTCTAGCATCTGCTGGGGTTGAAGCGGGAGCCGGAACTGGTTGAACTGTATATCCCCCCCTCGCTGGGAACCTAGCTCACGCAGGGCCATCTGTAGACCTAACCATTTTTTCCCTTCACCTGGCCGGAGTTTCTTCTATTTTGGGCGCTATTAATTTCATCACAACAATTCTTAATATAAAGCCCCCAGCCACAACCCAATATCAAACACCACTTTTTGTTTGATCAGTTCTTATTACTGCTGTACTTCTCTTACTATCTCTTCCTGTTTTAGCCGCCGGGATTACTATGCTTCTTACTGACCGAAACCTAAATACAACTTTTTTTGACCCTGCCGGGGGCGGAGACCCTATTTTG-TATCAACACCTGTTCTGA-------------
>vnbj84 (Scinax albicans)
-----------AACCGACGGCCAGTAAATCATAAAGATATCGGAACCCTGTATCTAATTTTTGGCTCTTGAGCTGGAATAGTGGGTACCGCTCTTAGCCTTCTAATTCGAGCCGAGCTTAGCCAGCCAGGATCCCTACTGGGCGATGATCAAATTTACAACGTCGTTGTAACTGCCCATGCTTTCGTAATAATTTTTTTTATAGTGATGCCCATTTTAATCGGGGGCTTTGGAAACTGACTAGTTCCGCTAATAATCGGCGCCCCTGATATAGCCTTCCCACGAATAAATAATATAAGCTTTTGATTACTCCCACCATCCTTTCTACTACTTCTAGCATCTGCTGGGGTTGAAGCGGGAGCCGGAACTGGTTGAACTGTATATCCCCCCCTCGCTGGGAACCTAGCTCACGCAGGGCCATCTGTAGACCTAACCATTTTTTCCCTTCACCTGGCCGGAGTTTCTTCTATTTTGGGCGCTATTAATTTCATCACAACAATTCTTAATATAAAGCCCCCAGCCACAACCCAATATCAAACACCACTTTTTGTTTGATCAGTTCTTATTACTGCTGTACTTCTCTTACTATCTCTTCCTGTTTTAGCCGCCGGGATTACTATGCTTCTTACTGACCGAAACCTAAATACAACTTTTTTTGACCCTGCCGGGGGCGGAGACCCTATTTTG-TATCAACATTTCTTCTGATTCTTT-------
>vnbj87 (Scinax albicans)
------TTGTAAAACGACGGCCAGTCAATCACAAAGACATCGGAACCCTGTATCTAATTTTTGGCTCTTGAGCTGGAATAGTGGGTACCGCTCTTAGCCTTCTAATTCGAGCCGAGCTTAGCCAGCCAGGATCCCTACTGGGCGATGATCAAATTTACAACGTCATTGTAACTGCCCATGCTTTCGTAATAATTTTTTTTATAGTGATGCCCATTTTAATCGGGGGCTTTGGAAACTGACTAGTTCCGCTAATAATCGGCGCCCCTGATATAGCCTTCCCACGAATAAATAATATAAGCTTTTGATTACTCCCACCATCCTTTCTACTACTTCTAGCATCTGCTGGGGTTGAAGCGGGAGCCGGAACTGGTTGAACTGTATATCCCCCCCTCGCTGGGAACCTAGCTCACGCAGGGCCATCTGTAGACCTAACCATTTTTTCCCTTCACCTGGCCGGAGTTTCTTCTATTTTGGGCGCTATTAATTTCATTACAACAATTCTTAATATAAAGCCCCCAGCCACAACCCAATATCAAACACCACTTTTTGTTTGATCAGTTCTTATTACTGCTGTACTTCTCTTACTATCTCTTCCTGTTTTAGCCGCCGGGATTACTATGCTTCTTACTGACCGAAACCTAAATACAACTTTTTTTGACCCTGCCGGGGGCGGAGACCCTATTTTG-TATCAACATTTTTTCTGATTTTT--------
>vnbj18 (Scinax albicans)
-----------------------------------------GGAACCCTGTATCTAATTTTTGGCTCTTGAGCTGGAATAGTGGGTACCGCTCTTAGCCTTCTAATTCGAGCCGAGCTTAGCCAGCCAGGATCCCTACTGGGCGATGATCAAATTTACAACGTCGTTGTAACTGCCCATGCTTTCGTAATAATTTTTTTTATAGTGATGCCCATTTTAATCGGGGGCTTTGGAAACTGACTAGTTCCGCTAATAATCGGCGCCCCTGATATAGCCTTCCCACGAATAAATAATATAAGCTTTTGATTACTCCCACCATCCTTTCTACTACTTCTAGCATCTGCTGGGGTTGAAGCGGGAGCCGGAACTGGTTGAACTGTATATCCCCCCCTCGCTGGGAACCTAGCTCACGCAGGGCCATCTGTAGACCTAACCATTTTTTCCCTTCACCTGGCCGGAGTTTCTTCTATTTTGGGCGCTATTAATTTCATCACAACAATTCTTAATATAAAGCCCCCAGCCACAACCCAATATCAAACACCACTTTTTGTTTGATCAGTTCTTATTACTGCTGTACTTCTCTTACTATCTCTTCCTGTTTTAGCCGCCGGGATTACTATGCTTCTTACTGACCGAAACCTAAATACAACTTTTTTTGACCCTGCCGGGGGCGGAGACCCTATTTTGGTATCA--------------------------
>vnbj109 (Scinax albicans)
-----------------------------------------GGAACCCTGTATCTAATTTTTGGCTCTTGAGCTGGAATAGTGGGTACCGCTCTTAGCCTTCTAATTCGAGCCGAGCTTAGCCAGCCAGGATCCCTACTGGGCGATGATCAAATTTACAACGTCGTTGTAACTGCCCATGCTTTCGTAATAATTTTTTTTATAGTGATGCCCATTTTAATCGGGGGCTTTGGAAACTGACTAGTTCCGCTAATAATCGGCGCCCCTGATATAGCCTTCCCACGAATAAATAATATAAGCTTTTGATTACTCCCACCATCCTTTCTACTACTTCTAGCATCTGCTGGGGTTGAAGCGGGAGCCGGAACTGGTTGAACTGTATATCCCCCCCTCGCTGGGAACCTAGCTCACGCAGGGCCATCTGTAGACCTAACCATTTTTTCCCTTCACCTGGCCGGAGTTTCTTCTATTTTGGGCGCTATTAATTTCATCACAACAATTCTTAATATAAAGCCCCCAGCCACAACCCAATATCAAACACCACTTTTTGTTTGATCAGTTCTTATTACTGCTGTACTTCTCTTACTATCTCTTCCTGTTTTAGCCGCCGGGATTACTATGCTTCTTACTGACCGAAACCTAAATACAACTTTTTTTGACCCTGCCGGGGGCGGAGACCCTATTTTG-TATCAACA-----------------------
>vnbj06 (Scinax albicans)
-----------------------------------------GGAACCCTGTATCTAATTTTTGGCTCTTGAGCTGGAATAGTGGGTACCGCTCTTAGCCTTCTAATTCGAGCCGAGCTTAGCCAGCCAGGATCCCTACTGGGCGATGATCAAATTTACAACGTCGTTGTAACTGCCCATGCTTTCGTAATAATTTTTTTTATAGTGATGCCCATTTTAATCGGGGGCTTTGGAAACTGACTAGTTCCGCTAATAATCGGCGCCCCTGATATAGCCTTCCCACGAATAAATAATATAAGCTTTTGATTACTCCCACCATCCTTTCTACTACTTCTAGCATCTGCTGGGGTTGAAGCGGGAGCCGGAACTGGTTGAACTGTATATCCCCCCCTCGCTGGGAACCTAGCTCACGCAGGGCCATCTGTAGACCTAACCATTTTTTCCCTTCACCTGGCCGGAGTTTCTTCTATTTTGGGCGCTATTAATTTCATCACAACAATTCTTAATATAAAGCCCCCAGCCACAACCCAATATCAAACACCACTTTTTGTTTGATCAGTTCTTATTACTGCTGTACTTCTCTTACTATCTCTTCCTGTTTTAGCCGCCGGGATTACTATGCTTCTTACTGACCGAAACCTAAATACAACTTTTTTTGACCCTGCCGGGGGCGGAGACCCTATTTTG-TATCAAC------------------------
>vnbj86 (Scinax albicans)
------TTGTAAAACGACGGCCAGTCAATCACAAAGACATCGGAACCCTGTATCTAATTTTTGGCTCTTGAGCTGGAATAGTGGGTACCGCTCTTAGCCTTCTAATTCGAGCCGAGCTTAGCCAGCCAGGATCCCTACTGGGCGATGATCAAATTTACAACGTCGTTGTAACTGCCCATGCTTTCGTAATAATTTTTTTTATAGTGATGCCCATTTTAATCGGGGGCTTTGGAAACTGACTAGTTCCGCTAATAATCGGCGCCCCTGATATAGCCTTCCCACGAATAAATAATATAAGCTTTTGATTACTCCCACCATCCTTTCTACTACTTCTAGCATCTGCTGGGGTTGAAGCGGGAGCCGGAACTGGTTGAACTGTATATCCCCCCCTCGCTGGGAACCTAGCTCACGCAGGGCCATCTGTAGACCTAACCATTTTTTCCCTTCACCTGGCCGGAGTTTCTTCTATTTTGGGCGCTATTAATTTCATCACAACAATTCTTAATATAAAGCCCCCAGCCACAACCCAATATCAAACACCACTTTTTGTTTGATCAGTTCTTATTACTGCTGTACTTCTCTTACTATCTCTTCCTGTTTTAGCCGCCGGGATTACTATGCTTCTTACTGACCGAAACCTAAATACAACTTTTTTTGACCCTGCCGGGGGCGGAGACCCTATTT----------------------------------
>vnbj33 (Scinax flavoguttatus)
------------------------------------------------------TTATTTTTGGTGCTTTCGCCGGAATAATCGGTACGGCACTCAGCCTGCTCATTCGAGCCGAGTTGAGCCAACCGGGGTCCCTTTTAGGAGATGATCAGATCTACAATGTTATTGTAACTGCCCACGCTTTTGTAATAATTTTTTTTATAGTAATACCTATTCTGATTGGGGGATTTGGAAACTGATTAGTGCCCCTAATGATCGGAGCCCCCGATATGGCTTTTCCTCGAATAAATAATATGAGTTTCTGACTTCTTCCTCCATCCTTTCTTCTCCTACTAGCGTCTGCTGGAGTTGAAGCCGGAGCAGGGACCGGTTGAACTGTATACCCCCCACTTGCCGGAAACTTGGCACATGCAGGACCCTCTGTAGATTTAACTATTTTCTCTCTTCATCTTGCTGGGGTATCCTCCATCCTAGGCGCTATTAACTTTATTACAACTATCCTTAATATAAAACCCCCATCTGTCACCCAATATCAAACACCATTGTTTGTATGATCAGTTCTTATTACTGCTGTTCTTCTTCTCCTTTCTCTACCTGTATTAGCTGCTGGTATTACTATGCTTCTTACTGACCGAAACCTTAATACAACTTTCTTTGATCCTGCGGGCGGAGGAGATCCAGT------------------------------------
>vnbj67 (Scinax humilis)
-------------------------------------------AACCCTGTATTTAATTTTTGGTGCTTGGGCCGGAATAATCGGCACCGCACTAAGCCTACTGATCCGAGCCGAGCTAAGTCAGCCAGGATCTCTGCTAGGCGATGATCAGATTTATAATGTCATTGTAACCGCCCATGCATTTGTTATAATTTTTTTTATAGTAATACCCATTCTAATTGGGGGCTTCGGGAATTGATTAGTCCCACTTATAATTGGAGCCCCCGATATAGCCTTCCCACGAATGAATAATATAAGTTTCTGACTTCTACCACCTTCTTTCCTCCTTCTCCTAGCATCCGCCGGGGTTGAAGCAGGGGCTGGGACCGGTTGGACTGTTTACCCCCCTCTTGCTGGAAACTTGGCCCACGCAGGACCGTCTGTAGACTTAACTATTTTTTCCCTTCACTTAGCTGGGGTATCTTCTATTCTAGGTGCCATTAATTTTATTACAACTATTCTGAACATAAAACCCCCATCTATGACTCAGTACCAAACACCACTATTTGTCTGATCAGTTTTAATTACTGCTGTTCTTCTTCTATTATCTCTTCCCGTCCTGGCCGCCGGCATTACTATACTCCTTACCGATCGAAACCTGAACACTACTTTCTTTGACCCTGCTGGCGGGGGTGACCCTATCTTA-TATCAACACCTGTTCTG--------------
>15086 (Thoropa miliaris)
----------------------------------------GG-CACCCTCTACCTAGTTTTTGGTGCTTGAGCCGGTATAATCGGAACTGCCCTAAGCCTTCTCATTCGCGCTGAACTGAGCCAGCCCGGCTCCCTTTTAGGTGATGATCAAATTTATAATGTTATTGTTACTGCGCATGCTTTCGTTATAATTTTCTTCATAGTGATACCCATCATAATCGGCGGCTTTGGTAACTGATTGGTGCCCTTGATAATTGGGGCCCCCGACATGGCTTTTCCTCGAATAAACAACATAAGCTTTTGACTTTTACCCCCATCTTTCCTTTTACTTCTTGCCTCAGCTGGAGTAGAAGCAGGAGCTGGGACGGGGTGAACTGTTTACCCCCCTCTAGCAGGCAACCTTGCTCACGCAGGACCCTCCGTCGATCTAACTATTTTTTCGCTCCACCTAGCCGGAGTCTCATCTATCTTAGGAGCAATTAACTTTATCACAACAATTCTAAATATAAAACCTCCATCAATAACTCAATACCAAACACCTTTATTTGTTTGGTCTGTATTAATTACTGCAGTTCTACTCCTTCTATCTCTCCCTGTATTAGCTGCAGGCATTACGATACTATTGACTGACCGCAATCTTAATACTACTTTCTTTGACCCGGCAGGTGGAGGAGATCCTGTTTTA-TACCAACA-----------------------
>vnbj108 (Scinax flavoguttatus)
------------------------------------------------------TTATTTTTGGTGCTTTCGCCGGAATAATCGGTACGGCACTCAGCCTGCTCATTCGAGCCGAGTTGAGCCAACCGGGGTCCCTTTTAGGAGATGATCAGATCTACAATGTTATTGTAACTGCCCACGCTTTTGTAATAATTTTTTTTATAGTAATACCTATTCTGATTGGGGGATTTGGAAACTGATTAGTGCCCCTAATGATCGGAGCCCCCGATATGGCTTTTCCTCGAATAAATAATATGAGTTTCTGACTTCTTCCTCCATCCTTTCTTCTCCTACTAGCGTCTGCTGGAGTTGAAGCCGGAGCAGGGACCGGTTGAACTGTATACCCCCCACTTGCCGGAAACTTGGCACATGCAGGACCCTCTGTAGATTTAACTATTTTCTCTCTTCATCTTGCTGGGGTATCCTCCATCCTAGGCGCTATTAACTTTATTACAACTATCCTTAATATAAAACCCCCATCTGTCACCCAATATCAAACACCATTGTTTGTATGATCAGTTCTTATTACTGCTGTTCTTCTTCTCCTTTCTCTACCTGTATTAGCTGCTGGTATTACTATGCTTCTTACTGACCGAAACCTTAATACAACTTTCTTTGATCCTGCGGGCGGAGGAGATCCAGT------------------------------------
>vnbj107 (Scinax albicans)
-----------AACCGACGGCCAGTCAATCATAAAGATATCGGAACCCTGTATCTAATTTTTGGCTCTTGAGCTGGAATAGTGGGTACCGCTCTTAGCCTTCTAATTCGAGCCGAGCTTAGCCAGCCAGGATCCCTACTGGGCGATGATCAAATTTACAACGTCGTTGTAACTGCCCATGCTTTCGTAATAATTTTTTTTATAGTGATGCCCATTTTAATCGGGGGCTTTGGAAACTGACTAGTTCCGCTAATAATCGGCGCCCCTGATATAGCCTTCCCACGAATAAATAATATAAGCTTTTGATTACTCCCACCATCCTTTCTACTACTTCTAGCATCTGCTGGGGTTGAAGCGGGAGCCGGAACTGGTTGAACTGTATATCCCCCCCTCGCTGGGAACCTAGCTCACGCAGGGCCATCTGTAGACCTAACCATTTTTTCCCTTCACCTGGCCGGAGTTTCTTCTATTTTGGGCGCTATTAATTTCATCACAACAATTCTTAATATAAAGCCCCCAGCCACAACCCAATATCAAACACCACTTTTTGTTTGATCAGTTCTTATTACTGCTGTACTTCTCTTACTATCTCTTCCTGTTTTAGCCGCCGGGATTACTATGCTTCTTACTGACCGAAACCTAAATACAACTTTTTTTGACCCTGCCGGGGGCGGAGACCCTATTTTG-TATCAACATCTATTTTGATTTTTTGG-----
>vnbj23 (Hylodes charadranaetes)
----------------------------------GACATCGG-TACGCTGTATCTTGTGTTTGGGGCGTGGGCTGGGATAGTCGGAACCGCCCTGAGCCTTCTAATTCGAGCCGAACTGAGCCAACCTGGCTCGCTTCTTGGCGACGACCAGATTTACAATGTTATCGTCACCGCACATGCTTTCGTAATAATCTTTTTTATAGTAATGCCCATTATAATCGGCGGGTTTGGCAACTGATTAGTTCCACTAATGATTGGGGCCCCAGATATGGCCTTCCCCCGAATGAATAACATAAGCTTTTGACTCCTCCCCCCATCATTCCTCCTTCTCCTTGCCTCTGCAGGAGTAGAGGCAGGCGCCGGCACAGGATGAACAGTATACCCCCCACTTGCCAGCAACCTGGCCCATGCTGGGCCCTCTGTGGACCTGACCATCTTTTCTCTCCATCTCGCTGGGGTGTCATCTATTTTGGGTGCCATTAACTTCATCACTACAATTCTTAACATAAAACCCCCTTCAATAACTCAATACCAAACCCCCCTATTCGTCTGATCTGTCCTAATTACCGCTGTCCTACTTCTTCTTTCCCTCCCAGTTTTAGCTGCTGGCATTACTATACTCCTCACAGACCGAAATCTTAATACAACTTTCTTTGACCCAGCAGGGGGCGGGGATCCAATTCTC-TACCAACA-----------------------
>vnbj04 (Hylodes pipilans)
-----------------------------------------------------------------GGCTGAGCCGGA-TGGTGGGGACTGCCCTGAGTCTCCTAATTCGAGCTGAACTAAGTCAGCC-GGGTCACTATTAGGAGACGATCAGATTTATAATGKCATCGTCACCGCCCATGCCTTTGTAATAATTTTTTTTATAGTAATGCCGATTATAATCGGCGGATTTGGTAACTGACTAGTGCCCCTAATAATCGGAGCCCCAGACATGGCCTTTCCTCGAATAAACAACATAAGCTTCTGACTCCTCCCTCCGTCTTTTCTTCTTCTACTGGCCTCAGCTGGTGTGGAGGCAGGCGCCGGAACGGGTTGAACAGTTTATCCCCCCCTTGCTAGCAACTTAGCCCACGCCGGACCCTCTGTAGACTTAACCATCTTTTCCCTTCACTTAGCTGGTGTATCATCTATTCTTGGCGCTATTAATTTTATTACCACAATCATCAACATAAAACCTCCTTCAGTAACCCAATACCAAACCCCGCTCTTCGTTTGGTCTGTCCTAATTACTGCTGTCCTTCTTCTCCTATCACTCCCAGTCCTGGCTGCCGGAATTACAATGCTCCTAACAGACCGAAACTTAAACACAACATTCTTTGACCCAGCTGGGGGAGGARATCCCGTTCTC-TACCAACACCTCTTCTGAGTGGTTGGACGGA
