# Supplementary material for: Amphibians on the hotspot: Molecular biology and conservation in the South American Atlantic Rainforest
Source: PLoS One. 2019 Oct 23;14(10):e0224320. doi: 10.1371/journal.pone.0224320 (PMC6808428; doi:10.1371/journal.pone.0224320)
Supplement: S2 File — (ZIP) [file pone.0224320.s002.zip › Alinhamento Adenomera.fasta]

>KF674676.1 
TCTCTTCTCGGCGATGATCAAATCTACAACGTAATCGTCACCGCTCATGCTTTTGTAATAATTTTCTTTATAGTTATGCCCATTATGATTGGCGGATTCGGCAATTGACTTGTACCCTTAATAATTGGAGCACCTGATATAGCTTTTCCACGAATAAATAATATAAGCTTTTGACTTCTACCCCCTTCTTTTTTACTTTTACTCGCTTCTGCTGGTGTCGAAGCAGGAGCCGGAACAGGGTGAACTGTTTATCCCCCTCTCGCCGGAAACCTCGCCCACGCAGGACCATCTGTTGACCTAACAATCTTTTCCCTCCATTTAGCTGGTGTCTCCTCTATTTTAGGTGCTATTAACTTCATTACAACAATTTTAAATATAAAACCCCCCTCTATAACCCAATACCAAACACCTCTATTCGTTTGATCAGTATTAATTACTGCTGTACTTCTATTACTTTCCCTCCCAGTTCTAGCTGCAGGAATTACAATACTTCTCACTGACCGAAATCTAAATACTACCTTTTTTGACCCC
>KF674632.1 
TCTCTTCTCGGCGATGATCAAATTTATAACGTAATCGTCACCGCTCATGCTTTCGTAATAATTTTCTTTATAGTTATACCCATTATGATTGGTGGATTCGGTAACTGACTTGTACCATTGATAATTGGAGCACCTGATATAGCCTTCCCACGTATAAATAACATGAGCTTTTGACTGCTACCCCCTTCTTTTTTACTTTTACTCGCTTCTGCTGGTGTTGAAGCGGGAGCCGGGACAGGATGAACTGTTTATCCCCCTCTCGCCGGGAACCTCGCCCACGCAGGACCATCTGTTGACCTAACAATCTTTTCCCTTCATTTAGCTGGTGTTTCCTCTATTTTAGGTGCTATTAACTTCATTACAACAATTTTAAATATAAAACCCCCCTCTATGACCCAATACCAAACACCTCTATTCGTTTGATCAGTGTTAATTACTGCTGTACTTCTATTACTTTCCCTCCCAGTTTTAGCTGCAGGAATTACAATACTTCTCACTGACCGAAATCTAAATACTACTTTTTTTGACCCC
>KF674660.1 
TCTCTTCTCGGCGATGATCAAATTTATAACGTAATCGTCACCGCTCATGCTTTCGTAATAATTTTCTTTATAGTTATGCCCATTATGATTGGTGGATTCGGTAACTGGCTTGTACCATTAATAATTGGAGCGCCTGATATGGCCTTCCCACGTATAAATAATATGAGCTTTTGACTGCTACCCCCTTCTTTTTTACTTTTACTCGCTTCTGCTGGTGTCGAAGCAGGAGCCGGGACAGGATGAACTGTTTATCCCCCTCTCGCCGGAAACCTCGCCCACGCAGGACCATCTGTTGACCTAACAATCTTTTCCCTTCATTTAGCTGGTGTTTCCTCTATCTTAGGTGCTATTAACTTCATTACAACAATTTTAAATATAAAACCCCCCTCTATAACCCAATACCAAACACCTCTATTCGTTTGATCAGTGTTAATTACTGCTGTACTTCTATTACTTTCCCTCCCAGTTCTAGCTGCAGGGATTACAATACTTCTCACTGACCGAAATCTAAATACTACTTTTTTTGATCCC
>KF674661.1 
TCTCTTCTCGGCGATGATCAAATTTATAACGTAATCGTCACCGCTCATGCTTTCGTAATAATTTTCTTTATAGTTATGCCCATTATGATTGGTGGATTCGGTAACTGGCTTGTACCATTAATAATTGGAGCGCCTGATATGGCCTTCCCACGTATAAATAATATGAGCTTTTGACTGCTACCCCCTTCTTTTTTACTTTTACTCGCTTCTGCTGGTGTCGAAGCAGGAGCCGGGACAGGATGAACTGTTTATCCCCCTCTCGCCGGAAACCTCGCCCACGCAGGACCATCTGTTGACCTAACAATCTTTTCCCTTCATTTAGCTGGTGTTTCCTCTATCTTAGGTGCTATTAACTTCATTACAACAATTTTAAATATAAAACCCCCCTCTATAACCCAATACCAAACACCTCTATTCGTTTGATCAGTGTTAATTACTGCTGTACTTCTATTACTTTCCCTCCCAGTTCTAGCTGCAGGGATTACAATACTTCTCACTGACCGAAATCTAAATACTACTTTTTTTGATCCC
>KF674646.1 
TCTCTTCTCGGCGATGATCAAATTTATAACGTAATCGTCACCGCTCATGCTTTCGTAATAATTTTCTTTATAGTTATACCCATTATGATCGGTGGATTCGGTAACTGGCTTGTACCATTAATAATTGGAGCGCCTGATATGGCCTTCCCCCGTATGAATAATATGAGTTTTTGACTGCTACCCCCTTCTTTTTTACTTTTACTCGCTTCTGCTGGTGTTGAAGCGGGAGCCGGGACAGGATGAACTGTTTATCCCCCTCTCGCCGGAAACCTCGCCCACGCAGGACCATCTGTTGACCTAACAATCTTTTCCCTTCATTTAGCTGGTGTTTCCTCTATCTTAGGTGCTATTAACTTTATTACAACAATTTTAAATATGAAACCCCCCTCTATAACCCAATACCAAACACCTCTATTTGTTTGATCGGTGTTAATTACTGCTGTACTTCTATTACTTTCCCTCCCAGTTCTAGCTGCAGGAATTACAATACTTCTCACTGACCGAAATCTAAATACTACTTTTTTTGATCCC
>KF674602.1 
TCACTACTTGGTGACGATCAAATCTACAATGTTATCGTTACTGCCCACGCTTTTGTAATAATTTTCTTTATGGTTATGCCCGTTATAATTGGCGGATTCGGCAACTGACTTGTTCCACTAATAATTGGGGCACCTGATATGGCTTTTCCACGAATAAACAACATAAGCTTTTGACTTCTACCCCCTTCTTTTTTACTTTTACTTGCCTCTGCTGGTGTTGAAGCAGGAGCAGGAACAGGGTGAACTGTCTACCCTCCTCTTGCCGGCAACCTTGCCCACGCAGGACCATCTGTTGATCTAACTATCTTTTCCCTTCACTTAGCTGGTGTATCCTCTATTTTAGGTGCTATTAACTTTATTACAACAATCCTAAATATAAAACCGGCCTCTATAACACAATACCAAACACCTTTATTTGTCTGATCAGTACTAATCACTGCTGTTCTTCTCTTACTCTCTCTTCCAGTTTTAGCTGCAGGAATCACAATACTTCTCACTGATCGAAATCTAAATACCACCTTTTTTGACCCC
>KF674606.1 
TCACTACTCGGTGATGATCAAATCTACAATGTTATCGTCACTGCTCACGCTTTCGTAATAATTTTCTTTATGGTTATGCCCATCATAATTGGCGGATTCGGAAACTGACTTGTACCCCTAATAATTGGGGCACCTGATATGGCTTTTCCACGAATAAACAACATGAGCTTTTGACTTTTACCCCCTTCTTTTTTACTTTTACTTGCCTCTGCTGGTGTTGAAGCAGGAGCAGGAACAGGATGAACTGTCTACCCTCCTCTTGCCGGCAACCTTGCCCACGCAGGGCCATCTGTTGATTTAACTATTTTTTCCCTTCACTTAGCTGGTGTATCCTCTATTTTAGGTGCTATTAACTTTATTACAACAATCCTAAATATAAAACCAGCCTCTATAACACAATACCAAACACCCCTATTTGTCTGATCAGTATTAATCACTGCTGTTCTTCTCTTACTTTCTCTTCCAGTTTTAGCTGCAGGGATCACAATACTTCTCACTGACCGAAATCTAAACACCACCTTTTTTGATCCC
>KF674604.1 
TCACTACTCGGTGATGATCAAATCTACAATGTTATCGTCACTGCTCACGCTTTCGTAATAATTTTCTTTATAGTTATGCCCATCATAATCGGCGGATTCGGAAACTGACTTGTACCCCTAATAATTGGGGCACCTGATATGGCTTTTCCGCGAATAAACAATATGAGCTTTTGACTTTTACCCCCTTCTTTTTTACTTTTACTTGCCTCTGCTGGTGTTGAAGCAGGAGCAGGAACAGGGTGAACTGTCTACCCTCCTCTTGCCGGCAACCTTGCCCACGCAGGACCATCTGTTGATTTAACTATTTTTTCCCTTCACTTAGCTGGTGTATCCTCTATTTTAGGCGCTATTAACTTTATTACAACAATCCTAAATATAAAACCAGCCTCTATAACACAATACCAAACACCCCTATTTGTCTGATCAGTATTAATCACTGCTGTTCTTCTCTTACTTTCTCTTCCAGTTTTAGCTGCAGGGATTACAATACTCCTCACTGACCGAAATCTAAACACCACCTTTTTTGATCCC
>KF674551.1 
TCTCTTCTAGGTGACGATCAAATCTATAATGTTATTGTTACTGCTCATGCTTTCGTAATAATTTTCTTTATAGTTATACCAATTATAATTGGCGGGTTTGGTAACTGATTAGTTCCTCTAATAATTGGAGCACCTGATATAGCCTTTCCCCGAATAAATAATATAAGCTTTTGACTTTTACCACCCTCTTTTCTTCTTTTACTTGCCTCTGCAGGCGTAGAGGCAGGAGCAGGGACGGGGTGGACTGTTTACCCACCCCTAGCCGGCAACCTTGCCCACGCAGGACCATCTGTAGATCTAACAATCTTCTCCCTTCATTTAGCCGGCGTATCTTCAATTTTGGGTGCTATTAACTTTATTACAACAATCTTAAACATAAAACCTCCCTCCCTAACTCAATATCAAACCCCATTATTTGTGTGATCAGTATTAATCACAGCTGTTCTTCTTCTTCTTTCACTTCCAGTCTTAGCTGCAGGCATCACTATGCTTCTTACTGACCGAAACTTAAATACCACCTTCTTTGACCCT
>KF674543.1 
TCTCTTCTAGGTGACGATCAGATCTATAATGTTATTGTTACTGCTCATGCTTTCGTAATAATTTTTTTTATAGTTATGCCAATTATAATTGGTGGGTTTGGTAACTGATTAGTTCCTTTAATAATTGGAGCACCTGATATAGCCTTTCCCCGAATAAATAATATAAGCTTTTGACTTTTACCACCCTCTTTCCTACTTTTACTTGCCTCTGCAGGCGTGGAGGCAGGAGCGGGAACGGGATGGACCGTCTACCCACCCCTAGCCGGCAACCTTGCCCACGCAGGACCATCTGTAGATCTAACAATCTTCTCCCTTCATCTAGCTGGCGTATCTTCAATTCTAGGCGCTATTAACTTTATTACAACAGTTTTAAACATAAAGCCTCCCTCTGTAACTCAATATCAAACCCCATTATTTGTGTGATCAGTATTAATCACAGCTGTTCTTCTCCTTCTCTCCCTTCCAGTCTTAGCTGCAGGCATTACTATACTTCTTACTGATCGAAACTTAAACACTACCTTTTTTGACCCT
>KF674544.1 
TCTCTTCTAGGTGACGATCAGATCTATAATGTTATTGTTACTGCTCATGCTTTCGTAATAATTTTCTTTATAGTTATGCCAATTATAATTGGTGGGTTTGGTAACTGATTAGTTCCTTTAATAATTGGAGCACCTGATATAGCCTTTCCCCGAATAAATAATATAAGCTTTTGACTTTTACCACCCTCCTTCCTACTTTTACTTGCCTCTGCAGGCGTGGAGGCAGGGGCGGGAACGGGATGGACCGTCTACCCACCCCTAGCCGGCAACCTTGCCCACGCAGGACCATCTGTAGATCTAACAATCTTCTCCCTTCATCTAGCTGGCGTATCTTCAATTCTAGGCGCTATTAACTTTATTACAACAGTTTTAAATATAAAGCCTCCCTCTGTGACTCAATATCAAACCCCATTATTTGTGTGATCAGTATTAATCACAGCTGTTCTTCTCCTTCTCTCCCTTCCAGTCTTAGCTGCAGGCATTACTATACTTCTTACTGATCGAAACTTAAACACTACCTTTTTTGACCCT
>KF674585.1 
TCTCTTCTTGGTGATGATCAAATCTATAATGTCATCGTCACCGCCCATGCTTTTGTAATAATTTTTTTTATAGTTATGCCAATCATGATCGGAGGATTCGGTAACTGATTAGTTCCACTAATAATTGGGGCACCAGACATAGCCTTTCCTCGAATAAATAATATAAGCTTCTGACTCTTACCACCCTCTTTCCTACTCTTACTTGCCTCTGCAGGCGTAGAGGCAGGAGCAGGAACAGGATGAACTGTCTACCCACCCCTCGCCGGCAACCTTGCCCATGCAGGACCGTCTGTAGACCTAACAATCTTCTCCCTTCATCTAGCTGGTGTATCCTCAATTCTAGGTGCCATTAATTTTATTACAACAGTTTTAAACATAAAACCCCCCTCCATAACTCAGTATCAAACACCCTTATTCGTCTGATCCGTATTAATCACAGCTATTCTTCTCCTTCTTTCACTTCCAGTTTTAGCTGCAGGCATTACTATACTCCTTACTGACCGAAACTTAAACACCACCTTTTTTGACCCT
>KF674574.1 
TCCCTTCTAGGTGACGATCAAATCTATAACGTTATCGTCACCGCCCATGCTTTTGTGATAATTTTTTTTATAGTTATACCAATCATAATTGGAGGATTTGGTAACTGATTAATTCCACTGATAATTGGAGCACCAGACATAGCCTTTCCTCGAATAAATAATATAAGCTTCTGACTATTACCACCCTCTTTCCTGCTCTTACTTGCCTCTGCAGGTGTAGAGGCAGGAGCAGGGACAGGATGAACTGTCTACCCCCCACTCGCCGGCAACCTTGCCCACGCAGGACCATCTGTAGACCTAACAATCTTCTCCCTTCATCTAGCTGGTGTATCCTCAATTCTAGGTGCCATTAACTTTATTACAACAGTTTTAAATATAAAACCCCCCTCCATGACTCAGTATCAAACACCCTTATTCGTCTGGTCAGTATTAATTACAGCTGTTCTCCTCCTTCTTTCACTCCCAGTTCTAGCTGCAGGCATTACTATGCTCCTCACCGACCGAAACTTAAACACCACCTTTTTTGACCCT
>KF674580.1 
TCTCTTCTAGGTGACGATCAAATTTATAATGTTATCGTCACCGCCCATGCTTTTGTAATAATTTTTTTTATAGTCATACCAATCATAATTGGAGGATTCGGTAACTGATTAGTTCCATTGATAATTGGGGCACCAGACATAGCCTTTCCTCGAATAAATAATATAAGTTTCTGACTCTTACCACCCTCCTTCCTGCTCTTGCTTGCCTCTGCAGGTGTAGAGGCAGGGGCAGGGACAGGGTGAACTGTCTACCCCCCACTCGCCGGCAACCTTGCCCACGCAGGGCCATCTGTAGACCTAACAATCTTCTCCCTTCACCTAGCTGGTGTATCCTCAATTCTAGGTGCCATTAATTTTATTACAACAGTTTTAAATATAAAACCCCCCTCCATAACTCAGTATCAAACACCCTTATTTGTTTGATCAGTATTAATTACAGCTGTTCTTCTCCTTCTTTCACTCCCAGTTTTAGCTGCAGGCATTACTATGCTCCTCACTGACCGAAACTTAAACACCACCTTTTTTGACCCT
>KF674697.1 
TCTCTCCTTGGTGATGATCAGATTTATAATGTTATTGTTACTGCTCACGCATTTGTAATGATTTTCTTTATAGTTATACCAATTATGATTGGTGGATTCGGCAACTGACTTGTCCCATTAATAATTGGGGCACCTGACATAGCCTTCCCGCGAATAAATAATATAAGCTTCTGACTTTTACCCCCATCTTTTCTGCTCCTACTAGCTTCTGCAGGTGTAGAAGCAGGGGCAGGAACTGGATGAACTGTCTATCCCCCCCTTGCTGGAAATCTTGCTCACGCAGGACCATCTGTGGATTTAACAATTTTTTCCCTTCACCTCGCTGGTGTTTCCTCTATTTTAGGTGCCATTAATTTTATTACAACCATTTTAAATATAAAACCTCCTTCTATGACTCAATACCAAACACCACTATTTGTTTGGTCTGTATTAATTACTGCTGTACTCCTCCTCCTTTCTCTCCCAGTTTTAGCTGCAGGCATTACTATACTTCTTACTGACCGTAATCTAAACACCACTTTTTTTGACCCT
>KF674694.1 
TCTCTCCTCGGAGATGATCAAATTTATAATGTTATCGTCACCGCCCACGCTTTTGTAATAATTTTTTTTATAGTTATGCCTATCATAATTGGCGGGTTCGGTAACTGACTGGTCCCATTAATAATTGGAGCACCTGATATAGCTTTCCCACGGATAAATAATATAAGCTTTTGACTTTTACCTCCATCTTTCCTACTTCTACTTGCCTCTGCAGGTGTTGAAGCAGGGGCGGGAACGGGATGAACTGTCTATCCACCCCTTGCCGGAAATCTTGCGCATGCAGGCCCATCTGTAGATCTAACAATTTTTTCCCTTCACCTCGCTGGTGTCTCCTCTATTTTAGGCGCCATTAATTTTATTACAACCATTTTAAACATAAAACCCCCTTCTATAACCCAATATCAAACACCTTTATTCGTTTGATCAGTGCTAATCACTGCTGTTCTTCTTCTTCTTTCTCTTCCAGTTTTAGCTGCAGGTATTACTATGCTTCTCACAGACCGAAACTTAAACACCACCTTTTTTGATCCT
>KF674687.1 
TCTCTCCTCGGAGATGATCAAATTTATAATGTTATCGTCACCGCCCATGCTTTTGTAATAATTTTTTTTATAGTTATGCCTATTATAATTGGCGGGTTCGGTAACTGACTGGTCCCATTAATAATTGGAGCACCTGATATAGCTTTCCCACGGATAAATAATATAAGCTTTTGACTTTTACCTCCATCTTTCCTACTTCTTCTTGCCTCTGCAGGTGTAGAGGCAGGAGCAGGGACAGGATGAACTGTTTATCCACCCCTTGCTGGAAATCTTGCACATGCAGGCCCATCTGTAGATCTAACAATTTTTTCCCTTCACCTCGCTGGTGTCTCTTCTATTTTAGGCGCCATTAATTTTATTACAACCATTTTAAACATAAAACCCCCTTCTATAACTCAATATCAAACACCTTTATTCGTTTGATCAGTGCTAATCACTGCTGTTCTTCTTCTTCTTTCTCTTCCAGTTTTAGCTGCAGGTATTACTATGCTTCTCACAGACCGAAACTTAAACACCACCTTTTTTGATCCT
>KU494326.1 
TCTCTCCTCGGAGATGATCAAATTTATAATGTTATCGTCACCGCCCATGCTTTTGTAATAATTTTTTTTATAGTTATGCCTATTATGATTGGTGGGTTCGGTAACTGACTGGTCCCATTAATAATTGGAGCACCTGATATAGCTTTCCCACGGATAAATAATATAAGCTTTTGACTTTTACCCCCATCTTTCCTACTTCTTCTTGCCTCTGCAGGTGTAGAGGCAGGAGCTGGGACAGGATGAACTGTTTATCCACCCCTTGCTGGAAATCTTGCACATGCAGGCCCATCTGTAGATCTAACAATTTTTTCCCTTCACCTCGCTGGTGTCTCCTCTATTTTAGGCGCCATTAATTTTATTACAACCATTTTAAACATAAAACCCCCTTCTATAACTCAATATCAAACACCTTTATTCGTTTGATCAGTGCTAATCACTGCTGTTCTTCTTCTTCTTTCTCTTCCAGTTTTAGCTGCAGGTATTACTATGCTTCTCACGGACCGAAACTTAAATACCACCTTTTTTGATCC-
>KF674686.1 
TCTCTCCTCGGAGATGATCAAATTTATAATGTTATCGTCACCGCCCATGCTTTTGTAATAATTTTTTTTATAGTTATGCCTATTATAATTGGTGGGTTCGGTAACTGACTGGTTCCATTAATAATTGGAGCACCTGATATAGCTTTCCCACGGATAAATAATATAAGCTTTTGACTTTTACCCCCATCTTTCCTACTTCTTCTTGCCTCTGCAGGTGTAGAGGCAGGAGCTGGAACAGGATGAACTGTTTATCCACCCCTTGCTGGAAATCTTGCACATGCAGGCCCATCTGTAGATCTAACAATTTTTTCCCTTCACCTCGCTGGTGTCTCCTCTATTTTAGGCGCCATTAATTTTATTACAACCATTTTAAACATAAAACCCCCTTCTATAACTCAATATCAAACACCTTTATTCGTTTGATCAGTGCTAATCACTGCTGTTCTTCTTCTTCTTTCTCTTCCAGTCTTAGCTGCAGGTATTACTATGCTTCTCACAGACCGAAACTTAAACACCACCTTTTTTGATCCT
>KF674688.1 
TCTCTCCTCGGAGATGATCAAATTTATAATGTTATCGTCACCGCCCATGCTTTTGTAATAATTTTTTTTATAGTTATGCCTATTATAATTGGTGGGTTCGGTAACTGACTGGTCCCATTAATAATTGGAGCACCTGATATAGCTTTCCCGCGGATAAATAATATAAGCTTTTGACTTTTACCCCCATCTTTCCTACTTCTTCTTGCCTCTGCAGGTGTAGAGGCAGGAGCTGGGACAGGATGAACTGTTTATCCACCCCTTGCTGGAAATCTTGCACATGCAGGCCCATCTGTGGATCTAACAATTTTTTCCCTTCACCTCGCTGGTGTCTCCTCTATTTTAGGCGCCATTAATTTTATTACAACCATTTTAAACATAAAACCCCCTTCTATAACTCAATATCAAACACCTTTATTCGTTTGATCAGTGCTAATCACTGCTGTTCTTCTTCTTCTTTCTCTTCCAGTTTTAGCTGCAGGTATTACTATGCTTCTCACAGACCGAAACTTAAACACCACCTTTTTTGATCCT
>KF674699.1 
TCCCTCCTTGGCGATGATCAAATTTACAATGTCATTGTCACTGCCCATGCCTTTGTAATAATTTTTTTTATGGTTATACCAATTATGATCGGCGGATTTGGCAATTGACTTGTCCCTTTAATGATTGGGGCACCTGATATGGCTTTCCCTCGAATAAATAACATAAGTTTTTGACTTTTACCCCCCTCTTTTCTTCTTCTACTTGCCTCCGCCAGTGTAGAAGCAGGAGCAGGGACCGGGTGAACCGTCTATCCTCCTCTTGCCAGCAACCTTGCCCACGCTGGGCCCTCTGTAGACTTAACAATCTTCTCTCTCCACCTAGCGGGTGTTTCCTCAATCTTAGGCGCCATTAACTTTATTACAACAATCTTAAACATAAAACCCCCATCTATAACTCAGTACCAAACACCCCTATTTGTATGATCAGTCTTAATCACCGCCGTCCTCCTTCTCCTCTCCCTACCCGTCCTGGCTGCAGGCATTACTATACTTCTTACTGACCGAAACCTTAATACCACTTTTTTTGACCCC
>KF674703.1 
TCCCTCCTTGGCGATGACCAAATTTACAATGTCATTGTCACTGCCCATGCCTTTGTAATAATTTTTTTTATGGTGATACCAATTATGATCGGCGGATTCGGCAACTGACTTGTCCCTTTAATGATTGGGGCACCTGATATGGCTTTCCCTCGAATAAACAACATGAGTTTTTGACTTCTACCCCCCTCCTTTCTTCTTTTACTTGCCTCCGCCAGTGTAGAAGCAGGAGCAGGGACCGGGTGAACCGTCTATCCTCCTCTTGCCAGCAACCTTGCCCACGCTGGGCCCTCTGTAGACTTAACAATCTTCTCTCTCCACCTAGCGGGTGTTTCCTCAATCTTAGGCGCCATTAATTTTATTACAACAATCTTAAACATAAAACCCCCATCTATGACTCAATACCAGACACCCTTATTTGTGTGATCGGTCTTAATCACCGCTGTCCTCCTTCTCCTCTCCCTACCCGTCCTAGCTGCAGGCATCACTATACTTCTTACTGACCGAAACCTTAACACCACTTTCTTTGACCCC
>KC604000.1 
TCCCTCCTTGGCGATGACCAAATTTACAATGTCATTGTCACTGCCCATGCCTTTGTAATAATTTTTTTTATGGTAATACCAATTATGATCGGCGGATTCGGCAACTGACTTGTCCCTTTAATGATTGGGGCGCCTGATATGGCTTTCCCTCGAATAAACAACATGAGTTTTTGACTTCTACCCCCCTCCTTTCTTCTTTTGCTTGCCTCCGCCAGTGTAGAAGCAGGAGCAGGGACCGGGTGAACCGTCTATCCTCCTCTTGCCAGCAACCTTGCCCACGCTGGGCCCTCTGTAGACTTAACAATCTTCTCTCTCCACCTAGCGGGTGTTTCCTCAATCTTAGGCGCCATTAATTTTATTACAACAATCTTAAACATAAAACCCCCATCTATGACTCAATACCAGACACCCTTATTTGTATGATCGGTCTTAATCACCGCTGTCCTCCTTCTCCTCTCCCTACCCGTCCTAGCTGCAGGCATCACTATACTTCTTACTGACCGAAACCTTAACACCACTTTCTTTGACCCC
>MK188928.1 
GCCCTCCTTGGCGATGACCAAATTTACAATGTCATTGTTACTGCCCATGCTTTTGTTATAATTTTCTTCATAGTCATGCCCATTATGATTGGCGGATTCGGCAACTGACTTGTCCCTTTAATAATTGGAGCACCTGATATAGCCTTTCCCCGAATAAACAACATAAGTTTTTGACTCTTACCCCCATCTTTTCTTCTCCTTCTGGCCTCCGCCGGCGTAGAAGCCGGAGCAGGAACTGGATGAACCGTTTACCCTCCGCTTGCCGGTAACCTTGCTCATGCAGGACCATCCGTAGATTTAACAATTTTTTCTCTTCACCTAGCAGGTGTCTCTTCAATCTTGGGCGCCATTAACTTCATTACAACAATCTTAAACATGAAACCCCCATCTATAACCCAGTATCAAACACCTTTGTTCGTATGATCCGTATTAATTACTGCCGTCCTTCTACTTCTATCTCTCCCTGTTTTAGCTGCAGGCATCACTATACTTCTAACTGACCGAAACCTAAACACCACTTTTTTTGACCC-
>MK188929.1 
GCCCTCCTTGGCGATGACCAAATTTACAATGTCATTGTTACTGCCCATGCTTTTGTTATAATTTTCTTCATAGTCATGCCCATTATGATTGGCGGATTCGGCAACTGACTTGTCCCTTTAATAATTGGAGCACCTGATATAGCCTTTCCCCGAATAAACAACATAAGTTTTTGACTCTTACCCCCATCTTTTCTTCTCCTTCTGGCCTCCGCCGGCGTAGAAGCCGGAGCAGGAACTGGATGAACCGTTTACCCTCCGCTTGCCGGTAACCTTGCTCATGCAGGACCATCCGTAGATTTAACAATTTTTTCTCTTCACCTAGCAGGTGTCTCTTCAATCTTGGGCGCCATTAACTTCATTACAACAATCTTAAACATGAAACCCCCATCTATAACCCAGTATCAAACACCTTTGTTCGTATGATCCGTATTAATTACTGCCGTCCTTCTACTTCTATCTCTCCCTGTTTTAGCTGCAGGCATCACTATACTTCTAACTGACCGAAACCTAAACACCACTTTTTTTGACCC-
>MK188930.1 
GCCCTCCTTGGCGATGACCAAATTTACAATGTCATTGTTACTGCCCATGCTTTTGTTATAATTTTCTTCATAGTCATGCCCATTATGATTGGCGGATTCGGCAACTGACTTGTCCCTTTAATAATTGGAGCACCTGATATAGCCTTTCCCCGAATAAACAACATAAGTTTTTGACTCTTACCCCCATCTTTTCTTCTCCTTCTGGCCTCCGCCGGCGTAGAAGCCGGAGCAGGAACTGGATGAACCGTTTACCCTCCGCTTGCCGGTAACCTTGCTCATGCAGGACCATCCGTAGATTTAACAATTTTTTCTCTTCACCTAGCAGGTGTCTCTTCAATCTTGGGCGCCATTAACTTCATTACAACAATCTTAAACATGAAACCCCCATCTATAACCCAGTATCAAACACCTTTGTTCGTATGATCCGTATTAATTACTGCCGTCCTTCTACTTCTATCTCTCCCTGTTTTAGCTGCAGGCATCACTATACTTCTAACTGACCGAAACCTAAACACCACTTTTTTTGACCC-
>KC604002.1 
TCCCTCCTTGGTGATGATCAAATCTATAATGTAATCGTTACCGCTCATGCTTTTGTCATAATTTTCTTTATAGTTATACCCATTATAATTGGCGGATTTGGCAACTGACTTGTCCCTTTGATAATTGGAGCACCTGATATAGCCTTCCCTCGAATGAATAACATAAGTTTTTGACTTTTACCCCCGTCCTTCCTTCTTCTTCTTGCCTCTGCAGGCGTAGAAGCCGGAGCAGGAACCGGATGAACTGTTTACCCCCCACTCGCCGGCAATCTTGCCCATGCAGGACCATCTGTAGACTTAACAATCTTCTCTCTCCATTTGGCTGGTGTCTCTTCTATTTTAGGCGCTATTAACTTTATTACAACAATCTTAAATATAAAACCCCCCTCTATCTCTCAATATCAAACACCTTTATTTGTATGATCAGTGATAATCACTGCTGTCCTCCTTCTTTTATCCCTCCCAGTTCTAGCTGCAGGCATCACTATACTCCTAACTGACCGAAACTTAAACACCACTTTTTTTGACCCC
>KF674684.1 
TCCCTCCTTGGCGATGATCAAATCTATAATGTTATCGTTACCGCTCATGCTTTTGTCATGATTTTCTTTATAGTTATACCTATTATAATTGGCGGATTTGGCAACTGACTTGTCCCTTTAATAATTGGAGCACCTGATATAGCCTTCCCTCGAATAAATAACATAAGTTTTTGACTTTTACCCCCATCCTTCCTTCTTCTTCTTGCCTCTGCAGGCGTAGAAGCCGGAGCAGGAACCGGATGAACTGTTTACCCCCCACTCGCCGGCAATCTTGCCCATGCAGGACCATCTGTAGACTTAACAATCTTCTCTCTCCATTTGGCTGGTGTCTCTTCTATTTTAGGTGCTATTAACTTTATTACAACAATCTTAAATATAAAACCCCCCTCTATTTCTCAATATCAAACACCTTTATTTGTGTGATCAGTAATAATCACTGCTGTCCTCCTTCTTTTATCCCTCCCAGTTCTAGCTGCAGGCATCACAATACTCCTAACTGACCGAAACTTAAACACCACTTTTTTTGACCCC
>KF674685.1 
TCCCTCCTTGGCGATGATCAAATCTATAATGTTATCGTTACCGCTCATGCTTTTGTCATGATTTTCTTTATAGTTATACCTATTATAATTGGCGGATTTGGCAACTGACTTGTCCCTTTAATAATTGGAGCACCTGATATAGCCTTCCCTCGAATAAATAACATAAGTTTTTGACTTTTACCCCCATCCTTCCTTCTTCTTCTTGCCTCTGCAGGCGTAGAAGCCGGAGCAGGAACCGGATGAACTGTTTACCCCCCACTCGCCGGCAATCTTGCCCATGCAGGACCATCTGTAGACTTAACAATCTTCTCTCTCCATTTGGCTGGTGTCTCTTCTATTTTAGGTGCTATTAACTTTATTACAACAATCTTAAATATAAAACCCCCCTCTATTTCTCAATATCAAACACCTTTATTTGTGTGATCAGTAATAATCACTGCTGTCCTCCTTCTTTTATCCCTCCCAGTTCTAGCTGCAGGCATCACAATACTCCTAACTGACCGAAACTTAAACACCACTTTTTTTGACCCC
>KC603999.1 
TCGCTTCTTGGCGATGACCAGATTTATAACGTAATTGTTACCGCCCATGCATTTGTTATGATTTTTTTTATGGTTATGCCGATTATAATTGGCGGATTCGGTAACTGACTCGTCCCTTTAATAATTGGGGCACCTGATATAGCTTTCCCCCGGATAAACAACATAAGCTTTTGACTCTTACCCCCATCTTTCTTACTTCTTCTTGCTTCTGCTGGTGTAGAAGCAGGGGCCGGAACAGGGTGAACTGTCTACCCCCCCCTCGCCGGCAACCTTGCCCATGCAGGGCCATCTGTAGACTTAACTATTTTTTCCCTCCATCTTGCTGGTGTCTCCTCTATTTTAGGGGCCATTAACTTTATTACAACAATTTTGAACATGAAGCCCCCCTCTATAACTCAGTATCAAACACCTTTATTTGTTTGATCTGTTTTAATCACTGCTGTTCTTCTTCTTCTTTCCCTCCCTGTTCTGGCTGCGGGCATTACTATGCTTCTTACCGACCGAAATCTAAACACCACCTTTTTTGACCCT
>KF674796.1 
TCCCTTCTTGGCGATGATCAGATTTATAACGTAATTGTTACCGCCCATGCATTTGTTATAATTTTTTTTATGGTTATGCCAATTATAATTGGAGGATTCGGCAATTGACTTGTCCCTTTAATAATCGGGGCACCTGATATAGCCTTCCCCCGAATAAACAACATAAGCTTTTGACTTTTACCCCCATCCTTTTTACTTCTCCTCGCCTCTGCTGGTGTAGAAGCAGGGGCCGGAACAGGATGAACTGTCTACCCACCCCTCGCCGGCAACCTTGCTCATGCAGGGCCATCTGTAGACTTAACTATTTTTTCCCTTCACCTCGCTGGTGTTTCCTCTATCTTGGGGGCCATTAACTTTATTACAACAATCTTGAACATGAAGCCCCCCTCTATAACTCAATATCAAACACCTTTGTTTGTTTGATCTGTTTTAATCACTGCTGTTCTTCTTCTCCTCTCCCTCCCTGTTCTGGCTGCAGGAATCACTATGCTCCTCACCGACCGAAATCTAAACACCACCTTTTTTGACCCC
>KF674798.1 
TCCCTTCTTGGCGATGATCAGATTTATAACGTAATTGTTACCGCCCATGCATTTGTTATAATTTTTTTTATGGTCATACCAATTATAATTGGTGGATTCGGTAATTGACTTGTCCCTTTAATAATTGGAGCACCTGATATAGCCTTCCCCCGAATAAACAACATAAGCTTTTGACTTTTACCCCCATCTTTTTTACTTCTCCTTGCTTCTGCTGGTGTAGAAGCAGGAGCCGGAACAGGGTGAACTGTCTACCCTCCCCTCGCCGGCAACCTTGCCCATGCAGGGCCATCTGTAGACTTAACTATTTTTTCCCTCCACCTCGCTGGTGTTTCCTCTATTTTGGGGGCCATTAACTTTATTACAACAATCTTGAACATGAAGCCCCCCTCTATAACTCAGTATCAAACACCTTTGTTTGTCTGATCTGTTTTAATTACTGCCGTTCTTCTTCTCCTTTCCCTCCCTGTTCTGGCTGCAGGTATCACTATGCTTCTCACCGACCGAAATCTAAACACCACCTTTTTTGACCCT
>KF674754.1 
TCCCTTCTCGGTGACGATCAAATCTATAATGTAATTGTCACCGCCCATGCCTTCGTCATAATTTTCTTCATAGTCATGCCCATCATAATTGGCGGGTTCGGCAACTGACTTGTCCCCTTAATAATTGGAGCACCTGACATAGCTTTCCCTCGAATAAACAATATGAGCTTTTGACTTTTACCACCATCTTTCTTACTTCTACTTGCCTCTGCTGCCGTAGAAGCAGGGGCGGGAACGGGATGAACTGTTTACCCCCCTCTTGCCAGTAACCTTGCCCATGCCGGACCATCCGTAGACTTAACGATCTTCTCCCTTCATCTGGCTGGTGTCTCCTCTATTCTAGGGGCCATCAACTTTATTACAACAATCTTAAACATAAAACCCCCCTCTACGACTCAATACCAAACACCTTTATTTGTATGATCTGTATTAATCACTGCTGTCCTCCTCCTTCTTTCTCTCCCAGTATTAGCTGCAGGCATCACCATACTCCTCACTGACCGAAACTTAAACACCACATTTTTTGACCCC
>KC603997.1 
TCCCTTCTCGGTGACGATCAAATCTATAATGTAATTGTCACCGCCCATGCCTTCGTCATAATTTTCTTCATAGTCATGCCCATTATAATTGGCGGGTTCGGCAACTGACTTGTCCCCTTAATAATTGGAGCACCTGACATAGCTTTCCCTCGAATAAACAATATAAGCTTTTGACTTTTACCACCGTCTTTCTTACTTCTACTTGCCTCTGCTGCCGTAGAAGCAGGAGCAGGAACGGGATGAACTGTTTACCCCCCTCTTGCCAGTAACCTGGCCCATGCCGGACCATCCGTAGACTTAACGATCTTCTCCCTTCATCTGGCTGGTGTCTCCTCTATTCTAGGAGCCATCAACTTCATTACAACAATCTTAAACATAAAACCCCCCTCTACGACTCAATACCAGACACCTTTATTTGTATGATCAGTATTAATCACTGCTGTCCTCCTCCTTCTTTCTCTCCCAGTATTAGCTGCAGGCATCACCATACTCCTCACTGACCGAAACTTAAACACCACATTTTTTGACCC-
>KF674755.1 
TCCCTTCTCGGTGACGATCAAATCTATAATGTAATTGTCACCGCCCATGCCTTCGTCATAATTTTCTTCATAGTCATGCCCATTATAATTGGCGGGTTCGGCAACTGACTTGTCCCCTTAATAATTGGAGCACCTGACATAGCTTTCCCTCGAATAAACAATATAAGCTTTTGACTTTTACCACCATCTTTCTTACTTCTACTTGCCTCTGCTGCCGTAGAAGCAGGAGCGGGAACGGGATGAACTGTTTACCCCCCTCTTGCCAGTAACCTGGCCCATGCCGGACCATCCGTAGACTTAACGATCTTCTCCCTTCATCTGGCTGGTGTCTCCTCTATTCTAGGGGCCATCAACTTCATTACAACAATCTTAAACATAAAACCCCCCTCTACGACTCAATACCAGACACCTTTATTTGTATGATCAGTATTAATCACTGCTGTCCTCCTCCTTCTTTCTCTCCCAGTATTAGCTGCAGGCATCACCATACTCCTCACTGACCGAAACTTAAACACCACATTTTTTGACCCC
>KF674806.1 
TCCCTCCTTGGTGATGACCAGATCTATAATGTTATTGTCACCGCCCACGCCTTTGTAATGATTTTCTTCATGGTCATACCCATTATGATCGGCGGGTTCGGTAACTGACTTGTTCCCTTAATAATTGGAGCACCTGATATAGCCTTCCCCCGGATAAATAATATGAGCTTTTGACTCTTACCACCCTCCTTTTTACTTCTACTTGCTTCCGCTGGCGTAGAGGCAGGGGCAGGAACAGGGTGGACTGTTTATCCCCCCCTCGCTGGTAACCTCGCCCATGCAGGACCGTCCGTAGATTTAACAATCTTCTCCCTTCACCTGGCTGGTGTCTCCTCTATTTTAGGAGCCATTAATTTTATCACAACAGTCTTGAACATGAAACCTCCCTCTACAACTCAATACCAAACACCTCTATTTGTATGATCGGTACTTATTACTGCTGTCCTTCTCCTTCTTTCTCTCCCAGTCCTGGCCGCGGGCATTACTATACTTCTCACCGACCGAAACCTAAACACCACTTTTTTTGACCCT
>KF674807.1 
TCCCTCCTTGGTGATGACCAAATCTATAATGTTATTGTCACCGCCCATGCCTTTGTAATGATTTTTTTCATGGTCATGCCCATTATAATTGGCGGGTTCGGCAACTGACTTGTCCCCTTAATAATTGGAGCACCTGATATAGCTTTTCCCCGAATAAATAACATAAGCTTTTGACTCTTACCACCCTCTTTTTTACTTCTACTTGCCTCCGCTGGCGTAGAGGCAGGAGCAGGGACAGGGTGGACTGTTTACCCCCCCCTCGCCGGTAACCTCGCTCATGCAGGGCCATCCGTAGATTTAACAATCTTCTCCCTTCACCTGGCTGGTGTCTCCTCTATCTTAGGAGCTATTAATTTTATCACAACAGTCTTGAACATGAAACCTCCCTCTACAACTCAGTACCAAACACCTTTATTTGTATGATCGGTATTAATTACTGCTGTCCTTCTCCTTCTTTCCCTCCCAGTCCTAGCTGCGGGTATCACTATACTCCTCACCGACCGAAACCTAAACACCACTTTTTTTGACCCT
>KC603998.1 
TCCCTCCTTGGTGACGACCAAATCTATAATGTTATTGTCACCGCTCACGCCTTTGTAATAATTTTCTTCATAGTCATGCCTATTATAATTGGCGGGTTCGGCAACTGACTTATCCCCTTGATAATTGGAGCACCTGATATGGCCTTCCCTCGAATGAATAACATGAGCTTTTGACTCTTGCCACCCTCTTTTTTACTTCTACTTGCCTCTGCCGGCGTAGAAGCAGGGGCAGGAACAGGGTGAACTGTTTACCCCCCTCTCGCCGGTAACCTCGCCCATGCAGGACCATCTGTAGATTTAACAATCTTCTCCCTTCACCTGGCTGGTGTCTCCTCTATTCTAGGGGCCATTAATTTTATTACAACAGTCTTGAACATGAAGCCTCCTTCTACAACTCAATACCAAACACCTTTATTTGTGTGGTCAGTGCTAATTACTGCTGTCCTTCTTCTTCTCTCCCTCCCAGTCCTAGCTGCAGGTATTACTATACTTCTTACTGACCGAAATCTAAATACCACTTTTTTTGATCCT
>KF674764.1 
TCCCTCCTTGGTGACGACCAAATCTATAATGTTATTGTCACCGCTCACGCCTTTGTAATAATTTTCTTCATAGTCATACCTATTATGATTGGCGGGTTCGGCAACTGACTTATCCCCTTAATAATTGGAGCACCTGATATAGCCTTCCCTCGAATGAATAACATAAGCTTTTGACTCTTACCACCCTCTTTTTTACTTCTACTTGCCTCTGCTGGCGTAGAAGCAGGAGCAGGAACAGGGTGAACTGTTTACCCCCCTCTCGCCGGTAACCTCGCCCATGCAGGACCATCTGTGGATTTAACAATCTTCTCCCTTCACCTGGCTGGTGTCTCCTCTATTTTAGGAGCTATTAATTTTATTACAACAGTCTTGAACATGAAGCCTCCTTCTACAACTCAATACCAAACACCTTTATTTGTATGGTCAGTACTAATTACTGCTGTCCTTCTTCTTCTCTCCCTCCCAGTCCTAGCTGCAGGTATTACCATACTTCTTACCGACCGAAATCTAAATACCACTTTTTTTGATCCT
>KF674766.1 
TCCCTCCTTGGTGACGACCAAATCTATAATGTTATTGTCACCGCTCACGCCTTTGTAATAATTTTCTTCATAGTCATACCTATCATGATTGGCGGGTTCGGCAACTGACTTATCCCCTTAATAATTGGAGCACCTGATATAGCCTTCCCTCGAATAAATAACATAAGCTTTTGACTCTTACCACCCTCTTTTTTACTTCTACTTGCCTCTGCCGGCGTAGAAGCAGGAGCAGGAACAGGGTGAACTGTTTACCCCCCTCTCGCCGGTAACCTCGCCCATGCAGGACCATCTGTGGATTTAACAATCTTCTCCCTTCACCTGGCTGGTGTCTCCTCTATTTTAGGAGCTATTAATTTTATTACAACAGTCTTGAACATGAAGCCTCCTTCTACAACTCAATACCAAACACCTTTATTTGTATGGTCAGTACTAATTACTGCTGTCCTTCTTCTTCTTTCCCTCCCAGTCCTAGCTGCAGGTATTACCATACTTCTTACTGACCGAAATCTAAATACCACTTTTTTTGATCCT
>KF674768.1 
TCCCTCCTTGGTGACGACCAAATCTATAATGTTATTGTCACCGCCCACGCCTTTGTAATGATTTTCTTCATAGTTATACCCATTATGATTGGCGGATTCGGCAACTGACTTGTCCCCTTAATAATCGGAGCACCTGATATGGCCTTCCCTCGAATGAATAACATGAGCTTTTGACTCTTACCACCCTCTTTCTTACTTCTACTTGCCTCTGCTGGCGTGGAAGCAGGGGCGGGAACAGGGTGGACTGTTTACCCCCCTCTCGCCGGTAACCTCGCCCATGCCGGACCATCCGTGGATTTAACAATCTTCTCCCTTCACCTGGCTGGTGTCTCCTCTATTTTGGGGGCCATTAATTTTATTACAACAATTTTAAACATGAAACCCCCCTCAACAACTCAATACCAAACACCTTTATTTGTATGGTCAGTACTAATTACTGCTGTACTTCTCCTTCTCTCCCTCCCAGTTCTAGCTGCAGGCATTACTATACTTCTTACTGATCGAAATCTAAATACCACTTTTTTTGATCCT
>KF674769.1 
TCCCTCCTTGGTGATGACCAAATCTATAATGTTATTGTCACCGCCCACGCCTTTGTAATGATTTTCTTCATAGTCATGCCCATTATGATTGGCGGATTCGGCAACTGACTTGTCCCCTTAATAATTGGGGCACCTGATATGGCCTTCCCTCGAATGAATAACATAAGCTTTTGACTCTTACCACCCTCTTTCCTACTTCTACTTGCCTCTGCTGGCGTAGAAGCAGGGGCGGGAACAGGGTGGACTGTTTACCCCCCTCTCGCCGGTAACCTCGCCCATGCCGGGCCATCCGTGGATTTAACAATCTTCTCCCTTCACCTGGCTGGTGTCTCCTCTATTTTAGGGGCCATTAATTTTATTACAACAATTTTAAACATGAAACCCCCCTCAACAACTCAATACCAAACACCTTTATTTGTATGATCAGTATTAATTACTGCTGTCCTTCTCCTTCTTTCCCTCCCAGTCCTGGCCGCAGGCATTACTATACTCCTTACCGATCGAAATCTAAACACCACTTTTTTTGATCCT
>KF674767.1 
TCCCTCCTTGGTGATGACCAAATCTATAATGTTATTGTCACCGCCCACGCCTTTGTAATGATTTTCTTCATAGTCATACCCATTATGATTGGCGGATTCGGCAACTGACTTGTCCCCTTAATAATTGGGGCACCTGATATGGCCTTCCCTCGAATAAATAACATGAGCTTTTGACTCTTACCACCCTCTTTCTTTCTTCTACTTGCCTCTGCGGGCGTAGAGGCGGGGGCGGGAACAGGGTGGACTGTTTACCCCCCTCTCGCCGGTAACCTCGCCCATGCCGGGCCATCCGTGGATTTAACAATCTTCTCCCTTCACCTAGCTGGTGTCTCCTCTATCTTAGGGGCCATTAATTTTATTACAACAATTTTAAATATGAAACCCCCCTCAACAACTCAATACCAAACACCTTTATTTGTATGATCAGTACTAATTACTGCTGTCCTTCTCCTTCTTTCCCTCCCAGTCCTAGCTGCAGGCATTACTATACTTCTCACTGATCGAAATCTAAACACCACTTTCTTTGATCCT
>KF674778.1_Adenomera_marmorata
TCCCTCCTCGGCGATGATCAGATCTATAATGTTATTGTCACCGCCCACGCCTTTGTTATAATTTTCTTTATAGTCATGCCTATCATAATCGGCGGGTTTGGCAACTGACTTGTCCCCCTGATGATTGGGGCACCTGATATAGCTTTCCCTCGAATAAATAACATAAGTTTTTGACTTCTACCCCCCTCTTTTCTTCTTCTACTCGCCTCTGCTGGCGTAGAGGCAGGAGCAGGAACAGGGTGAACTGTTTACCCCCCTCTCGCAGGAAATCTTGCCCATGCGGGACCTTCTGTGGATCTAACAATCTTCTCCCTCCACCTAGCTGGTGTCTCCTCTATCCTGGGGGCCATTAATTTCATCACAACAATTTTGAACATGAAGCCCCCCTCTATGACTCAATACCAAACACCCTTATTCGTGTGGTCGGTTTTAATCACCGCTGTCCTTCTACTACTTTCCCTCCCAGTTTTAGCCGCAGGCATCACCATACTCCTCACTGACCGAAACCTAAACACCACTTTTTTTGACCCT
>vnbj_14294 
TCCCTCCTCGGCGATGATCAAATCTATAATGTCATTGTCACCGCCCACGCCTTTGTTATAATTTTCTTTATAGTCATACCTATCATAATTGGCGGGTTTGGCAACTGACTTGTCCCCTTGATGATCGGGGCACCTGATATAGCTTTCCCACGAATAAATAACATGAGTTTTTGACTTCTACCCCCCTCTTTTTTTCTTCTACTCGCCTCTGCTGGTGTAGAGGCAGGAGCAGGAACAGGGTGAACTGTTTACCCCCCTCTCGCAGGAAATCTTGCCCATGCCGGACCTTCTGTAGATCTAACAATCTTCTCCCTCCACCTAGCTGGTGTCTCCTCTATCCTGGGGGCCATTAATTTCATCACAACAATTTTGAACATGAAGCCCCCCTCTGTGACTCAATACCAAACACCCTTATTCGTGTGGTCGGTTTTAATCACCGCTGTCCTTCTACTACTTTCCCTCCCAGTTTTAGCCGCAGGCATTACCATGCTCCTCACTGACCGAAACCTAAACACCACTTTTTTTGACCC-
>*_KU234713_Adenomera_marmorata 
TCCCTCCTCGGCGATGATCAAATCTATAATGTCATTGTCACCGCCCACGCCTTTGTTATAATTTTCTTTATAGTCATACCTATCATAATTGGCGGGTTTGGCAACTGACTTGTCCCCTTGATGATCGGGGCACCTGATATAGCTTTCCCACGAATAAATAACATGAGTTTTTGACTTCTACCCCCCTCTTTTTTTCTTCTACTCGCCTCTGCTGGTGTAGAGGCAGGAGCAGGAACAGGGTGAACTGTTTACCCCCCTCTCGCAGGAAATCTTGCCCATGCCGGACCTTCTGTAGATCTAACAATCTTCTCCCTCCACCTAGCTGGTGTCTCCTCTATCCTGGGGGCCATTAATTTCATCACAACAATTTTGAACATGAAGCCCCCCTCTGTGACTCAATACCAAACACCCTTATTCGTGTGGTCGGTTTTAATCACCGCTGTCCTTCTACTACTTTCCCTCCCAGTTTTAGCCGCAGGCATTACCATGCTCCTCACTGACCGAAACCTAAACACCACTTTTTTTGACCC-
>vnbj__14295 
TCCCTCCTCGGCGATGATCAAATCTATAATGTCATTGTCACCGCCCACGCCTTTGTTATAATTTTCTTTATAGTCATACCTATCATAATTGGCGGGTTTGGCAACTGACTTGTCCCCTTGATGATCGGGGCACCTGATATAGCTTTCCCACGAATAAATAACATGAGTTTTTGACTTCTACCCCCCTCTTTTTTTCTTCTACTCGCCTCTGCTGGTGTAGAGGCAGGAGCAGGAACAGGGTGAACTGTTTACCCCCCTCTCGCAGGAAATCTTGCCCATGCCGGACCTTCTGTAGATCTAACAATCTTCTCCCTCCACCTAGCTGGTGTCTCCTCTATCCTGGGAGCCATTAATTTCATCACAACAATTTTGAACATGAAGCCCCCCTCTGTGACTCAATACCAAACACCCTTATTCGTGTGGTCGGTTTTAATCACCGCTGTCCTTCTACTACTTTCCCTCCCAGTTTTAGCCGCAGGCATTACCATGCTCCTCACTGACCGAAACCTAAACACCACTTTTTTTGACCC-
>vnbj__14293 
TCCCTCCTCGGCGATGATCAAATCTATAATGTCATTGTCACCGCCCACGCCTTTGTTATAATTTTCTTTATAGTCATACCTATCATAATTGGCGGGTTTGGCAACTGACTTGTCCCCTTGATGATCGGGGCACCTGATATAGCTTTCCCACGAATAAATAACATGAGTTTTTGACTTCTACCCCCCTCTTTTTTTCTTCTACTCGCCTCTGCTGGTGTAGAGGCAGGAGCAGGAACAGGGTGAACTGTTTACCCCCCTCTCGCAGGAAATCTTGCCCATGCCGGACCTTCTGTAGATCTAACAATCTTCTCCCTCCACCTAGCTGGTGTCTCCTCTATCCTGGGAGCCATTAATTTCATCACAACAATTTTGAACATGAAGCCCCCCTCTGTGACTCAATACCAAACACCCTTATTCGTGTGGTCGGTTTTAATCACCGCTGTCCTTCTACTACTTTCCCTCCCAGTTTTAGCCGCAGGCATTACCATGCTCCTCACTGACCGAAACCTAAACACCACTTTTTTTGACCC-
>KF674771.1 
TCTCTCCTTGGTGATGATCAAATCTATAATGTTATTGTCACCGCCCATGCCTTTGTTATGATTTTCTTTATAGTCATGCCTATTATGATTGGCGGATTCGGCAACTGACTTGTCCCCCTAATAATTGGAGCACCTGATATGGCTTTCCCTCGAATAAATAACATAAGCTTTTGACTTTTACCACCCTCTTTTTTACTTCTACTCGCCTCTGCCGGCGTAGAAGCGGGGGCAGGAACAGGGTGAACTGTTTACCCACCTCTTGCCGGTAATCTTGCTCACGCAGGACCCTCTGTGGATTTGACAATTTTTTCCCTCCACCTGGCTGGTGTTTCCTCTATTCTAGGGGCCATTAATTTCATTACAACAGTCTTAAACATGAAACCCCCCTCTATAACTCAATACCAAACACCTTTGTTTGTTTGATCAGTCTTAATTACCGCTGTTCTTCTTCTACTTTCCCTCCCAGTTTTAGCTGCAGGCATTACTATACTTCTTACTGACCGAAACCTAAACACCACCTTTTTTGACCCT
>KF674770.1 
TCTCTCCTTGGTGATGACCAAATCTATAATGTTATTGTCACCGCCCATGCCTTTGTTATGATTTTCTTTATAGTCATACCTATTATGATCGGCGGGTTCGGCAACTGACTAGTCCCCTTAATAATTGGGGCACCTGATATGGCTTTTCCTCGAATAAACAACATAAGCTTTTGACTCTTGCCACCCTCTTTTTTACTTCTACTCGCCTCTGCCGGCGTAGAAGCAGGGGCAGGAACAGGATGAACTGTCTACCCCCCTCTCGCCGGTAATCTTGCTCACGCGGGACCTTCTGTGGATTTAACAATCTTCTCCCTCCACCTAGCTGGTGTTTCCTCTATTTTGGGGGCCATTAATTTCATTACAACAGTCTTGAACATGAAACCCCCCTCTATAACTCAATACCAAACACCTTTATTTGTTTGATCAGTTTTAATCACCGCTGTACTTCTCCTACTCTCCCTCCCAGTTTTAGCTGCAGGCATTACTATACTCCTTACCGACCGAAACCTAAACACCACTTTTTTTGACCCT
>KF674774.1 
TCTCTCCTTGGTGATGATCAAATCTATAATGTTATTGTCACCGCCCATGCCTTTGTTATGATTTTCTTTATAGTCATGCCTATTATGATTGGCGGGTTCGGCAACTGACTTGTCCCCCTGATGATTGGAGCACCTGATATAGCTTTTCCTCGAATGAACAACATAAGCTTTTGACTCCTACCACCCTCTTTTTTACTGCTACTCGCCTCTGCCGGCGTAGAAGCGGGAGCAGGAACAGGGTGAACTGTCTACCCCCCTCTCGCCGGTAATCTTGCTCACGCAGGACCCTCTGTGGATTTAACAATCTTCTCCCTCCACCTAGCTGGTGTTTCCTCTATCTTGGGGGCCATTAATTTCATTACAACAGTCCTGAACATGAAGCCCCCCTCTATAACTCAATACCAAACACCTTTATTTGTTTGATCAGTTTTAATCACCGCTGTTCTTCTCCTACTTTCCCTCCCAGTTTTAGCTGCAGGCATTACTATACTTCTTACCGACCGAAACCTAAACACCACTTTTTTTGACCCT
