# Supplementary material for: Amphibians on the hotspot: Molecular biology and conservation in the South American Atlantic Rainforest
Source: PLoS One. 2019 Oct 23;14(10):e0224320. doi: 10.1371/journal.pone.0224320 (PMC6808428; doi:10.1371/journal.pone.0224320)
Supplement: S2 File — (ZIP) [file pone.0224320.s002.zip › Alinhamento Aplastodiscus.fasta]

>KU184043.1 
GTATAGTCGGCACCGCCTTAAGCCTGCTAATTCGAGCTGAACTGAGTCAACCTGGCTCTTTATTGGGTGATGACCAAATTTATAACGTGATCGTCACTGCTCATGCCTTCGTTATGATCTTCTTCATGGTTATACCTATCCTAATCGGCGGTTTCGGAAACTGACTCGTCCCTCTGATAATTGGAGCCCCCGATATAGCCTTCCCACGAATAAATAATATAAGTTTTTGACTCCTCCCTCCGTCATTTTTACTCCTATTAGCCTCCGCTGGAGTTGAAGCCGGGGCCGGAACAGGTTGAACTGTTTACCCCCCTCTCGCCGGAAACCTCGCCCATGCCGGACCCTCTGTAGATTTAACAATTTTTTCTCTCCACCTCGCAGGGGTCTCTTCTATTCTTGGAGCTATTAACTTTATTACCACCACCTTAAACATGAAACCCCCTTCTATGACCCAATATCAAACCCCCCTCTTTGTGTGATCTGTCTTAATTACAGCAGTTCTTCTACTTTTATCTCTCCCTGTTCTAGCAGCCGGAATTACGATACTCCTAACTGACCGCAACCTTAATACA
>KU184049.1 
GCATGGTCGGCACCGCCTTGAGCCTGCTAATCCGAGCTGAGCTAAGTCAACCCGGCTCACTGTTGGGCGATGATCAAATTTATAATGTGATCGTCACTGCTCATGCCTTTGTTATAATTTTCTTCATGGTTATGCCAATCCTTATCGGCGGCTTCGGAAATTGACTTGTCCCTCTAATAATTGGGGCCCCCGATATAGCCTTCCCACGAATAAATAATATAAGCTTTTGACTTCTCCCTCCATCGTTTTTACTCCTACTAGCCTCCGCTGGGGTTGAGGCCGGAGCCGGAACAGGTTGAACTGTCTACCCGCCACTCGCCGGAAACCTCGCCCATGCCGGACCCTCTGTAGATTTAACAATCTTTTCTCTACACCTCGCAGGTGTGTCTTCTATCCTTGGAGCTATTAACTTTATTACCACCACCCTAAATATGAAACCCCCTTCTATAACCCAGTATCAAACCCCTCTATTTGTATGATCTGTTCTAATCACGGCAGTGCTTCTCCTTTTGTCTCTCCCTGTCCTAGCAGCCGGGATTACTATACTCTTAACTGACCGCAACCTCAATACA
>KU184057.1 
GCATAGTCGGCACCGCCTTAAGCCTGCTGATCCGAGCTGAGCTAAGTCAACCCGGCTCATTGTTAGGTGATGACCAAATTTATAATGTAATCGTTACTGCTCATGCCTTTGTTATAATCTTCTTCATGGTTATACCAATCCTTATCGGCGGCTTCGGAAATTGACTTGTCCCTCTAATAATTGGGGCCCCCGATATAGCCTTCCCACGAATAAATAATATAAGCTTTTGACTTCTCCCTCCATCATTTTTACTACTACTAGCCTCCGCTGGGGTTGAAGCCGGAGCCGGAACAGGTTGAACTGTCTACCCCCCCCTCGCCGGAAACCTCGCCCATGCTGGACCCTCTGTGGATTTAACAATTTTCTCTCTTCACCTCGCAGGTGTGTCTTCTATTCTCGGAGCTATTAACTTTATTACCACCACCCTAAACATGAAGCCCCCCTCTATAACCCAATATCAGACTCCTCTCTTTGTATGATCTGTTCTAATTACAGCAGTTCTTCTTCTTTTGTCTCTCCCTGTCCTAGCAGCCGGAATTACTATGCTCCTGACTGACCGCAACCTTAATACA
>KU184041.1 
GCATAGTCGGCACCGCCTTAAGCCTGCTGATCCGAGCTGAGCTAAGTCAACCCGGCTCATTGTTAGGTGATGACCAAATTTATAATGTAATCGTCACTGCTCATGCCTTTGTTATAATTTTCTTCATGGTTATGCCAATCCTTATCGGCGGCTTCGGAAATTGACTTGTCCCTCTAATAATTGGGGCCCCCGATATAGCCTTCCCACGAATAAATAATATAAGCTTTTGACTTCTCCCTCCATCATTTTTACTCCTACTAGCCTCCGCTGGGGTTGAAGCCGGGGCCGGAACAGGTTGAACTGTCTACCCACCCCTCGCCGGAAACCTCGCCCATGCTGGACCCTCTGTAGATTTAACAATCTTTTCTCTTCACCTCGCAGGTGTGTCTTCTATTCTAGGAGCTATTAACTTTATTACCACCACCCTAAACATGAAGCCCCCTTCTATAACCCAATATCAAACCCCTCTCTTTGTATGATCTGTTCTAATTACAGCAGTTCTTCTTCTTTTGTCCCTCCCTGTCCTAGCAGCCGGAATTACCATACTCCTGACTGACCGAAACCTTAATACA
>KU184046.1 
GCATAGTTGGCACCGCCTTGAGCTTACTAATCCGAGCTGAGCTAAGCCAGCCCGGCTCACTCTTAGGCGACGACCAAATTTACAACGTAATCGTTACTGCTCACGCCTTTGTTATAATTTTCTTTATAGTAATGCCTATTCTAATCGGTGGTTTCGGAAACTGACTTGTTCCTTTGATAATCGGAGCCCCTGATATAGCATTTCCACGAATAAACAACATAAGCTTCTGACTCCTTCCCCCCTCGTTTCTTCTATTACTAGCCTCCGCCGGAGTTGAAGCTGGGGCCGGAACAGGCTGAACTGTTTACCCCCCTCTTGCCGGAAACCTCGCCCACGCCGGACCCTCTGTAGACTTAACAATCTTCTCCCTTCATCTGGCGGGTGTATCTTCTATTTTAGGGGCCATTAACTTTATTACCACCACCCTAAACATAAAACCCCCATCCATAACCCAATATCAGACCCCCCTATTTGTATGATCTGTCCTAATTACTGCTGTTTTACTTCTCCTTTCCCTCCCCGTTCTGGCAGCCGGAATCACTATACTTCTTACTGACCGTAATCTTAATACA
>KU494344.1 
GTATAGTTGGTACCGCCCTAAGCCTGTTAATTCGAGCTGAACTGAGCCAACCCGGTTCACTTTTGGGTGATGACCAGATTTATAACGTAATCGTTACTGCCCACGCCTTTGTAATAATTTTCTTTATAGTTATACCCATCCTAATCGGCGGCTTCGGGAACTGACTAGTCCCCTTAATAATTGGAGCCCCTGATATAGCTTTCCCACGAATAAATAACATAAGCTTCTGACTCCTTCCTCCTTCATTTCTGCTCTTACTGGCCTCCGCCGGGGTTGAAGCCGGAGCAGGCACAGGCTGAACTGTTTATCCCCCTCTCGCCGGAAACCTTGCTCATGCCGGGCCTTCTGTAGACTTGACGATTTTTTCTCTTCACCTAGCAGGTGTCTCTTCAATTCTAGGAGCTATTAATTTTATTACTACCACCCTAAATATAAAACCTCCCTCCATAACCCAATATCAAACCCCCCTCTTTGTCTGATCTGTCCTAATCACTGCCGTTCTGCTTCTCCTATCTCTCCCTGTCCTAGCAGCCGGAATTACTATGCTTCTTACCGACCGCAACCTTAATAC-
>KU184072.1 
GTATAGTCGGCACCGCCTTAAGCCTCCTGATTCGAGCTGAGTTAAGTCAACCCGGCTCACTCTTAGGTGATGATCAGATCTATAACGTAATCGTTACTGCTCATGCCTTTGTCATAATTTTCTTTATAGTTATACCCATCCTAATCGGCGGCTTCGGAAACTGACTTGTCCCTTTAATGATCGGAGCCCCTGATATAGCTTTCCCACGAATAAACAACATAAGCTTCTGGCTCCTTCCTCCCTCATTTTTACTTTTGCTGGCCTCCGCTGGAGTTGAAGCCGGGGCCGGCACAGGCTGAACTGTTTACCCCCCCCTCGCTGGAAACCTTGCCCATGCCGGACCTTCTGTAGACTTAACAATCTTCTCTCTCCATCTAGCAGGTGTATCTTCAATTCTAGGAGCTATTAATTTTATTACCACCACGCTAAATATAAAACCCCCCTCCATAACTCAGTATCAAACCCCCCTCTTTGTATGGTCCGTCCTAATCACTGCCGTCCTACTTCTTCTATCCCTCCCTGTTCTAGCAGCTGGAATCACCATGCTTCTTACTGACCGTAACCTAAATAC-
>KU494341.1 
GTATAGTCGGCACCGCCTTAAGCCTGCTGATTCGAGCTGAGCTGAGTCAACCCGGCTCCCTCTTAGGTGATGACCAGATCTATAACGTAATCGTTACTGCTCATGCCTTTGTCATAATTTTTTTTATAGTTATACCCATCTTAATCGGGGGCTTCGGAAACTGACTTGTCCCTTTAATGATTGGAGCCCCTGATATAGCTTTCCCACGAATAAACAACATAAGCTTCTGGCTCCTTCCTCCCTCATTTTTGCTTTTGCTAGCCTCCGCTGGAGTCGAAGCCGGGGCCGGCACAGGCTGAACTGTTTACCCCCCCCTCGCCGGAAACCTCGCCCATGCAGGACCTTCTGTAGACTTAACAATCTTTTCTCTTCATTTAGCAGGTGTGTCTTCAATTCTAGGAGCTATTAATTTTATTACCACCACGCTAAATATAAAACCCCCCTCTATAACTCAGTATCAAACCCCCCTTTTTGTATGATCTGTCCTAATCACTGCTGTCCTTCTTCTTCTATCCCTTCCCGTTCTAGCAGCTGGAATCACCATGCTACTTACTGACCGTAACCTAAATAC-
>KU184061.1 
GTATAGTCGGCACCGCCTTAAGCCTGCTGATTCGAGCTGAGCTAAGTCAACCCGGCTCACTCTTAGGTGATGACCAGATTTATAACGTAATCGTTACTGCTCATGCCTTTGTTATAATTTTTTTTATAGTTATACCCATCTTAATCGGCGGCTTCGGAAACTGACTTGTCCCTTTAATGATCGGAGCCCCTGATATAGCTTTTCCACGAATGAATAACATAAGCTTCTGGCTCCTTCCTCCCTCATTTTTACTTTTGCTAGCCTCCGCTGGAGTCGAAGCCGGAGCCGGCACAGGCTGAACTGTTTACCCCCCCCTCGCCGGAAACCTTGCCCATGCCGGACCTTCTGTAGACTTAACAATCTTTTCTCTCCATCTAGCAGGTGTATCTTCAATTCTAGGAGCTATTAATTTTATTACCACCACGCTAAATATAAAACCCCCCTCCATAACTCAGTATCAAACCCCCCTCTTTGTGTGGTCTGTCCTAATCACTGCTGTCCTTCTTCTTCTGTCCCTCCCCGTTCTAGCAGCTGGAATCACCATGCTACTTACTGACCGTAATTTAAATAC-
>KU184044.1 
GTATAGTCGGCACCGCTTTAAGCTTGCTGATTCGAGCTGAGCTGAGTCAGCCCGGCTCACTCTTGGGGGATGATCAGATTTATAACGTAATCGTTACTGCCCATGCCTTCGTAATAATTTTCTTTATAGTAATGCCTATCCTAATCGGCGGCTTCGGGAACTGACTCGTCCCTTTGATAATTGGAGCCCCTGACATAGCCTTCCCACGAATAAATAATATAAGCTTCTGACTCCTTCCCCCCTCATTCTTACTCTTACTAGCCTCCGCTGGGGTCGAAGCCGGGGCCGGCACAGGTTGAACTGTCTACCCCCCTCTCGCCGGAAATCTCGCCCATGCCGGACCCTCCGTAGACCTAACAATTTTTTCTCTTCACCTAGCAGGAGTATCTTCAATTCTAGGAGCTATTAACTTTATTACTACTACTCTTAATATAAAACCCCCATCAATGACTCAATACCAAACCCCCCTTTTTGTATGATCTGTCTTAATCACCGCCGTCCTACTTCTTCTATCCCTCCCTGTTTTAGCAGCCGGAATCACTATGCTTCTTACTGACCGCAACCTTAATACA
>KU184048.1 
GTATGGTCGGCACCGCCTTAAGCCTACTGATCCGAGCTGAACTGAATCAACCCGGCTCACTCCTAGGGGATGATCAGATTTATAACGTAATCGTTACTGCCCATGCCTTTGTTATAATTTTCTTTATAGTTATGCCTATCCTGATCGGAGGCTTCGGGAACTGACTTGTTCCTTTGATGATCGGAGCCCCCGATATAGCTTTCCCACGAATAAACAATATAAGCTTCTGACTCCTCCCCCCCTCGTTTTTACTCTTGCTAGCCTCCGCTGGAGTCGAAGCCGGAGCCGGTACAGGCTGAACTGTTTACCCCCCTCTCGCCGGGAATCTTGCCCACGCCGGACCCTCTGTAGACCTAACAATTTTTTCTCTTCATCTAGCAGGTGTATCTTCAATTCTAGGAGCTATCAACTTTATCACCACTACTTTGAATATAAAACCTCCATCTATGACTCAATATCAAACCCCCCTTTTTGTATGATCCGTCCTAATTACCGCCGTTCTACTCCTTCTTTCCCTCCCTGTTCTAGCAGCCGGAATCACTATGCTTCTCACTGACCGCAATCTCAATACA
>KU184059.1 
GTATGGTCGGCACCGCCTTAAGCCTACTGATTCGAGCTGAACTAAGTCAACCCGGCTCACTCTTAGGGGATGATCAGATTTATAACGTAATCGTTACTGCCCATGCCTTTGTTATAATTTTCTTTATAGTTATGCCTATCCTAATCGGCGGCTTCGGGAACTGACTTGTTCCTTTGATAATCGGAGCCCCCGATATAGCTTTCCCACGAATAAACAATATAAGCTTCTGACTTCTCCCCCCCTCATTTTTACTCTTGCTAGCCTCCGCTGGGGTCGAAGCCGGAGCCGGCACAGGCTGAACTGTCTACCCCCCTCTCGCCGGAAATCTTGCCCATGCCGGACCCTCTGTAGACCTAACAATTTTTTCTCTTCATCTAGCAGGTGTATCATCAATTCTAGGAGCTATCAACTTTATTACTACTACTTTAAATATAAAACCTCCATCTATGACTCAATATCAAACCCCCCTTTTTGTTTGATCTGTCCTGATTACCGCTGTTCTTCTCCTTCTATCCCTCCCTGTTTTAGCAGCCGGAATCACTATGCTTCTCACTGACCGCAACCTTAATAC-
>KU494346.1 
GTATGGTCGGCACCGCCTTAAGCCTACTGATTCGAGCTGAACTAAGTCAGCCCGGCTCACTCTTAGGGGATGATCAGATTTACAACGTAATCGTTACTGCCCATGCCTTTGTTATAATTTTCTTTATAGTTATGCCTATCCTAATCGGCGGCTTCGGGAACTGACTTGTTCCTTTGATAATTGGAGCCCCCGATATAGCTTTCCCACGAATAAACAATATAAGCTTCTGACTTCTCCCCCCCTCATTTCTACTCTTGCTAGCCTCCGCTGGGGTCGAAGCCGGAGCCGGCACAGGCTGAACTGTCTACCCCCCTCTCGCCGGAAATCTTGCCCATGCCGGACCCTCTGTAGACCTAACAATTTTTTCTCTTCATCTAGCAGGTGTATCATCAATTCTAGGAGCTATCAACTTTATTACTACTACTTTAAATATAAAACCTCCATCTATGACTCAATATCAAACCCCCCTTTTTGTTTGATCTGTCCTGATTACCGCTGTTCTTCTCCTTCTATCCCTCCCTGTTTTAGCAGCCGGAATCACTATGCTTCTCACTGACCGCAACCTTAATAC-
>KU184050.1 
GAATGGTTGGCACAGCCTTAAGTCTTTTAATCCGCGCTGAGCTAAGCCAGCCCGGATCCTTGCTTGGTGACGATCAAATCTACAACGTTATTGTTACTGCTCACGCCTTTGTTATAATTTTTTTTATAGTAATACCCATCCTTATTGGAGGTTTTGGGAACTGATTAGTCCCCTTAATAATTGGAGCCCCTGACATAGCCTTCCCCCGTATGAACAATATGAGTTTTTGACTTCTTCCCCCCTCATTTTTACTCCTACTAGCCTCTGCAGGAGTAGAAGCCGGAGCCGGCACAGGTTGAACCGTCTACCCACCTCTTGCTGGCAATCTTGCCCACGCCGGACCATCTGTTGATTTAACAATTTTTTCTCTTCACCTAGCCGGTGTATCCTCTATTTTAGGAGCCATTAATTTTATTACCACCACACTTAATATAAAACCCCCATCTATAACCCAATACCAAACTCCTCTATTTGTGTGATCCGTATTAATCACAGCCGTTCTTCTTCTCTTGTCACTTCCGGTATTAGCCGCCGGTATTACCATGCTTCTTACAGACCGCAATCTTAATACA
>KU184053.1 
GAATGGTTGGCACAGCCTTAAGTCTTTTAATCCGCGCTGAGCTAAGCCAGCCCGGATCCTTGCTTGGTGACGATCAAATCTACAACGTTATTGTTACTGCTCACGCCTTTGTTATGATTTTTTTTATAGTAATACCCATCCTTATTGGAGGTTTTGGGAACTGATTAGTCCCCTTAATAATCGGAGCCCCTGACATAGCCTTCCCCCGTATGAACAATATAAGTTTTTGACTTCTTCCCCCCTCATTTTTACTTCTACTAGCCTCTGCAGGAGTAGAAGCCGGAGCCGGCACAGGTTGAACCGTCTACCCGCCTCTTGCTGGCAATCTTGCCCACGCCGGACCATCTGTTGATTTAACAATTTTTTCTCTTCACCTAGCCGGTGTATCCTCTATTTTAGGAGCCATCAATTTTATTACTACCACACTTAATATAAAACCTCCATCCATGACCCAATACCAAACCCCTCTATTTGTGTGATCCGTATTAATCACAGCCGTTCTTCTTCTCTTATCACTTCCGGTATTAGCCGCCGGTATTACCATGCTTCTTACAGATCGCAATCTTAATACA
>KU184056.1 
GCATGGTTGGTACGGCTTTAAGTCTTCTGATTCGTGCTGAACTAAGCCAGCCCGGCTCTTTACTAGGCGATGACCAGATCTATAATGTTATTGTCACCGCCCACGCCTTTGTTATAATCTTCTTTATAGTCATACCGATTCTTATCGGGGGATTCGGAAACTGGCTTGTCCCCTTAATAATTGGAGCTCCTGATATAGCTTTTCCGCGAATAAATAATATAAGCTTTTGACTTCTCCCCCCCTCATTTTTGCTTCTTCTAGCTTCTGCAGGAGTTGAAGCTGGGGCCGGCACAGGTTGAACCGTCTACCCCCCCCTTGCAGGCAACCTCGCTCACGCCGGACCATCTGTTGACTTGACAATCTTTTCACTTCACCTAGCGGGGGTATCTTCTATTCTAGGAGCCATCAACTTTATCACCACCACACTGAACATAAAACCTCCATCTATAACACAATATCAAACCCCACTATTTGTTTGATCTGTGCTAATTACAGCTGTTCTTCTTCTTCTATCTCTCCCAGTGTTAGCCGCCGGCATCACAATACTCCTTACAGACCGTAACTTAAATACA
>KU184069.1 
GCATAGTCGGCACAGCTCTAAGTCTTCTAATCCGTGCTGAGCTAAGCCAACCCGGCTCTTTGCTCGGTGACGACCAAATTTATAATGTTATTGTTACTGCCCATGCCTTTGTTATAATTTTCTTTATAGTTATACCAATTCTAATCGGGGGATTTGGAAACTGACTTGTTCCTCTAATGATTGGGGCCCCCGATATAGCTTTTCCACGAATGAATAATATGAGCTTCTGACTCCTCCCCCCTTCTTTTCTCCTTCTTCTGGCTTCCGCAGGAGTTGAGGCTGGGGCCGGTACAGGTTGAACCGTCTACCCCCCCCTTGCAGGTAATCTTGCTCACGCTGGCCCATCTGTTGATTTAACAATCTTTTCTCTTCACCTGGCTGGGGTATCTTCTATTCTAGGAGCCATTAACTTTATTACTACTACACTAAATATGAAACCTCCATCTATAACCCAGTACCAAACCCCCCTATTTGTGTGATCTGTACTAATTACAGCTGTACTCCTTCTCTTATCTCTTCCAGTATTAGCCGCCGGCATCACAATACTTCTCACAGACCGTAACTTAAACAC-
>KU184058.1 
GCATGGTTGGCACAGCTCTAAGTCTTCTAATCCGTGCTGAACTAAGCCAGCCAGGATCTTTGCTCGGTGACGACCAGATCTACAATGTTATTGTTACCGCCCACGCTTTTGTTATAATCTTCTTTATAGTAATACCTATTCTTATTGGAGGATTTGGAAACTGACTTGTTCCTTTAATGATCGGAGCCCCAGATATGGCCTTTCCACGAATAAATAATATAAGCTTCTGACTTCTCCCCCCCTCGTTCTTGCTTCTTCTAGCTTCTGCAGGGGTCGAAGCTGGAGCTGGCACCGGGTGAACTGTCTACCCCCCCCTTGCAGGCAACCTTGCTCACGCTGGCCCATCTGTAGACCTAACAATTTTTTCTCTTCATCTAGCTGGTGTTTCTTCTATCCTTGGAGCTATTAATTTTATTACTACCACGCTGAATATAAAACCCCCCTCTATAACTCAGTACCAAACCCCGCTATTTGTTTGATCTGTGTTAATTACAGCTGTTCTCCTTCTTTTATCTCTTCCAGTACTAGCCGCTGGCATCACTATACTCCTTACAGATCGCAACCTAAATACA
>KU184051.1_Aplastodiscus_eugenioi
GCATAGTTGGCACAGCTCTAAGTCTTTTAATCCGTGCTGAACTAAGCCAACCCGGATCTTTGCTCGGTGACGACCAGATTTACAATGTCATTGTTACCGCCCACGCTTTTGTTATAATTTTCTTTATAGTTATGCCAATTCTAATTGGGGGATTTGGAAACTGACTTGTTCCCTTAATGATTGGAGCCCCAGATATGGCTTTTCCACGAATGAATAATATAAGCTTTTGACTTCTCCCCCCTTCATTCTTGCTTCTTCTAGCTTCTGCAGGAGTCGAAGCTGGAGCCGGCACTGGGTGGACTGTCTATCCCCCTCTTGCAGGCAACCTTGCTCACGCTGGCCCATCTGTTGACCTAACAATTTTTTCTCTTCATCTAGCTGGTGTTTCTTCTATCCTTGGAGCTATTAATTTTATTACTACCACACTAAATATAAAACCCCCCTCTATAACTCAATACCAAACCCCGCTATTTGTGTGATCTGTATTAATTACAGCTGTTCTTCTTCTTTTATCCCTCCCAGTATTAGCCGCTGGTATTACCATACTCCTTACGGACCGCAACCTAAATACA
>KU184066.1_Aplastodiscus_eugenioi
GCATAGTTGGTACAGCTCTAAGTCTTTTAATCCGTGCTGAACTAAGCCAACCCGGATCTTTGCTCGGTGACGACCAGATCTACAATGTCATTGTTACCGCCCACGCTTTTGTTATAATTTTCTTTATAGTTATGCCAATTCTAATCGGGGGATTTGGAAACTGACTTGTTCCCTTAATAATTGGGGCGCCAGATATGGCCTTTCCACGAATGAATAATATAAGCTTTTGACTTCTTCCCCCTTCGTTCTTGCTTCTTCTAGCTTCTGCAGGAGTTGAAGCTGGAGCCGGCACTGGGTGGACTGTCTACCCCCCTCTTGCAGGCAACCTTGCTCACGCTGGCCCATCTGTTGATCTAACAATTTTTTCTCTTCATTTAGCTGGTGTTTCTTCTATCCTAGGAGCTATTAATTTTATTACTACCACACTGAATATAAAACCCCCCTCTATAACCCAATACCAAACCCCGCTATTTGTGTGATCTGTATTAATTACAGCTGTTCTTCTTCTTTTATCCCTTCCAGTATTAGCCGCTGGCATCACCATACTCCTTACGGACCGCAACCTAAATACA
>vnbj104 
GCATGGTTGGCACAGCTTTGAGCCTTCTAATCCGTGCTGAACTAAGCCAACCTGGATCTCTGCTCGGCGATGATCAAATCTATAATGTCATTGTTACCGCCCACGCTTTTGTTATAATCTTCTTTATAGTAATACCCATTCTTATCGGAGGATTTGGAAACTGACTTGTCCCCCTAATGATTGGGGCCCCAGACATGGCCTTCCCACGAATAAATAATATAAGCTTCTGACTTCTTCCGCCTTCATTCTTACTTCTTCTAGCCTCTGCAGGAGTTGAAGCCGGAGCCGGCACAGGATGAACAGTTTACCCACCTCTCGCAGGCAACCTTGCTCACGCTGGCCCATCTGTAGATTTAACAATTTTTTCTCTTCATCTAGCCGGAGTCTCTTCCATCCTAGGGGCTATTAATTTTATTACTACTACACTAAATATAAAACCCCCATCTATAACCCAGTACCAAACCCCTCTGTTTGTATGATCTGTGTTAATTACAGCTGTTCTTCTTCTATTATCACTCCCAGTGCTTGCCGCCGGCATCACTATACTTCTAACAGACCGCAACTTAAATACA
>vnbj105 
GCATGGTTGGCACAGCTTTGAGCCTTCTAATCCGTGCTGAACTAAGCCAACCTGGATCTCTGCTCGGCGATGATCAAATCTATAATGTCATTGTTACCGCCCACGCTTTTGTTATAATCTTCTTTATAGTAATACCCATTCTTATCGGAGGATTTGGAAACTGACTTGTCCCCCTAATGATTGGGGCCCCAGACATGGCCTTCCCACGAATAAATAATATAAGCTTCTGACTTCTTCCGCCTTCATTCTTACTTCTTCTAGCCTCTGCAGGAGTTGAAGCCGGAGCCGGCACAGGATGAACAGTTTACCCACCTCTCGCAGGCAACCTTGCTCACGCTGGCCCATCTGTAGATTTAACAATTTTTTCTCTTCATCTAGCCGGAGTCTCTTCCATCCTAGGGGCTATTAATTTTATTACTACTACACTAAATATAAAACCCCCATCTATAACCCAGTACCAAACCCCTCTGTTTGTATGATCTGTGTTAATTACAGCTGTTCTTCTTCTATTATCACTCCCAGTGCTTGCCGCCGGCATCACTATACTTCTAACAGACCGCAACTTAAATACA
>*_KU234696_Aplastodiscus_eugenioi 
GCATGGTTGGCACAGCTTTGAGCCTTCTAATCCGTGCTGAACTAAGCCAACCTGGATCTCTGCTCGGCGATGATCAAATCTATAATGTCATTGTTACCGCCCACGCTTTTGTTATAATCTTCTTTATAGTAATACCCATTCTTATCGGAGGATTTGGAAACTGACTTGTCCCCCTAATGATTGGGGCCCCAGACATGGCCTTCCCACGAATAAATAATATAAGCTTCTGACTTCTTCCGCCTTCATTCTTACTTCTTCTAGCCTCTGCAGGAGTTGAAGCCGGAGCCGGCACAGGATGAACAGTTTACCCACCTCTCGCAGGCAACCTTGCTCACGCTGGCCCATCTGTAGATTTAACAATTTTTTCTCTTCATCTAGCCGGAGTCTCTTCCATCCTAGGGGCTATTAATTTTATTACTACTACACTAAATATAAAACCCCCATCTATAACCCAGTACCAAACCCCTCTGTTTGTATGATCTGTGTTAATTACAGCTGTTCTTCTTCTATTATCACTCCCAGTGCTTGCCGCCGGCATCACTATACTTCTAACAGACCGCAACTTAAATACA
>vnbj20 
GCATGGTTGGCACAGCTTTGAGCCTTCTAATCCGTGCTGAACTAAGCCAACCTGGATCTCTGCTCGGCGATGATCAAATCTATAATGTCATTGTTACCGCCCACGCTTTTGTTATAATCTTCTTTATAGTTATACCCATTCTTATTGGAGGATTTGGAAACTGACTTGTCCCCCTAATGATTGGGGCCCCAGACATGGCCTTCCCACGAATAAATAATATAAGCTTCTGACTTCTTCCGCCTTCATTCTTACTTCTTCTAGCCTCTGCAGGAGTTGAAGCCGGAGCCGGCACAGGATGAACAGTTTACCCACCTCTCGCAGGCAACCTTGCTCACGCTGGCCCATCTGTAGATTTAACAATTTTTTCTCTTCATCTAGCCGGAGTCTCTTCCATCCTAGGGGCTATTAATTTTATTACTACTACACTAAATATAAAACCCCCATCTATAACCCAGTACCAAACCCCTCTGTTTGTATGATCTGTGTTAATTACAGCTGTTCTTCTTCTATTATCACTCCCAGTGCTTGCCGCCGGCATCACTATACTTCTAACAGACCGCAACTTAAATAC-
>KU494345.1 
GCATGGTTGGCACTGCTCTAAGCCTTCTAATCCGCGCTGAACTAAGCCAACCTGGATCTTTACTAGGCGACGACCAAATCTATAACGTTATTGTTACCGCCCACGCCTTTGTTATAATTTTTTTTATAGTAATGCCTATTCTTATTGGGGGATTTGGAAACTGACTTGTTCCACTAATGATTGGAGCCCCCGACATGGCCTTCCCACGAATAAATAATATAAGCTTCTGACTCCTTCCCCCTTCGTTTTTGCTACTCCTAGCCTCTGCAGGAGTTGAAGCAGGAGCTGGCACAGGTTGGACTGTCTACCCCCCTCTTGCAGGCAACCTTGCTCACGCTGGCCCGTCTGTAGATTTAACAATTTTTTCTCTTCACCTAGCCGGTGTATCTTCTATCCTAGGGGCTATTAACTTTATTACTACCACACTAAATATGAAACCCCCATCTATAACCCAATATCAAACTCCTCTATTTGTGTGATCGGTATTAATTACAGCTGTTCTTCTTCTATTATCTCTTCCTGTGTTAGCTGCCGGCATCACTATACTCCTCACAGATCGCAACTTAAACAC-
>KU184062.1 
GCATGGTTGGCACTGCTTTAAGCCTTCTAATCCGCGCTGAACTAAGCCAACCTGGATCTTTACTAGGCGACGACCAAATCTACAACGTTATTGTTACCGCCCACGCCTTTGTTATAATTTTTTTTATAGTAATGCCCATTCTTATTGGGGGATTTGGAAACTGACTTGTTCCACTAATGATCGGAGCCCCCGACATGGCCTTCCCACGAATAAATAATATGAGCTTCTGACTCCTTCCCCCTTCGTTTTTGCTACTCCTAGCCTCTGCAGGAGTTGAAGCAGGAGCCGGCACAGGTTGGACTGTCTACCCCCCTCTTGCAGGCAACCTTGCTCACGCTGGCCCGTCTGTAGATTTAACAATTTTTTCTCTTCACCTAGCCGGTGTATCTTCTATCCTAGGAGCTATTAACTTTATTACTACTACACTAAATATGAAACCCCCATCTATAACCCAGTATCAAACCCCCCTATTTGTGTGATCGGTACTAATTACAGCTGTTCTTCTTCTCTTATCTCTTCCTGTGTTAGCTGCCGGCATCACTATACTCCTTACAGATCGCAACTTAAACACA
>KU184052.1 
GCATGGTTGGCACTGCTTTAAGCCTTCTAATCCGCGCTGAACTGAGCCAACCTGGATCTTTACTAGGCGACGACCAAATCTACAACGTTATTGTTACCGCCCACGCCTTTGTTATAATTTTTTTTATAGTAATGCCCATTCTTATTGGAGGATTTGGAAACTGACTTGTTCCACTAATGATCGGAGCCCCCGACATGGCCTTCCCACGAATAAATAATATGAGCTTCTGACTCCTTCCCCCTTCGTTTTTGCTACTCCTAGCCTCTGCAGGAGTTGAAGCAGGAGCCGGCACAGGTTGGACTGTCTACCCCCCTCTTGCAGGCAACCTTGCTCACGCTGGCCCGTCTGTAGATTTAACAATTTTTTCTCTTCACCTAGCCGGTGTATCTTCTATCCTAGGAGCTATTAACTTTATTACTACTACACTAAATATAAAACCTCCATCTATAACTCAGTATCAAACTCCTCTATTTGTGTGATCGGTATTAATTACAGCTGTTCTTCTTCTCTTATCTCTTCCTGTATTAGCTGCCGGCATCACTATACTCCTCACAGATCGCAACTTAAACACA
