# Supplementary material for: Amphibians on the hotspot: Molecular biology and conservation in the South American Atlantic Rainforest
Source: PLoS One. 2019 Oct 23;14(10):e0224320. doi: 10.1371/journal.pone.0224320 (PMC6808428; doi:10.1371/journal.pone.0224320)
Supplement: S2 File — (ZIP) [file pone.0224320.s002.zip › Alinhamento Crossodactylus.fasta]

>KU494386.1 
CTTATACTTAGTATTTGGCGCATGAGCTGGAATGGTTGGGACCGCCCTCAGCCTGCTCATTCGAGCTGAATTAAGCCAGCCAGGCTCCCTGCTAGGCGATGACCAGATTTATAATGTTATTGTTACTGCACATGCTTTCGTAATAATTTTTTTTATAGTGATGCCGATTATAATCGGCGGATTCGGTAACTGACTAGTACCACTTATGATTGGGGCCCCTGATATAGCATTCCCCCGTATAAATAATATGAGCTTTTGACTCCTCCCCCCCTCATTTCTTCTTCTTTTGGCTTCCGCTGGGGTAGAGGCTGGGGCCGGAACCGGTTGAACTGTCTACCCCCCACTCGCCGGAAATATGGCCCATGCCGGACCATCCGTAGACTTAACAATTTTTTCTCTCCATCTTGCTGGAGTTTCCTCAATCTTAGGCGCAATTAACTTTATTACCACAATTCTAAATATAAAACCCCCCTCTGTTACCCAGTACCAGACCCCCTTATTTGTGTGGTCTGTCCTGATCACAGCTGTTCTTCTTCTCCTTTCCCTGCCTGTTTTAGCCGCCGGAATCACCATACTTCTCACGGACC-
>KU494387.1 
CTTATACTTAGTATTTGGCGCATGAGCTGGAATGGTTGGGACCGCCCTCAGCCTGCTCATTCGAGCTGAATTAAGCCAGCCAGGCTCCCTGCTAGGCGATGACCAGATTTATAATGTTATTGTTACTGCACATGCTTTCGTAATAATTTTTTTTATAGTGATGCCGATTATAATCGGCGGATTCGGTAACTGACTAGTACCACTTATGATTGGGGCCCCTGATATAGCATTCCCCCGTATAAATAATATGAGCTTTTGACTCCTCCCCCCCTCATTTCTTCTTCTTTTGGCTTCCGCTGGGGTAGAGGCTGGGGCCGGAACCGGTTGAACTGTCTACCCCCCACTCGCCGGAAATATGGCCCATGCCGGACCATCCGTAGACTTAACAATTTTTTCTCTCCATCTTGCTGGAGTTTCCTCAATCTTAGGCGCAATTAACTTTATTACCACAATTCTAAATATAAAACCCCCCTCTGTTACCCAGTACCAGACCCCCTTATTTGTGTGGTCTGTCCTGATCACAGCTGTTCTTCTTCTCCTTTCCCTGCCTGTTTTAGCCGCCGGAATCACCATACTTCTCACGGACC-
>KU494385.1 
CTTATACTTAGTATTTGGCGCATGAGCTGGAATGGTTGGGACCGCCCTCAGCCTGCTCATTCGAGCTGAATTAAGCCAGCCAGGCTCCCTGCTAGGCGATGACCAGATTTATAATGTTATTGTTACTGCACATGCTTTCGTAATAATTTTTTTTATAGTGATGCCGATTATAATCGGCGGATTCGGTAACTGACTAGTACCACTTATGATTGGGGCCCCTGATATAGCATTCCCCCGTATAAATAATATGAGCTTTTGACTCCTCCCCCCCTCATTTCTTCTCCTTTTGGCTTCCGCTGGGGTAGAGGCTGGGGCCGGAACCGGTTGAACTGTCTACCCCCCACTCGCCGGAAATATGGCCCATGCCGGACCATCCGTAGACTTAACAATTTTTTCTCTCCATCTTGCTGGAGTTTCCTCAATCTTAGGCGCAATTAACTTTATTACCACAATTCTAAATATAAAACCCCCCTCTGTTACCCAGTACCAGACCCCCTTATTTGTGTGGTCTGTCCTGATCACAGCTGTTCTTGTTCTCCTTTCCCTGCTTGTTTTAGCCGCCGGAATCACCATACTTCTCACGG----
>vnbj34 
CCTATACCTAGTATTTGGAGCATGAGCCGGAATGGTTGGAACCGCCCTCAGCTTACTTATTCGAGCTGAACTAAGCCAACCCGGCTCCTTACTTGGGGATGACCAAATTTATAACGTCATTGTAACCGCACATGCTTTTGTAATAATCTTTTTTATGGTTATGCCTATTATAATTGGAGGGTTCGGCAACTGACTAGTACCCCTTATAATTGGAGCTCCAGATATAGCATTCCCCCGGATAAATAATATAAGTTTTTGACTTCTCCCCCCTTCGTTTCTTTTACTCCTTGCCTCCGCTGGAGTTGAAGCCGGGGCTGGAACTGGTTGAACTGTCTACCCTCCACTTGCCAGTAATATAGCTCATGCTGGACCATCCGTTGATTTAACAATCTTTTCTCTTCACCTCGCTGGGGTATCATCAATTTTAGGTGCAATCAACTTTATTACTACAATTTTAAATATGAAACCACCCTCCGTTACTCAATATCAAACCCCCTTATTTGTCTGATCTGTTTTAATTACAGCTGTTCTTTTACTTCTTTCTTTACCTGTTTTAGCCGCCGGCATCACCATACTCTTAACTGACC-
>vnbj35 
CCTATACCTAGTATTTGGAGCATGAGCCGGAATGGTTGGAACCGCCCTCAGCTTACTTATTCGAGCTGAACTAAGCCAACCCGGCTCCTTACTTGGGGATGACCAAATTTATAACGTCATTGTAACCGCACATGCTTTTGTAATAATCTTTTTTATGGTTATGCCTATTATAATTGGAGGGTTCGGCAACTGACTAGTACCCCTTATAATTGGAGCTCCAGATATAGCATTCCCCCGGATAAATAATATAAGTTTTTGACTTCTCCCCCCTTCGTTTCTTTTACTCCTTGCCTCCGCTGGAGTTGAAGCCGGGGCTGGAACTGGTTGAACTGTCTACCCTCCACTTGCCAGTAATATAGCTCATGCTGGACCATCCGTTGATTTAACAATCTTTTCTCTTCACCTCGCTGGGGTATCATCAATTTTAGGTGCAATCAACTTTATTACTACAATTTTAAATATGAAACCACCCTCCGTTACTCAATATCAAACCCCCTTATTTGTCTGATCTGTTTTAATTACAGCTGTTCTTTTACTTCTTTCTTTACCTGTTTTAGCCGCCGGCATCACCATACTCTTAACTGACC-
>vnbj103 
CCTATACCTAGTATTTGGGGCATGAGCCGGAATGGTTGGAACCGCCCTCAGCTTACTTATTCGAGCTGAACTAAGCCAACCCGGCTCCTTACTGGGGGATGACCAAATTTATAACGTCATTGTAACCGCACATGCTTTTGTAATAATCTTTTTTATGGTTATGCCTATTATAATTGGAGGGTTCGGCAACTGACTAGTACCCCTTATAATTGGAGCTCCAGATATAGCATTCCCCCGGATAAATAATATAAGTTTTTGACTTCTCCCCCCTTCGTTTCTTTTACTCCTTGCCTCCGCTGGAGTTGAAGCCGGAGCTGGAACTGGTTGAACTGTCTACCCTCCACTTGCCAGTAACATAGCTCATGCTGGGCCATCCGTTGATTTAACAATCTTTTCTCTTCACCTCGCTGGGGTATCATCAATTTTAGGTGCAATCAACTTTATTACTACAATTTTAAATATGAAACCACCCTCCGTTACTCAATATCAAACCCCCTTATTTGTCTGATCTGTTTTAATTACAGCTGTTCTTTTACTTCTTTCTTTACCTGTTTTAGCCGCCGGCATCACCATTCTCTTAACTGACC-
>vnbj99 
CCTATACCTAGTATTTGGGGCATGAGCCGGAATGGTTGGAACCGCCCTCAGCTTACTTATTCGAGCTGAACTAAGCCAACCCGGCTCCTTACTGGGGGATGACCAAATTTATAACGTCATTGTAACCGCACATGCTTTTGTAATAATCTTTTTTATGGTTATGCCTATTATAATTGGAGGGTTCGGCAACTGACTAGTACCCCTTATAATTGGAGCTCCAGATATAGCATTCCCCCGGATAAATAATATAAGTTTTTGACTTCTCCCCCCTTCGTTTCTTTTACTCCTTGCCTCCGCTGGAGTTGAAGCCGGAGCTGGAACTGGTTGAACTGTCTACCCTCCACTTGCCAGTAACATAGCTCATGCTGGGCCATCCGTTGATTTAACAATCTTTTCTCTTCACCTCGCTGGGGTATCATCAATTTTAGGTGCAATCAACTTTATTACTACAATTTTAAATATGAAACCACCCTCCGTTACTCAATATCAAACCCCCTTATTTGTCTGATCTGTTTTAATTACAGCTGTTCTTTTACTTCTTTCTTTACCTGTTTTAGCCGCCGGCATCACCATTCTCTTAACTGACC-
>vnbj102 
CCTATACCTAGTATTTGGGGCATGAGCCGGAATGGTTGGAACCGCCCTCAGCTTACTTATTCGAGCTGAACTAAGCCAACCCGGCTCCTTACTGGGGGATGACCAAATTTATAACGTCATTGTAACCGCACATGCTTTTGTAATAATCTTTTTTATGGTTATGCCTATTATAATTGGAGGGTTCGGCAACTGACTAGTACCCCTTATAATTGGAGCTCCAGATATAGCATTCCCCCGGATAAATAATATAAGTTTTTGACTTCTCCCCCCTTCGTTTCTTTTACTCCTTGCCTCCGCTGGAGTTGAAGCCGGAGCTGGAACTGGTTGAACTGTCTACCCTCCACTTGCCAGTAACATAGCTCATGCTGGGCCATCCGTTGATTTAACAATCTTTTCTCTTCACCTCGCTGGGGTATCATCAATTTTAGGTGCAATCAACTTTATTACTACAATTTTAAATATGAAACCACCCTCCGTTACTCAATATCAAACCCCCTTATTTGTCTGATCTGTTTTAATTACAGCTGTTCTTTTACTTCTTTCTTTACCTGTTTTAGCCGCCGGCATCACCATTCTCTTAACTGACC-
>*_KU234706_Crossodactylus_aeneus 
CCTATACCTAGTATTTGGGGCATGAGCCGGAATGGTTGGAACCGCCCTCAGCTTACTTATTCGAGCTGAACTAAGCCAACCCGGCTCCTTACTGGGGGATGACCAAATTTATAACGTCATTGTAACCGCACATGCTTTTGTAATAATCTTTTTTATGGTTATGCCTATTATAATTGGAGGGTTCGGCAACTGACTAGTACCCCTTATAATTGGAGCTCCAGATATAGCATTCCCCCGGATAAATAATATAAGTTTTTGACTTCTCCCCCCTTCGTTTCTTTTACTCCTTGCCTCCGCTGGAGTTGAAGCCGGAGCTGGAACTGGTTGAACTGTCTACCCTCCACTTGCCAGTAACATAGCTCATGCTGGGCCATCCGTTGATTTAACAATCTTTTCTCTTCACCTCGCTGGGGTATCATCAATTTTAGGTGCAATCAACTTTATTACTACAATTTTAAATATGAAACCACCCTCCGTTACTCAATATCAAACCCCCTTATTTGTCTGATCTGTTTTAATTACAGCTGTTCTTTTACTTCTTTCTTTACCTGTTTTAGCCGCCGGCATCACCATTCTCTTAACTGACC-
>vnbj117 
CCTATACCTAGTATTTGGGGCATGAGCCGGAATGGTTGGAACCGCCCTCAGCTTACTTATTCGAGCTGAACTAAGCCAACCCGGCTCCTTACTTGGGGATGACCAAATTTATAACGTCATTGTAACCGCACATGCTTTTGTAATAATCTTTTTTATGGTTATGCCTATTATAATTGGGGGGTTCGGCAACTGACTAGTACCCCTTATAATTGGAGCTCCAGATATAGCATTCCCCCGGATAAATAATATAAGTTTTTGACTTCTCCCCCCTTCGTTTCTTTTACTCCTTGCCTCCGCTGGAGTTGAAGCCGGAGCTGGAACTGGTTGAACTGTCTACCCTCCACTTGCCAGTAACATAGCTCATGCTGGGCCATCCGTTGATTTAACAATCTTTTCTCTTCACCTCGCTGGGGTATCATCAATTTTAGGTGCAATCAACTTTATTACTACAATTTTAAATATGAAACCACCCTCCGTTACTCAGTATCAAACCCCCTTATTTGTCTGATCTGTTTTAATTACAGCTGTTCTTTTACTTCTTTCTTTACCTGTTTTAGCCGCCGGCATCACCATACTCTTAACTGACC-
>vnbj118 
CCTATACCTAGTATTTGGGGCATGAGCCGGAATGGTTGGAACCGCCCTCAGCTTACTTATTCGAGCTGAACTAAGCCAACCCGGCTCCTTACTTGGGGATGACCAAATTTATAACGTCATTGTAACCGCACATGCTTTTGTAATAATCTTTTTTATGGTTATGCCTATTATAATTGGGGGGTTCGGCAACTGACTAGTACCCCTTATAATTGGAGCTCCAGATATAGCATTCCCCCGGATAAATAATATAAGTTTTTGACTTCTCCCCCCTTCGTTTCTTTTACTCCTTGCCTCCGCTGGAGTTGAAGCCGGAGCTGGAACTGGTTGAACTGTCTACCCTCCACTTGCCAGTAACATAGCTCATGCTGGGCCATCCGTTGATTTAACAATCTTTTCTCTTCACCTCGCTGGGGTATCATCAATTTTAGGTGCAATCAACTTTATTACTACAATTTTAAATATGAAACCACCCTCCGTTACTCAGTATCAAACCCCCTTATTTGTCTGATCTGTTTTAATTACAGCTGTTCTTTTACTTCTTTCTTTACCTGTTTTAGCCGCCGGCATCACCATACTCTTAACTGACC-
>vnbj98 
CCTATACCTAGTATTTGGGGCATGAGCCGGAATGGTTGGAACCGCCCTCAGCTTACTTATTCGAGCTGAACTAAGCCAACCCGGCTCCTTACTTGGGGATGACCAAATTTATAACGTCATTGTAACCGCACATGCTTTTGTAATAATCTTTTTTATGGTTATGCCTATTATAATTGGGGGGTTCGGCAACTGACTAGTACCCCTTATAATTGGAGCTCCAGATATAGCATTCCCCCGGATAAATAATATAAGTTTTTGACTTCTCCCCCCTTCGTTTCTTTTACTCCTTGCCTCCGCTGGAGTTGAAGCCGGAGCTGGAACTGGTTGAACTGTCTACCCTCCACTTGCCAGTAACATAGCTCATGCTGGGCCATCCGTTGATTTAACAATCTTTTCTCTTCACCTCGCTGGGGTATCATCAATTTTAGGTGCAATCAACTTTATTACTACAATTTTAAATATGAAACCACCCTCCGTTACTCAGTATCAAACCCCCTTATTTGTCTGATCTGTTTTAATTACAGCTGTTCTTTTACTTCTTTCTTTACCTGTTTTAGCCGCCGGCATCACCATACTCTTAACTGACC-
>vnbj101 
CCTATACCTAGTATTTGGGGCATGAGCCGGAATGGTTGGAACCGCCCTCAGCTTACTTATTCGAGCTGAACTAAGCCAACCCGGCTCCTTACTTGGGGATGACCAAATTTATAACGTCATTGTAACCGCACATGCTTTTGTAATAATCTTTTTTATGGTTATGCCTATTATAATTGGGGGGTTCGGCAACTGACTAGTACCCCTTATAATTGGAGCTCCAGATATAGCATTCCCCCGGATAAATAATATAAGTTTTTGACTTCTCCCCCCTTCGTTTCTTTTACTCCTTGCCTCCGCTGGAGTTGAAGCCGGAGCTGGAACTGGTTGAACTGTCTACCCTCCACTTGCCAGTAACATAGCTCATGCTGGGCCATCCGTTGATTTAACAATCTTTTCTCTTCACCTCGCTGGGGTATCATCAATTTTAGGTGCAATCAACTTTATTACTACAATTTTAAATATGAAACCACCCTCCGTTACTCAGTATCAAACCCCCTTATTTGTCTGATCTGTTTTAATTACAGCTGTTCTTTTACTTCTTTCTTTACCTGTTTTAGCCGCCGGCATCACCATACTCTTAACTGACC-
>vnbj97 
CCTATACCTAGTATTTGGGGCATGAGCCGGAATGGTTGGAACCGCCCTCAGCTTACTTATTCGAGCTGAACTAAGCCAACCCGGCTCCTTACTTGGGGATGACCAAATTTATAACGTCATTGTAACCGCACATGCTTTTGTAATAATCTTTTTTATGGTTATGCCTATTATAATTGGGGGGTTCGGCAACTGACTAGTACCCCTTATAATTGGAGCTCCAGATATAGCATTCCCCCGGATAAATAATATAAGTTTTTGACTTCTCCCCCCTTCGTTTCTTTTACTCCTTGCCTCCGCTGGAGTTGAAGCCGGAGCTGGAACTGGTTGAACTGTCTACCCTCCACTTGCCAGTAACATAGCTCATGCTGGGCCATCCGTTGATTTAACAATCTTTTCTCTTCACCTCGCTGGGGTATCATCAATTTTAGGTGCAATCAACTTTATTACTACAATTTTAAATATGAAACCACCCTCCGTTACTCAGTATCAAACCCCCTTATTTGTCTGATCTGTTTTAATTACAGCTGTTCTTTTACTTCTTTCTTTACCTGTTTTAGCCGCCGGCATCACCATACTCTTAACTGACCA
>vnbj100 
CCTATACCTAGTATTTGGGGCATGAGCCGGAATGGTTGGAACCGCCCTCAGCTTACTTATTCGAGCTGAACTAAGCCAACCCGGCTCCTTACTTGGGGATGACCAAATTTATAACGTCATTGTAACCGCACATGCTTTTGTAATAATCTTTTTTATGGTTATGCCTATTATAATTGGGGGGTTCGGCAACTGACTAGTACCCCTTATAATTGGAGCTCCAGATATAGCATTCCCCCGGATAAATAATATAAGTTTTTGACTTCTCCCCCCTTCGTTTCTTTTACTCCTTGCCTCCGCTGGAGTTGAAGCCGGAGCTGGAACTGGTTGAACTGTCTACCCTCCACTTGCCAGTAACATAGCTCATGCTGGGCCATCCGTTGATTTAACAATCTTTTCTCTTCACCTCGCTGGGGTATCATCAATTTTAGGTGCAATCAACTTTATTACTACAATTTTAAATATGAAACCACCCTCCGTTACTCAGTATCAAACCCCCTTATTTGTCTGATCTGTTTTAATTACAGCTGTTCTTTTACTTCTTTCTTTACCTGTTTTAGCCGCCGGCATCACCATACTCTTAACTGACC-
