# Supplementary material for: Amphibians on the hotspot: Molecular biology and conservation in the South American Atlantic Rainforest
Source: PLoS One. 2019 Oct 23;14(10):e0224320. doi: 10.1371/journal.pone.0224320 (PMC6808428; doi:10.1371/journal.pone.0224320)
Supplement: S2 File — (ZIP) [file pone.0224320.s002.zip › Alinhamento Cycloramphus.fasta]

>KU494396.1 
TTTAATTTTTGGTGCGTGAGCTGGAATAGTCGGAACTGCTTTAAGCCTTCTTATCCGCGCCGAACTCAGCCAACCCGGGTCCTTACTAGGCGATGACCAAATTTACAATGTAATTGTCACCGCCCACGCTTTTGTAATAATTTTTTTTATAGTTATGCCCATTATAATTGGCGGATTCGGTAACTGACTTGTCCCCCTAATAATTGGAGCCCCCGATATAGCCTTTCCACGAATAAATAATATGAGTTTTTGATTACTACCTCCTTCATTTCTTCTTCTCTTAGCCTCAGCGGGTGTTGAAGCAGGAGCAGGAACAGGATGAACCGTTTATCCCCCCCTCGCTGGTAATTTAGCCCATGCCGGACCTTCCGTAGATTTAACTATTTTCTCTCTCCACCTAGCTGGTGTCTCTTCTATTCTGGGAGCAATTAACTTTATTACCACCATCCTTAATATGAAACCACCATCAATAACTCAATATCAAACACCATTATTTGTGTGATCTGTCTTAATTACTGCTGTTCTACTTCTTCTTTCATTACCAGTCTTAGCCGCTGGGATTACTATACTCCTTACAGATCGAAACTTAAACACTAC-
>KJ961550.1 
CTTAATCTTTGGCGCATGAGCGGGAATAGTAGGAACCGCCTTAAGCCTTCTCATCCGAGCCGAGCTTAGTCAACCCGGTTCCCTGCTAGGCGACGACCAGATCTATAATGTAATTGTTACCGCCCACGCTTTTGTAATAATTTTTTTCATGGTCATACCAATTATAATCGGCGGATTTGGTAACTGATTAGTTCCCCTAATAATTGGAGCCCCTGACATGGCATTTCCCCGAATAAATAATATAAGTTTCTGATTATTACCCCCATCATTTCTTCTCCTCCTGGCCTCGGCTAGTGTTGAAGCTGGAGCAGGAACAGGATGAACTGTTTACCCCCCTCTAGCTGGCAACTTGGCCCACGCCGGACCCTCCGTAGACCTAACTATTTTTTCTCTCCACTTAGCCGGAGTGTCTTCTATTCTAGGAGCAATTAACTTTATCACCACTATTCTTAATATGAAGCCCCCATCTATAACTCAGTATCAAACACCCTTATTTGTTTGATCTGTATTAATTACTGCTGTTTTACTACTTCTCTCCCTACCAGTCTTAGCCGCCGGTATTACTATACTTCTTACGGATCGAAACCTAAACACTAC-
>DQ502856.1 
CTTAATCTTTGGCGCATGAGCGGGGATAGTTGGAACTGCCTTAAGCCTTCTAATCCGAGCCGAACTTAGCCAACCCGGTTCCCTGCTAGGTGACGACCAAATCTATAATGTAATTGTTACCGCCCACGCTTTTGTAATAATTTTTTTCATAGTTATACCTATTATAATCGGCGGATTTGGTAACTGATTAGTTCCTCTCATAATTGGAGCCCCTGACATGGCATTTCCCCGAATAAATAATATAAGTTTTTGATTGTTACCCCCCTCATTTCTTCTCCTACTAGCCTCAGCCAGTGTCGAAGCTGGAGCAGGAACAGGATGAACTGTTTACCCCCCTCTAGCTGGCAACTTGGCCCATGCCGGGCCCTCCGTAGACCTAACTATTTTTTCCCTCCACTTAGCCGGAGTGTCTTCTATTCTAGGAGCAATTAACTTCATCACCACTATTCTTAATATGAAACCCCCATCTATAACACAATATCAGACACCCTTATTTGTTTGATCTGTATTAATTACTGCTGTTTTACTACTTCTCTCTCTACCAGTCTTAGCCGCTGGAATTACTATACTTCTTACAGATCGAAACCTAAATACTACC
>KU494394.1 
CTTAATCTTTGGCGCATGAGCGGGAATAGTGGGGACTGCCTTAAGCCTTCTCATCCGAGCCGAGCTTAGCCAACCCGGTTCCCTGCTAGGCGATGACCAAATCTATAATGTAATTGTTACCGCCCACGCTTTTGTAATAATTTTTTTCATGGTCATACCAATTATAATTGGCGGATTTGGTAACTGGTTAGTTCCTCTAATAATTGGGGCCCCTGACATAGCATTTCCCCGAATAAACAATATAAGTTTTTGATTATTACCCCCCTCATTTCTTCTCCTCCTAGCCTCAGCCAGTGTTGAAGCCGGGGCAGGGACAGGATGAACTGTTTACCCCCCTCTAGCTAGCAACTTGGCCCATGCTGGGCCATCCGTAGACCTAACTATTTTTTCCCTCCACTTAGCCGGAGTGTCTTCTATTCTAGGAGCAATTAACTTTATCACCACTATTCTTAATATGAAACCTCCATCTATAACTCAATATCAAACACCCTTATTTGTCTGATCTGTATTAATTACTGCTGTATTACTACTTCTCTCCTTACCAGTCTTAGCCGCTGGAATTACTATACTTCTTACAGATCGAAACCTAAATACTAC-
>MG799625.1 
CTTAATCTTTGGGGCATGAGCCGGGATAGTGGGAACCGCCCTGAGCCTTCTAATTCGTGCCGAACTAAGTCAACCCGGCTCCCTACTGGGCGATGACCAAATTTATAACGTAATCGTTACTGCCCACGCTTTTGTGATAATTTTCTTCATGGTCATACCAATCATGATTGGGGGCTTTGGCAACTGACTTGTCCCCCTAATAATTGGTGCCCCTGATATAGCATTTCCCCGAATAAATAATATAAGCTTTTGACTACTACCCCCCTCCTTCCTTCTCCTCCTCGCCTCAGCCGGAGTAGAAGCCGGAGCCGGAACAGGATGGACTGTATATCCCCCTCTTGCAGGAAACCTAGCACATGCCGGACCCTCCGTAGACCTAACTATCTTCTCCCTACACTTAGCTGGTGTTTCCTCTATTCTCGGAGCAATTAATTTTATTACAACTATTCTTAATATAAAACCCCCATCTATAACTCAGTACCAAACACCCCTATTTGTGTGATCTGTCCTTATTACCGCCGTCCTGCTTCTCCTCTCACTTCCAGTCCTAGCTGCCGGTATTACTATACTACTTACAGATCGAAATCTAAACACTAC-
>KU494397.1 
CTTAATTTTTGGCGCATGAGCTGGAATAGTCGGAACTGCTCTAAGCCTCTTAATTCGTGCTGAGCTTAGCCAGCCAGGCTCTCTGCTAGGCGATGACCAAATCTATAACGTAATCGTTACTGCCCATGCTTTCGTAATAATTTTTTTTATAGTTATACCTATTATAATTGGAGGCTTTGGTAACTGACTCGTCCCCTTAATAATTGGCGCCCCTGATATAGCATTTCCTCGAATAAATAATATAAGTTTTTGACTTTTACCCCCCTCATTTCTTCTTCTCCTCGCCTCAGCTGGTGTTGAAGCTGGGGCAGGAACAGGATGAACTGTTTATCCTCCCCTTGCAGGAAACCTAGCCCATGCCGGACCTTCCGTAGACCTAACCATTTTTTCTCTACACCTAGCTGGTGTTTCTTCTATTCTTGGAGCAATTAATTTTATTACAACTATTCTTAATATAAAACCCCCATCCATAACCCAATACCAAACACCTTTATTTGTGTGATCTGTTTTAATTACTGCTGTTCTACTCCTACTTTCACTCCCAGTATTAGCTGCCGGAATTACTATATTACTTACAGACCGAAATTTAAATACAAC-
>vnbj15 
CCTGATTTTTGGTGCATGGGCCGGTATAATCGGAACCGCATTAAGTCTTCTTATCCGAGCTGAATTAAGTCAGCCGGGATCTCTGCTAGGTGATGATCAAATTTATAACGTTATCGTTACCGCCCACGCTTTTGTAATAATTTTTTTTATAGTAATACCCGTTATAATCGGAGGATTTGGAAATTGACTAGTCCCCTTAATAATTGGTGCCCCAGATATAGCATTCCCCCGTATAAATAATATAAGCTTTTGACTTCTCCCCCCGTCCTTTCTTCTCCTACTTGCCTCAGCAGGGGTCGAAGCAGGGGCCGGTACAGGGTGAACTGTCTACCCCCCCCTTGCGGGCAACTTAGCCCATGCCGGCCCCTCCGTAGATCTAACTATTTTCTCTCTGCACCTAGCAGGGGTTTCCTCAATCTTGGGGGCAATCAACTTTATTACAACCATCCTAAACATAAAGCCCCCATCTGTAACTCAATATCAAACACCTTTATTTGTATGATCTGTACTAATCACCGCTGTACTCCTTCTTCTATCCTTACCCGTGCTAGCTGCAGGAATTACTATACTCCTAACAGATCGTAACCTAAATACTAC-
>*_KU234692_Cycloramphus_brasiliensis 
CCTGATTTTTGGTGCATGGGCCGGTATAATCGGAACCGCATTAAGTCTTCTTATCCGAGCTGAATTAAGTCAGCCGGGATCTCTGCTAGGTGATGATCAAATTTATAACGTTATCGTTACCGCCCACGCTTTTGTAATAATTTTTTTTATAGTAATACCCGTTATAATCGGAGGATTTGGAAATTGACTAGTCCCCTTAATAATTGGTGCCCCAGATATAGCATTCCCCCGTATAAATAATATAAGCTTTTGACTTCTCCCCCCGTCCTTTCTTCTCCTACTTGCCTCAGCAGGGGTCGAAGCAGGGGCCGGTACAGGGTGAACTGTCTACCCCCCCCTTGCGGGCAACTTAGCCCATGCCGGCCCCTCCGTAGATCTAACTATTTTCTCTCTGCACCTAGCAGGGGTTTCCTCAATCTTGGGGGCAATCAACTTTATTACAACCATCCTAAACATAAAGCCCCCATCTGTAACTCAATATCAAACACCTTTATTTGTATGATCTGTACTAATCACCGCTGTACTCCTTCTTCTATCCTTACCCGTGCTAGCTGCAGGAATTACTATACTCCTAACAGATCGTAACCTAAATACTAC-
>KU494391.1 
CCTAATTTTCGGCGCGTGAGCTGGAATAGTAGGAACCGCATTAAGTCTTCTTATCCGTGCTGAATTAAGTCAGCCCGGTACCTTATTGGGTGATGACCAAATTTATAATGTAATCGTTACCGCTCATGCTTTTGTAATAATTTTTTTTATAGTAATGCCTATTATAATTGGTGGATTCGGAAATTGATTAGTCCCTTTAATAATTGGCGCCCCTGATATAGCCTTCCCGCGTATAAATAACATAAGCTTTTGGCTTCTTCCCCCATCTTTCCTTCTTTTACTTGCCTCGGCCGGAGTTGAAGCGGGAGCCGGAACAGGATGAACTGTTTACCCTCCTCTTGCTGGTAATTTAGCACACGCCGGGCCTTCTGTTGATCTAACAATCTTTTCTTTACATTTAGCAGGCGTGTCCTCAATTTTAGGAGCAATTAATTTTATTACCACTATTCTTAATATAAAACCCCCATCTGTTACCCAATATCAAACACCTTTATTTGTTTGATCTGTATTAATCACTGCTGTTCTTCTTCTTCTATCCTTGCCAGTCTTAGCTGCCGGTATTACTATACTCTTAACAGACCGAAACCTAAATACCAC-
>KU494393.1 
CCTAATTTTCGGCGCGTGAGCTGGAATAGTAGGAACCGCATTAAGTCTTCTTATCCGTGCTGAATTAAGTCAGCCCGGTACCTTATTGGGTGATGACCAAATTTATAATGTAATCGTTACCGCTCATGCTTTTGTAATAATTTTTTTTATAGTAATGCCTATTATAATTGGTGGATTCGGAAATTGATTAGTCCCTTTAATAATTGGCGCCCCTGATATAGCCTTCCCGCGTATAAATAACATAAGCTTTTGGCTTCTTCCCCCATCTTTCCTTCTTTTACTTGCCTCGGCCGGAGTTGAAGCGGGAGCCGGAACAGGATGAACTGTTTACCCTCCTCTTGCTGGTAATTTAGCACACGCCGGGCCTTCTGTTGATCTAACAATCTTTTCTTTACATTTAGCAGGCGTGTCCTCAATTTTAGGAGCAATTAATTTTATTACCACTATTCTTAATATAAAACCCCCATCTGTTACCCAATATCAAACACCTTTATTTGTTTGATCTGTATTAATCACTGCTGTTCTTCTTCTTCTATCCTTGCCAGTCTTAGCTGCCGGTATTACTATACTCTTAACAGACCGAAACCTAAATACCAC-
>KU494392.1 
CCTAATTTTCGGCGCGTGAGCTGGAATAGTAGGAACCGCATTAAGTCTTCTTATCCGTGCTGAATTAAGTCAGCCCGGTACCTTATTGGGTGATGACCAAATTTATAATGTAATCGTTACCGCTCATGCTTTTGTAATAATTTTTTTTATAGTAATGCCTATTATAATTGGTGGATTCGGAAATTGATTAGTCCCTTTAATAATTGGCGCCCCTGATATAGCCTTCCCGCGTATAAATAACATAAGCTTTTGGCTTCTTCCCCCATCTTTCCTTCTTTTACTTGCCTCGGCCGGAGTTGAAGCGGGAGCCGGAACAGGATGAACTGTTTACCCTCCTCTTGCTGGTAATTTAGCACACGCCGGGCCTTCTGTTGATCTAACAATCTTTTCTTTACATTTAGCAGGCGTGTCCTCAATTTTAGGAGCAATTAATTTTATTACCACTATTCTTAATATAAAACCCCCATCTGTTACTCAATATCAAACACCTTTATTTGTTTGATCTGTATTAATCACTGCTGTTCTTCTTCTTCTATCCTTGCCAGTCTTAGCTGCCGGTATTACTATACTCTTAACAGACCGAAACCTAAACACCAC-
