# Supplementary material for: Amphibians on the hotspot: Molecular biology and conservation in the South American Atlantic Rainforest
Source: PLoS One. 2019 Oct 23;14(10):e0224320. doi: 10.1371/journal.pone.0224320 (PMC6808428; doi:10.1371/journal.pone.0224320)
Supplement: S2 File — (ZIP) [file pone.0224320.s002.zip › Alinhamento Dendropsophus.fasta]

>MG041889.1 
GCGCCCTCTTAGGCGATGATCAAATTTATAACGTCATTGTCACCGCCCACGCCTTTGTTATAATCTTCTTCATGGTTATACCTATTTTAATCGGCGGCTTCGGAAACTGACTAATCCCACTTATAATGGGGGCCCCCGATATAGCCTTTCCCCGAATAAATAACATAAGTTTTTGGCTCCTTCCTCCTTCATTCCTTCTTCTACTAGCCTCTGCTGGTGTAGAGGCTGGGGCAGGCACCGGGTGAACAGTCTACCCCCCCTTAGCTGGAAATCTGGCCCACGCTGGGCCATCTGTAGACTTAACAATTTTTTCTTTGCACCTAGCAGGCGTGTCCTCTATCCTAGGAGCTATTAATTTTATTACGACTATCCTTAACATAAAAGCATCTTCCACAACTCAATACCAAACCCCTCTATTTGTTTGATCTGTCTTAATCACTGCTGTTCT-
>MG041890.1 
GCGCCCTCTTAGGCGATGATCAAATTTATAACGTCATTGTCACCGCCCACGCCTTTGTTATAATCTTCTTCATGGTTATACCTATTTTAATCGGCGGCTTCGGAAACTGACTAATCCCACTTATAATGGGGGCCCCCGATATAGCCTTTCCCCGAATAAATAACATAAGTTTTTGGCTCCTTCCTCCTTCATTCCTTCTTCTACTAGCCTCTGCTGGTGTAGAGGCTGGGGCAGGCACCGGGTGAACAGTCTACCCCCCCTTAGCTGGAAATCTGGCCCACGCTGGGCCATCTGTAGACTTAACAATTTTTTCTTTGCACCTAGCAGGCGTGTCCTCTATCCTAGGAGCTATTAATTTTATTACGACTATCCTTAACATAAAAGCATCTTCCACAACTCAATACCAAACCCCTCTATTTGTTTGATCTGTCTTAATCACTGCTGTTCT-
>KU494410.1 
GTGCCCTTCTAGGTGACGACCAAATTTACAATGTAATCGTCACTGCCCATGCTTTCGTTATAATTTTCTTCATAGTTATACCCATCCTAATCGGAGGCTTCGGAAACTGACTAGTCCCCCTAATGATCGGAGCCCCCGATATGGCCTTCCCTCGGATGAACAACATAAGCTTTTGACTACTACCACCCTCGTTCCTTCTTCTGCTCGCCTCAGCAGGGGTAGAAGCCGGCGCCGGAACCGGATGGACCGTTTATCCCCCCCTCGCCGGAAATTTAGCCCATGCTGGACCATCCGTCGACCTGACAATCTTCTCATTACACTTAGCAGGGGTTTCCTCAATTTTAGGGGCTATTAACTTCATCACAACCATCCTTAACATGAAGCCCCCTTCTGTCACTCAATATCAGACACCACTATTTGTGTGATCTGTTCTAATTACTGCTGTACT-
>KY406683.1 
GCGCTCTTTTAGGTGATGACCAGATTTACAATGTTATTGTAACCGCCCACGCTTTCGTTATAATTTTCTTCATGGTCATGCCCATTCTAATCGGGGGATTCGGAAACTGGCTGATCCCACTAATGATTGGGGCACCTGATATAGCCTTTCCCCGAATAAACAACATAAGCTTTTGGCTCCTTCCCCCTTCATTCCTTCTACTGCTGGCCTCTGCTAGCGTAGAGGCTGGGGCTGGAACAGGTTGAACCGTTTACCCCCCCTTAGCCAGCAATTTGGCCCACGCCGGACCTTCTGTAGACCTAACTATCTTCTCCCTTCATTTAGCAGGTGTCTCCTCCATTCTTGGAGCAATTAACTTCATTACAACTATTCTAAATATGAAGCCCCCATCAATCACTCAGTACCAAACCCCCTTATTTGTATGATCCGTGTTAATTACTGCCATCCT-
>KY406682.1 
GCGCCCTTTTAGGCGATGATCAGATTTACAATGTCATTGTAACCGCTCACGCTTTCGTTATAATTTTCTTCATGGTCATGCCCATCCTAATTGGGGGATTCGGAAATTGGCTAATCCCTTTAATGATTGGGGCCCCAGATATAGCCTTCCCGCGAATAAACAACATGAGCTTTTGGCTTCTTCCCCCTTCGTTCCTTCTACTGCTGGCCTCTGCTAGCGTAGAGGCTGGGGCTGGAACAGGTTGAACCGTTTACCCCCCCCTAGCCAGCAATTTAGCCCACGCCGGGCCTTCTGTAGACCTGACTATCTTCTCCCTTCATTTAGCAGGTGTCTCTTCCATTCTTGGAGCAATTAACTTTATTACAACTATTCTTAATATGAAGCCCCCATCAATTACTCAATACCAAACCCCATTATTTGTGTGATCCGTGTTGATTACTGCTGTCCT-
>KY406684.1 
GCGCCCTTTTAGGCGATGATCAGATTTACAATGTCATTGTAACCGCTCACGCTTTCGTTATAATTTTCTTCATGGTCATGCCCATCCTAATTGGGGGATTCGGAAATTGGCTAATCCCTTTAATGATTGGGGCCCCAGATATAGCCTTCCCGCGAATAAACAACATGAGCTTTTGGCTTCTTCCCCCTTCGTTCCTTCTACTGCTGGCCTCTGCTAGCGTAGAGGCTGGGGCTGGAACAGGTTGAACCGTTTACCCCCCCTTAGCCAGCAATTTAGCCCACGCCGGGCCTTCTGTGGACCTGACTATCTTCTCCCTTCATTTAGCAGGTGTCTCTTCCATTCTTGGAGCAATTAACTTTATTACAACTATTCTTAATATGAAGCCCCCATCAATTACTCAATACCAAACCCCATTATTTGTGTGATCCGTGTTGATTACTGCTGTCCT-
>KY406685.1 
GCGCCCTTCTAGGCGATGACCAAATCTATAACGTAATTGTAACCGCCCATGCTTTTGTTATAATCTTTTTCATGGTTATGCCCATTCTAATTGGGGGCTTCGGAAACTGACTAGTCCCCCTAATAATTGGAGCCCCAGACATGGCTTTCCCCCGAATAAACAATATGAGCTTCTGACTCCTCCCCCCCTCCTTCCTCCTACTATTAGCTTCTGCCAGCGTAGAAGCAGGGGCAGGCACCGGGTGAACGGTTTACCCCCCTCTGGCTGGCAACTTAGCCCATGCCGGGCCATCTGTAGACCTAACCATTTTCTCTTTGCACTTGGCAGGGGTGTCCTCTATTCTTGGAGCCATTAATTTCATCACAACAATCCTCAACATGAAGCCCCCCTCCGTCACTCAATATCAAACCCCCTTGTTTGTATGGTCTGTGCTGATCACTGCCGTTCT-
>KY406686.1 
GCGCCCTTCTAGGCGATGACCAAATCTATAACGTAATTGTAACCGCCCATGCTTTTGTTATAATCTTTTTCATGGTTATGCCCATTCTAATTGGGGGCTTCGGAAACTGACTAGTCCCCCTAATAATTGGAGCCCCGGACATGGCTTTCCCCCGAATAAACAATATGAGCTTCTGACTCCTCCCCCCCTCCTTCCTCCTACTATTAGCTTCTGCCAGCGTAGAAGCAGGGGCAGGCACCGGGTGAACGGTTTACCCCCCTCTGGCTGGCAACTTAGCCCATGCCGGGCCATCTGTAGACCTAACCATTTTCTCTTTGCACTTGGCAGGGGTGTCCTCTATTCTTGGAGCCATTAATTTCATCACAACAATCCTCAACATGAAGCCCCCCTCCGTCACTCAATATCAAACCCCCTTGTTTGTATGGTCCGTGCTGATCACTGCCGTTCT-
>KY406687.1 
GCGCCCTTCTAGGCGATGACCAAATCTATAACGTAATTGTAACCGCCCATGCTTTTGTTATAATCTTTTTCATGGTTATGCCCATTCTAATCGGGGGCTTCGGAAACTGACTAGTCCCCCTAATAATTGGGGCCCCGGACATGGCTTTCCCCCGAATAAACAATATGAGCCTCTGACTCCTCCCCCCTTCCTTCCTCCTACTACTAGCTTCTGCAAGCGTAGAAGCTGGGGCAGGGACCGGGTGAACGGTCTACCCCCCTCTGGCTGGCAACTTAGCCCATGCCGGACCATCTGTAGACCTAACCATTTTCTCTTTACACTTGGCAGGGGTGTCCTCTATTCTTGGGGCCATTAATTTCATCACGACAATCCTCAACATGAAGCCCCCCTCCGTCACTCAATACCAAACCCCCTTGTTTGTATGGTCTGTGCTGATCACTGCCGTTCT-
>MG041886.1 
GCGCCCTTCTAGGTGATGACCAAATTTATAACGTAATTGTAACCGCCCACGCTTTTGTCATAATCTTTTTTATGGTTATGCCCATTCTCATCGGGGGTTTCGGAAACTGACTAGTGCCTCTAATAATTGGGGCCCCTGATATGGCTTTCCCCCGAATAAACAACATGAGCTTCTGACTCCTTCCCCCTTCATTCCTTCTGCTCCTCGCTTCTGCCAGCGTAGAGGCTGGGGCAGGAACCGGATGAACGGTTTACCCCCCTCTAGCTGGCAACCTAGCCCATGCCGGGCCATCTGTAGATCTAACCATCTTCTCCTTACACTTGGCGGGGGTATCCTCTATTCTTGGGGCCATTAACTTCATCACAACAATCCTCAACATGAAGCCCCCCTCCGTCACTCAATATCAAACCCCCCTGTTTGTATGGTCTGTGTTAATCACCGCCGTCCT-
>MG041884.1 
GCGCCCTTCTAGGTGATGACCAAATTTATAACGTAATTGTAACCGCCCACGCTTTTGTCATAATCTTTTTCATGGTTATGCCCATTCTCATCGGTGGTTTTGGAAACTGACTAGTGCCTCTAATAATTGGAGCCCCTGATATGGCTTTCCCCCGAATAAACAACATGAGCTTCTGACTCCTTCCCCCTTCATTCCTTCTGCTCCTCGCTTCTGCCAGCGTAGAAGCTGGGGCAGGAACCGGATGAACGGTTTACCCCCCTCTAGCTGGCAACCTAGCCCATGCCGGGCCATCTGTAGATCTGACCATCTTCTCCTTACACTTGGCGGGGGTATCCTCTATTCTTGGGGCCATTAACTTCATCACAACAATCCTCAACATGAAGCCCCCCTCCGTCACTCAATATCAAACCCCCCTGTTTGTATGGTCTGTGTTAATCACCGCCGTNC--
>MG041885.1 
GCGCCCTTCTAGGTGATGACCAAATTTATAACGTAATTGTAACCGCCCACGCTTTTGTCATAATCTTTTTCATGGTTATGCCCATTCTCATCGGTGGTTTTGGAAACTGACTAGTGCCTCTAATAATTGGAGCCCCTGATATGGCTTTCCCCCGAATAAACAACATGAGCTTCTGACTCCTTCCCCCTTCATTCCTTCTGCTCCTCGCTTCTGCCAGTGTAGAAGCTGGGGCAGGAACCGGATGAACGGTTTACCCCCCTCTAGCTGGCAACCTAGCCCATGCCGGGCCATCTGTAGATCTGACCATCTTTTCCTTACACTTGGCGGGGGTATCCTCTATTCTTGGGGCCATTAACTTCATCACAACAATCCTCAACATGAAGCCCCCCTCCGTCACTCAATATCAAACCCCCCTGTTTGTATGGTCTGTGTTAATCACCGCCGTCCT-
>MG041887.1 
GTGCCCTTCTGGGCGATGACCAGATCTACAACGTGATTGTGACCGCCCACGCTTTTGTCATAATCTTTTTTATGGTTATGCCTATTCTAATCGGGGGCTTCGGAAACTGACTAGTGCCCCTAATAATTGGGGCCCCAGATATGGCTTTCCCCCGAATAAACAATATGAGCTTCTGGCTCCTCCCCCCTTCATTCCTTCTGCTACTAGCTTCTGCCAGCGTAGAGGCTGGGGCAGGAACCGGATGAACGGTTTACCCCCCTCTAGCTGGCAACCTAGCCCATGCTGGGCCATCTGTCGACCTCACCATTTTCTCCTTGCACCTAGCAGGGGTATCTTCTATCCTTGGGGCCATTAACTTCATTACAACAATCCTCAATATGAAGCCCCCCTCCGTTACTCAATACCAAACCCCCCTGTTTGTGTGGTCTGTGTTAATCACCGCCGTTCT-
>MG041888.1 
GCGCCCTTCTAGGCGATGACCAAATCTACAACGTGATTGTAACCGCCCACGCTTTTGTCATAATCTTTTTCATGGTTATGCCTATTCTAATCGGGGGCTTCGGAAACTGACTGGTGCCCCTAATAATCGGGGCTCCAGATATGGCTTTCCCCCGGATAAACAACATGAGCTTCTGGCTCCTCCCCCCTTCATTCCTTCTACTACTAGCTTCTGCCAGCGTAGAAGCTGGGGCAGGAACCGGATGAACCGTTTATCCCCCCCTGGCTGGCAACCTAGCCCATGCCGGACCATCTGTCGACCTCACCATCTTCTCCCTGCACTTGGCAGGGGTTTCTTCTATCCTTGGAGCCATTAACTTCATCACAACAATCCTCAATATGAAGCCCCCCTCCGTTACTCAATACCAAACCCCTTTATTTGTGTGATCCGTGTTAATCACCGCCGTTCT-
>KU494421.1 
GCGCGCTTCTCGGTGATGACCAAATCTACAACGTAATCGTTACCGCCCATGCTTTTGTAATAATTTTCTTTATAGTCATACCCATCCTCATCGGGGGCTTCGGAAACTGATTGGTCCCTCTGATAATTGGGGCCCCTGATATAGCCTTCCCCCGAATAAATAACATAAGCTTCTGGCTTTTACCTCCCTCCTTTCTTCTCCTCCTAGCTTCTGCAGGCGTTGAAGCCGGAGCAGGGACCGGATGAACCGTCTACCCGCCACTCGCCGGAAATCTAGCTCATGCTGGGCCATCTGTCGACTTAACTATTTTTTCATTACACCTCGCAGGTGTTTCATCTATTCTGGGGGCCATCAACTTTATTACTACAATTCTTAATATAAAACCCCCATCAGTTACTCAATACCAAACCCCTTTATTCGTCTGGTCTGTTCTTATTACCGCTGTTCT-
>KY406680.1 
GCGCCTTAATTGGAGACGACCAAATCTATAATGTAATTGTAACCGCCCATGCCTTCGTCATGATTTTCTTCATAGTAATGCCTATTCTAATCGGAGGGTTTGGGAACTGACTAGTCCCACTAATAATTGGGGCCCCCGACATAGCGTTCCCCCGAATAAACAACATAAGCTTCTGACTTTTACCACCCTCTTTTCTTCTATTACTAGCCTCTGCTGGCGTTGAAGCTGGGGCTGGGACCGGATGAACGGTTTACCCTCCTCTAGCAGGAAACCTAGCCCACGCAGGGCCATCCGTTGACTTAACCATTTTTTCACTTCACCTGGCAGGTGTATCCTCCATCCTGGGGGCCATTAACTTTATTACTACTATCTTAAACATAAAACCCCCGTCAGTCACTCAATACCAAACCCCCTTATTCGTATGGTCTGTTCTAATTACTGCTGTCTT-
>KY406679.1 
GCGCCTTACTTGGAGACGACCAAATCTATAATGTAATTGTAACCGCCCATGCCTTCGTCATGATTTTCTTCATAGTAATGCCTATTCTAATCGGAGGCTTTGGGAACTGACTAGTCCCACTAATAATTGGGGCCCCTGACATAGCATTCCCCCGAATAAACAACATAAGCTTCTGACTTTTACCACCCTCTTTTCTTCTATTACTAGCCTCTGCTGGCGTTGAAGCTGGGGCTGGGACCGGATGAACGGTTTACCCTCCTCTAGCAGGAAACCTAGCCCACGCAGGGCCATCCGTTGACTTAACCATTTTTTCACTTCACCTGGCAGGTGTATCCTCCATCCTGGGGGCCATTAACTTTATTACTACTATCTTAAACATAAAACCCCCATCAGTCACTCAATACCAAACCCCCTTATTCGTATGGTCTGTTCTAATTACTGCTGTCTT-
>KY406681.1 
GCGCCTTACTTGGAGACGACCAAATCTATAATGTAATTGTAACCGCCCATGCCTTCGTCATGATTTTCTTCATAGTAATGCCTATTCTAATCGGAGGCTTTGGGAACTGACTAGTCCCACTAATAATTGGGGCCCCCGACATAGCATTCCCCCGAATAAACAACATAAGCTTCTGACTTTTACCCCCCTCTTTTCTTCTATTACTAGCCTCTGCTGGCGTTGAAGCTGGGGCTGGGACCGGATGAACGGTTTACCCTCCTCTAGCAGGAAACCTAGCCCACGCAGGGCCATCCGTTGACTTAACCATTTTTTCACTTCACCTGGCAGGTGTATCCTCCATCCTGGGGGCCATTAACTTTATTACTACTATCTTAAACATAAAACCCCCATCAGTCACTCAATACCAAACCCCCTTATTCGTATGGTCTGTTCTAATTACTGCTGTCTT-
>KY406677.1 
GTGCCCTTCTAGGTGATGATCACATTTATAATGTAATTGTCACTGCCCACGCATTTGTAATAATCTTTTTTATAGTAATGCCTATTCTAATCGGCGGGTTTGGGAACTGATTGGTCCCTCTAATAATTGGAGCCCCAGACATAGCCTTCCCCCGAATAAACAATATAAGCTTCTGATTACTTCCCCCTTCCTTTCTTCTTCTGCTAGCCTCTGCCGGGGTAGAAGCTGGGGCCGGAACCGGCTGAACCGTCTACCCTCCTCTGGCTGGAAACTTAGCCCATGCAGGGCCAAGCGTCGACTTAACTATCTTTTCTTTACATTTGGCGGGGGTATCTTCTATTTTGGGTGCAATCAATTTTATTACTACCATCATTAATATAAAACCCCCCTCAGTGTCACAGTATCAGACCCCTCTGTTTGTCTGGTCCGTTTTGGTTACCGCAGTGCT-
>KY406678.1 
GTGCCCTTCTAGGTGATGATCACATTTATAATGTAATTGTCACTGCCCACGCATTTGTAATAATCTTTTTTATAGTAATGCCTATTCTAATCGGCGGGTTTGGGAACTGATTGGTCCCTCTAATAATTGGAGCCCCAGACATAGCCTTCCCCCGAATAAACAATATAAGCTTCTGATTACTTCCCCCTTCCTTTCTTCTTCTGCTAGCCTCTGCCGGGGTAGAAGCTGGGGCCGGAACCGGCTGAACCGTCTACCCTCCTCTGGCTGGAAACTTAGCCCATGCAGGGCCAAGCGTCGACTTAACTATCTTTTCTTTACATTTGGCGGGGGTATCTTCTATTTTGGGTGCAATCAATTTTATTACTACCATCATTAATATAAAACCCCCCTCTGTCNNACAGTATCAGACCCCTCTGTTTGTCTGGTCCGTTTTGGTTACCGCAGTGCT-
>KU494412.1 
GGGCCCTTCTAGGCGACGACCAGATTTATAATGTAATCGTTACCGCCCATGCCTTCGTAATAATTTTTTTTATGGTTATACCCATTCTAATCGGGGGGTTCGGAAACTGATTAGTCCCCCTAATAATTGGAGCTCCGGACATAGCCTTCCCACGAATGAATAACATAAGCTTTTGACTCCTTCCCCCCTCATTTCTCCTCCTTTTAGCCTCTGCAGGCGTGGAGGCTGGGGGGGGAAGTGGATGAACAGTCTACCCCCCCTACGCCGGAAACCTGGCCCACGCCGGGCCATCTGTAGATTTAACAATTTTTTCCCTTCACCTGGCAGGTGTATCCTCTATTTTGGGGGCTATTAACTTTATTACTACAATTCTCAATATAAAACCCCCCTCAGTTACTCAATATCAAACACCCTTATTCGTCTGATCCGTTTTAATCACGGCTGTCCT-
>MG041891.1 
GCGCCCTTCTTGGTGACGACCAAATTTATAATGTTATTGTTACTGCCCATGCCTTCGTCATGATCTTCTTTATGGTTATACCCATCCTTATCGGCGGCTTCGGAAACTGACTTATTCCTTTAATAATTGGAGCCCCAGATATAGCCTTCCCACGAATAAATAATATAAGCTTTTGACTTCTTCCCCCTTCATTCCTTCTTTTACTGGCTTCCGCTGGTATTGAGGCGGGGGCGGGAACCGGATGAACTGTTTACCCCCCTCTAGCCGGAAACTTAGCCCACGCTGGCCCATCTGTAGACTTAACAATCTTTTCTCTTCATTTGGCCGGAGTTTCATCCATCCTAGGAGCAATTAACTTCATTACCACAATTCTTAATATGAAACCCCCCTCGATTACACAATACCAAACCCCTTTATTCGTGTGGTCTGTTCTAATCACTGCTGTACTC
>KJ933626.1 
GCGCCCTTCTTGGAGACGACCAGATTTATAACGTAATTGTTACTGCCCATGCATTTGTTATAATCTTCTTTATAGTTATGCCAATTCTTATTGGAGGATTTGGAAACTGGCTAGTTCCCCTTATAATTGGGGCACCAGACATAGCATTCCCGCGAATAAACAATATAAGCTTTTGGCTCCTTCCACCTTCATTTCTTCTTCTCTTAGCCTCTGCCGGTGTAGAAGCAGGGGCAGGAACAGGCTGAACTGTTTACCCCCCACTAGCTGGTAACCTAGCTCACGCTGGACCTTCCGTCGATTTAACTATTTTTTCTTTACATCTCGCTGGTGTTTCATCAATCCTAGGAGCTATTAACTTTATCACAACAATCCTTAATATAAAACCTCCTTCCATCACTCAGTACCAAACCCCTTTATTTGTGTGATCTGTACTTATTACTGCTGTTCT-
>KJ933627.1 
GCGCCCTTCTTGGAGACGACCAGATTTATAACGTAATTGTTACTGCCCATGCATTTGTTATAATCTTCTTTATAGTTATGCCAATTCTTATTGGAGGATTTGGAAACTGGCTAGTTCCCCTTATAATTGGGGCACCAGACATAGCATTCCCGCGAATAAACAATATAAGCTTTTGGCTCCTTCCACCTTCATTTCTTCTTCTCTTAGCCTCTGCCGGTGTAGAAGCAGGGGCAGGAACAGGCTGAACTGTTTACCCCCCACTAGCTGGTAACCTAGCTCACGCTGGACCTTCCGTCGATTTAACTATTTTTTCTTTACATCTCGCTGGTGTTTCATCAATCCTAGGAGCTATTAACTTTATCACAACAATCCTTAATATAAAACCTCCTTCCATCACTCAGTACCAAACCCCTTTATTTGTGTGATCTGTACTTATTACTGCTGTTCT-
>KJ933628.1 
GCGCCCTTCTTGGAGACGACCAGATTTATAACGTAATTGTTACTGCCCATGCATTTGTTATAATCTTCTTTATAGTTATGCCAATTCTTATTGGAGGATTTGGAAACTGGCTAGTTCCCCTTATAATTGGGGCACCAGACATAGCATTCCCGCGAATAAACAATATAAGCTTTTGGCTCCTTCCACCTTCATTTCTTCTTCTCTTAGCCTCTGCCGGTGTAGAAGCAGGGGCAGGAACAGGCTGAACTGTTTACCCCCCACTAGCTGGTAACCTAGCTCACGCTGGACCTTCCGTCGATTTAACTATTTTTTCTTTACATCTCGCTGGTGTTTCATCAATCCTAGGAGCTATTAACTTTATCACAACAATCCTTAATATAAAACCTCCTTCCATCACTCAGTACCAAACCCCTTTATTTGTGTGATCTGTACTTATTACTGCTGTTCT-
>KU494408.1 
GTGCCCTTCTAGGCGATGACCAAATCTACAATGTCGTCGTCACCGCCCATGCTTTCGTTATAATCTTCTTTATGGTCATGCCTATTCTTATTGGGGGGTTTGGAAACTGACTCGTACCTTTAATAATTGGAGCCCCTGATATAGCCTTTCCCCGAATAAACAACATAAGCTTTTGACTTCTACCCCCTTCTTTTCTTCTTCTCCTCGCATCTGCTGGCGTTGAAGCCGGGGCGGGAACCGGATGGRMCGTATACCCTCCCCTTGCCGGAAACTTAGCCCATGCAGGCCCCTCTGTCGATCTAACAATCTTCTCCCTCCACTTAGCAGGCATTTCCTCTATTTTGGGGGCTATCAACTTTATTACTACAATCCTTAATATGAAGCCCCCATCTATTACGCAGTATCAAACCCCCCTGTTCGTGTGATCTGTGTTAATTACTGCGGTGTT-
>*_KU234697_Dendropsophus_berthalutzae 
GCGCCCTTTTAGGTGACGATCAAATTTACAATGTGGTCGTTACGGCTCACGCCTTCGTTATAATCTTCTTTATAGTTATGCCTATTCTGATTGGAGGCTTTGGAAACTGACTTGTGCCTTTAATAATTGGAGCCCCTGATATAGCTTTCCCACGAATAAACAACATAAGCTTTTGACTTTTACCCCCTTCCTTCCTCCTTCTTCTAGCATCCGCCGGAGTTGAAGCAGGAGCAGGGACCGGGTGAACGGTATACCCTCCCCTCGCCGGGAACTTAGCTCATGCAGGACCCTCTGTTGATTTAACAATCTTTTCCTTACACTTAGCGGGGGTCTCCTCTATTTTAGGAGCCATTAATTTTATTACCACTATTCTTAATATAAAACCCCCATCTGTCACCCAATATCAAACCCCCCTATTTGTATGATCTGTGTTAATTACTGCTGTGCT-
>vnbj70 
GCGCCCTTTTAGGTGACGATCAAATTTACAATGTGGTCGTTACGGCTCACGCCTTCGTTATAATCTTCTTTATAGTTATGCCTATTCTGATTGGAGGCTTTGGAAACTGACTTGTGCCTTTAATAATTGGAGCCCCTGATATAGCTTTCCCACGAATAAACAACATAAGCTTTTGACTTTTACCCCCTTCCTTCCTCCTTCTTCTAGCATCCGCCGGAGTTGAAGCAGGAGCAGGGACCGGGTGAACGGTATACCCTCCCCTCGCCGGGAACTTAGCTCATGCAGGACCCTCTGTTGATTTAACAATCTTTTCCTTACACTTAGCGGGGGTCTCCTCTATTTTAGGAGCCATTAATTTTATTACCACTATTCTTAATATAAAACCCCCATCTGTCACCCAATATCAAACCCCCCTATTTGTATGATCTGTGTTAATTACTGCTGTGCT-
>vnbj71 
GCGCCCTTTTAGGTGACGATCAAATTTACAATGTGGTCGTTACGGCTCACGCCTTCGTTATAATCTTCTTTATAGTTATGCCTATTCTGATTGGAGGCTTTGGAAACTGACTTGTGCCTTTAATAATTGGAGCCCCTGATATAGCTTTCCCACGAATAAACAACATAAGCTTTTGACTTTTACCCCCTTCCTTCCTCCTTCTTCTAGCATCCGCCGGAGTTGAAGCAGGAGCAGGGACCGGGTGAACGGTATACCCTCCCCTCGCCGGGAACTTAGCTCATGCAGGACCCTCTGTTGATTTAACAATCTTTTCCTTACACTTAGCGGGGGTCTCCTCTATTTTAGGAGCCATTAATTTTATTACCACTATTCTTAATATAAAACCCCCATCTGTCACCCAATATCAAACCCCCCTATTTGTATGATCTGTGTTAATTACTGCTGTGCT-
>KY406675.1 
GCGCACTCCTTGGGGACGACCAGATTTACAATGTCATTGTTACCGCCCATGCCTTCGTTATAATTTTTTTCATAGTAATGCCTATCCTCATCGGCGGGTTCGGAAACTGATTAGTCCCATTAATGATCGGCGCCCCTGATATGGCCTTCCCCCGAATGAACAACATAAGCTTTTGACTGCTCCCCCCCTCATTCCTTCTTCTCTTAGCCAGCGCCGGCGTTGAGGCCGGGGCTGGAACCGGCTGAACTGTATACCCCCCCTTGGCCGGGAACTTAGCTCATGCGGGACCCTCCGTAGATTTAACCATCTTTTCACTGCACCTTGCAGGTGTGTNNTCAATCTTGGGGGCCATCAACTTCATCACAACCATCCTCAATATAAAACCCCCCTCAGTAACACAATACCAAACCCCTTTGTTTGTCTGATCTGTTTTAATTACTGCTGTCCT-
>KY406676.1 
GCGCACTCCTTGGGGACGACCAGATTTACAATGTCATTGTTACCGCCCATGCCTTCGTTATAATTTTTTTCATAGTAATGCCTATCCTCATCGGCGGGTTCGGAAACTGATTAGTCCCATTAATGATCGGCGCCCCTGATATGGCCTTCCCCCGAATGAACAACATAAGCTTTTGACTGCTCCCCCCCTCATTCCTTCTTCTCTTAGCCAGCGCCGGCGTTGAGGCCGGGGCTGGAACCGGCTGAACTGTATACCCCCCCTTGGCCGGGAACTTAGCTCATGCGGGACCCTCCGTAGATTTAACCATCTTTTCACTGCACCTTGCAGGTGTGTCCTCAATCTTGGGGGCCATCAACTTCATCACAACCATCCTCAATATAAAACCCCCCTCAGTAACACAATACCAAACCCCTTTGTTTGTCTGATCTGTTTTAATTACTGCTGTCCT-
>*_KU234698_Dendropsophus_bipunctatus 
GCGCCCTTCTCGGCGACGACCAAATCTACAACGTCATTGTTACTGCCCATGCCTTCGTCATAATTTTTTTTATAGTTATGCCCATCCTAATTGGGGGGTTCGGAAACTGATTAGTTCCTCTTATAATTGGGGCCCCAGACATAGCCTTCCCTCGCATAAATAATATGAGCTTTTGACTCCTCCCTCCCTCTTTTCTTCTCCTTTTGGCCTCCGCAGGGGTAGAAGCCGGGGCAGGGACGGGATGAACCGTATATCCACCTCTTGCCGGAAACTTAGCCCACGCCGGACCTTCTGTCGACCTAACCATTTTTTCGTTACACCTGGCAGGGGTCTCTTCCATCCTTGGGGCAATTAATTTCATTACTACTATTCTTAATATAAAACCCCCCTCCATAACACAGTACCAAACCCCTCTTTTTGTTTGATCCGTACTAATTACTGCTGTTCT-
>vnbj36 
GCGCCCTTCTCGGCGACGACCAAATCTACAACGTCATTGTTACTGCCCATGCCTTCGTCATAATTTTTTTTATAGTTATGCCCATCCTAATTGGGGGGTTCGGAAACTGATTAGTTCCTCTTATAATTGGGGCCCCAGACATAGCCTTCCCTCGCATAAATAATATGAGCTTTTGACTCCTCCCTCCCTCTTTTCTTCTCCTTTTGGCCTCCGCAGGGGTAGAAGCCGGGGCAGGGACGGGATGAACCGTATATCCACCTCTTGCCGGAAACTTAGCCCACGCCGGACCTTCTGTCGACCTAACCATTTTTTCGTTACACCTGGCAGGGGTCTCTTCCATCCTTGGGGCAATTAATTTCATTACTACTATTCTTAATATAAAACCCCCCTCCATAACACAGTACCAAACCCCTCTTTTTGTTTGATCCGTACTAATTACTGCTGTTCT-
>vnbj37 
GCGCCCTTCTCGGCGACGACCAAATCTACAACGTCATTGTTACTGCCCATGCCTTCGTCATAATTTTTTTTATAGTTATGCCCATCCTAATTGGGGGGTTCGGAAACTGATTAGTTCCTCTTATAATTGGGGCCCCAGACATAGCCTTCCCTCGCATAAATAATATGAGCTTTTGACTCCTCCCTCCCTCTTTTCTTCTCCTTTTGGCCTCCGCAGGGGTAGAAGCCGGGGCAGGGACGGGATGAACCGTATATCCACCTCTTGCCGGAAACTTAGCCCACGCCGGACCTTCTGTCGACCTAACCATTTTTTCGTTACACCTGGCAGGGGTCTCTTCCATCCTTGGGGCAATTAATTTCATTACTACTATTCTTAATATAAAACCCCCCTCCATAACACAGTACCAAACCCCTCTTTTTGTTTGATCCGTACTAATTACTGCTGTTCT-
>KP149110.1 
GTGCCCTCCTTGGCGATGACCAAATCTACAATGTCATTGTCACTGCCCATGCCTTTGTAATAATTTTTTTTATAGTAATACCTATTCTAATCGGCGGGTTCGGCAACTGATTAGTCCCTTTAATGATTGGGGCCCCTGATATAGCCTTTCCCCGAATAAATAATATAAGCTTCTGACTTCTTCCTCCTTCCTTCCTTCTTCTTTTGGCTTCTGCCGGCGTTGAAGCAGGAGCAGGAACCGGCTGAACCGTCTACCCCCCGTTAGCCAGCAATTTAGCCCACGCCGGACCCTCCGTGGATCTAACTATTTTTTCACTACACCTTGCAGGTGTGTCATCTATCCTTGGAGCCATCAACTTTATTACTACTATCCTTAACATGAAACCCCCCTCCGTCACTCAATACCAAACCCCCTTATTTGTTTGGTCTGTATTAATTACTGCTGTCCT-
>KP149207.1 
GTGCCCTCCTTGGCGATGACCAAATCTACAATGTCATTGTCACTGCCCATGCCTTTGTAATAATTTTTTTTATAGTAATACCTATTCTAATCGGCGGGTTCGGCAACTGATTAGTCCCTTTAATGATTGGGGCCCCTGATATAGCCTTTCCCCGAATAAATAATATAAGCTTCTGACTTCTTCCTCCTTCCTTCCTTCTTCTTTTGGCTTCTGCCGGCGTTGAAGCAGGAGCAGGAACCGGCTGAACCGTCTACCCCCCGTTAGCCAGCAATTTAGCCCACGCCGGACCCTCCGTGGATCTAACTATTTTTTCACTACACCTTGCAGGTGTGTCATCTATCCTTGGAGCCATCAACTTTATTACTACTATCCTTAACATGAAACCCCCCTCCGTCACTCAATACCAAACCCCCTTATTTGTTTGGTCTGTATTAATTACTGCTGTCCT-
>KP149228.1 
GTGCCCTCCTTGGCGATGACCAAATCTACAATGTCATTGTCACTGCCCATGCCTTTGTAATAATTTTTTTTATAGTAATACCTATTCTAATCGGCGGGTTCGGCAACTGATTAGTCCCTTTAATGATTGGGGCCCCTGATATAGCCTTTCCCCGAATAAATAATATAAGCTTCTGACTTCTTCCTCCTTCCTTCCTTCTTCTTTTGGCTTCTGCCGGCGTTGAAGCAGGAGCAGGAACCGGCTGAACCGTCTACCCCCCGTTAGCCAGCAATTTAGCCCACGCCGGACCCTCCGTGGATCTAACTATTTTTTCACTACACCTTGCAGGTGTGTCATCTATCCTTGGAGCCATCAACTTTATTACTACTATCCTTAACATGAAACCCCCCTCCGTCACTCAATACCAAACCCCCTTATTTGTTTGGTCTGTATTAATTACTGCTGTCCT-
>KP149221.1 
GCGCCCTCCTTGGGGACGACCAAATCTACAATGTCATTGTAACTGCCCATGCCTTCGTAATAATTTTTTTTATGGTAATGCCTATTCTAATCGGCGGATTCGGGAACTGGTTGGTTCCTTTAATAATTGGTGCCCCTGATATAGCCTTCCCCCGGATGAATAACATGAGCTTCTGACTACTCCCCCCCTCTTTCCTCCTTCTTTTAGCTTCTGCCGGAGTTGAGGCCGGAGCAGGAACGGGCTGAACCGTCTATCCCCCCTTAGCCAGCAATTTAGCCCACGCCGGACCCTCTGTAGATTTAACCATTTTTTCATTACACCTCGCAGGTGTATCCTCTATCCTTGGGGCCATCAACTTTATTACCACTATTCTTAACATGAAGCCCCCCTCAGTTACTCAGTACCAAACCCCTTTATTTGTTTGGTCTGTGTTAATCACTGCTGTTCT-
>KY406689.1 
GAGCTCTTCTAGGCGACGATCAAATTTATAACGTAATTGTCACTGCTCATGCCTTCGTGATAATCTTCTTTATAGTTATACCAATCCTAATTGGAGGATTTGGAAACTGATTAGTCCCCCTTATAATCGGAGCCCCAGACATAGCCTTTCCACGAATAAACAACATAAGCTTTTGACTTCTTCCCCCTTCATTCCTTCTTCTTCTAGCCTCCGCTGGGGTAGAAGCAGGAGCAGGAACTGGCTGGACTGTTTACCCCCCTCTTGCCGGAAACTTAGCCCATGCCGGACCATCTGTTGATTTAACCATTTTTTCCCTGCACTTAGCAGGTGTCTCTTCTATCCTCGGAGCCATCAACTTTATCACCACTATCCTTAACATAAAACCACCTTCCGTTACGCAGTATCAAACTCCGTTATTTGTCTGGTCCGTTCTAATTACTGCCGTTCT-
>KY406690.1 
GAGCTCTTCTAGGCGACGATCAAATTTATAACGTAATTGTCACTGCTCATGCCTTCGTGATAATCTTCTTTATAGTTATACCAATCCTAATTGGAGGATTTGGAAACTGATTAGTCCCCCTTATAATCGGAGCCCCAGACATAGCCTTTCCACGAATAAACAACATAAGCTTTTGACTTCTTCCCCCTTCATTCCTTCTTCTTCTAGCCTCCGCTGGGGTAGAAGCAGGAGCAGGAACTGGCTGGACTGTTTACCCCCCTCTTGCCGGAAACTTAGCCCATGCCGGACCATCTGTTGATTTAACCATTTTTTCCCTGCACTTAGCAGGTGTCTCTTCTATCCTCGGAGCCATCAACTTTATCACCACTATCCTTAACATAAAACCACCTTCCGTTACGCAGTATCAAACTCCGTTATTTGTCTGGTCCGTTCTAATTACTGCCGTTCT-
>KY406691.1 
GAGCTCTTCTAGGCGACGATCAAATTTATAACGTAATTGTCACTGCTCATGCCTTCGTGATAATCTTCTTTATAGTTATACCAATCCTAATTGGAGGATTTGGAAACTGATTAGTCCCCCTTATAATCGGAGCCCCAGACATAGCCTTTCCACGAATAAACAACATAAGCTTTTGACTTCTTCCCCCTTCATTCCTTCTTCTTCTAGCCTCCGCTGGGGTAGAAGCAGGAGCAGGAACTGGCTGGACTGTTTACCCCCCTCTTGCCGGAAACTTAGCCCATGCCGGACCATCTGTTGATTTAACCATTTTTTCCCTGCACTTAGCAGGTGTCTCTTCTATCCTCGGAGCCATCAACTTTATCACCACTATCCTTAACATAAAACCACCTTCCGTTACGCAGTATCAAACTCCGTTATTTGTCTGGTCCGTTCTAATTACTGCCGTTCT-
>KP149173.1 
GAGCCCTTCTCGGCGATGATCAAATTTATAACGTCATTGTCACTGCCCATGCCTTCGTTATAATCTTTTTCATGGTTATGCCCATTCTAATCGGAGGCTTTGGAAACTGACTGGTGCCTCTTATAATTGGAGCCCCGGACATAGCCTTCCCCCGAATAAATAATATAAGCTTTTGACTTCTTCCTCCTTCCTTTCTTCTACTTCTAGCTTCTGCTGGGGTGGAGGCTGGAGCGGGAACTGGGTGAACCGTTTATCCCCCCCTAGCCGGCAATTTAGCCCATGCCGGGCCATCTGTTGATTTAACTATTTTTTCTCTGCACTTGGCAGGGGTCTCTTCTATTCTGGGAGCTATTAACTTTATTACTACTATCCTTAATATAAAACCCCCTTCTGTTACACAATACCAAACCCCCCTTTTTGTTTGATCAGTTTTAATTACTGCTGTCCT-
>KP149218.1 
GAGCCCTTCTCGGCGATGATCAAATTTACAACGTCATTGTCACTGCCCATGCCTTCGTTATAATCTTTTTCATGGTTATGCCCATTCTAATCGGAGGCTTTGGAAACTGACTGGTGCCTCTTATAATTGGAGCCCCGGACATAGCCTTCCCCCGAATAAATAATATAAGCTTTTGACTTCTTCCTCCTTCCTTTCTTCTACTTCTAGCTTCTGCTGGGGTGGAGGCTGGAGCGGGAACTGGGTGAACCGTTTATCCCCCCCTAGCCGGCAATTTAGCCCATGCCGGGCCATCTGTTGATTTAACTATTTTTTCTCTGCACTTGGCAGGGGTCTCTTCTATTCTGGGAGCTATTAACTTTATTACTACTATCCTTAATATAAAACCCCCTTCTGTTACACAATACCAAACCCCCCTTTTTGTTTGATCAGTTTTAATTACTGCTGTCCT-
>KP149145.1 
GAGCCCTTCTCGGCGATGATCAAATTTACAACGTCATTGTCACTGCCCATGCCTTCGTTATAATCTTTTTCATGGTTATGCCCATTCTAATCGGAGGCTTTGGAAACTGACTGGTGCCTCTTATAATTGGAGCCCCGGACATAGCCTTCCCCCGAATAAATAATATAAGCTTTTGACTTCTTCCTCCTTCCTTTCTTCTACTTCTAGCTTCTGCTGGGGTGGAGGCTGGAGCGGGAACTGGGTGAACCGTTTATCCCCCCCTAGCCGGCAATTTAGCCCATGCCGGGCCATCTGTTGATTTAACTATTTTTTCTCTGCACTTGGCAGGGGTCTCTTCTATTCTGGGAGCTATTAACTTTATTACTACTATCCTTAATATAAAACCCCCTTCTGTTACACAATACCAAACCCCCCTTTTTGTTTGATCAGTTTTAATTACTGCTGTCCT-
>KJ933643.1 
GTGCCCTTCTCGGTGATGACCAAATTTATAACGTTATTGTTACCGCCCATGCCTTCGTTATAATTTTTTTTATAGTTATACCAATCCTAATCGGAGGTTTCGGAAACTGACTGGTCCCCCTAATGATTGGGGCCCCAGACATAGCCTTCCCGCGAATAAATAATATGAGCTTCTGGCTCCTCCCCCCTTCATTTCTTTTACTGCTAGCTTCTGCCGGCGTAGAAGCAGGAGCGGGGACTGGGTGAACTGTCTACCCCCCCTTGGCTGGCAACTTAGCCCACGCTGGGCCATCCGTTGACTTAACTATTTTTTCTCTACATTTAGCCGGTGTTTCATCCATCCTTGGGGCCATTAACTTCATCACTACGATTCTCAATATGAAGCCCCCCTCTGTTACTCAGTATCAAACACCCTTATTCGTGTGATCTGTACTAATTACCGCAGTCTT-
>KJ933640.1 
GTGCCCTTCTCGGTGATGACCAAATTTATAATGTTATTGTTACCGCCCATGCCTTCGTTATAATTTTTTTTATAGTTATGCCTATCCTAATTGGAGGCTTCGGAAACTGGTTAGTTCCCCTAATAATTGGGGCCCCAGATATAGCCTTTCCACGAATAAATAACATGAGCTTTTGGCTACTCCCACCTTCATTCCTTCTACTACTAGCTTCTGCCGGCGTAGAAGCAGGAGCAGGAACTGGATGGACTGTTTACCCACCCCTAGCTGGCAACTTAGCCCATGCCGGCCCATCCGTCGACTTAACTATTTTTTCTCTACATTTAGCAGGGGTGTCATCAATCCTTGGAGCCATTAACTTCATTACTACAATTCTCAACATGAAGCCTCCTTCTGTTACTCAGTATCAAACGCCTCTGTTCGTGTGATCCGTATTAATTACCGCAGTTCT-
>KJ933641.1 
GTGCCCTTCTCGGTGATGACCAAATTTATAATGTCATTGTTACCGCCCATGCCTTCGTTATAATTTTTTTTATAGTTATGCCTATCCTAATTGGAGGATTTGGAAACTGGCTGGTACCCCTAATAATTGGAGCCCCAGATATAGCCTTTCCACGAATAAATAATATGAGCTTTTGGCTACTCCCCCCCTCATTCCTTCTACTACTAGCTTCTGCCGGCGTAGAAGCAGGAGCAGGAACTGGATGAACTGTTTACCCACCTTTAGCTGGTAACTTAGCTCATGCTGGGCCGTCCGTTGACTTGACCATCTTTTCTCTACACTTAGCCGGGGTGTCATCAATCCTCGGGGCCATTAACTTCATTACTACAATCCTCAACATGAAGCCCCCTTCTGTTACTCAGTACCAGACACCTCTATTCGTATGATCCGTACTAATTACCGCAGTTCT-
>KJ933642.1 
GTGCCCTTCTCGGTGATGACCAAATTTATAATGTCATTGTTACCGCCCATGCCTTCGTTATAATTTTTTTTATAGTTATGCCTATCCTAATTGGAGGATTTGGAAACTGGCTGGTACCCCTAATAATTGGAGCCCCAGATATAGCCTTTCCACGAATAAATAATATGAGCTTTTGGCTACTCCCCCCCTCATTCCTTCTACTACTAGCTTCTGCCGGCGTAGAAGCAGGAGCAGGAACTGGATGAACTGTTTACCCACCTTTAGCTGGTAACTTAGCTCATGCTGGGCCGTCCGTTGACTTGACCATCTTTTCTCTACACTTAGCCGGGGTGTCATCAATCCTCGGGGCCATTAACTTCATTACTACAATCCTCAACATGAAGCCCCCTTCTGTTACTCAGTACCAGACACCTCTATTCGTATGATCCGTACTAATTACCGCAGTTCT-
>KJ833357.1 
GCGCCCTTCTTGGTGATGACCAAATTTATAATGTTATTGTTACCGCCCATGCTTTTGTTATAATTTTCTTCATAGTTATACCAATTCTTATTGGAGGTTTTGGGAACTGGTTAGTTCCCTTAATAATTGGAGCCCCGGATATAGCATTCCCCCGAATAAATAATATAAGCTTTTGACTTCTCCCCCCTTCATTCTTACTTCTGCTAGCCTCTGCCGGCGTAGAGGCAGGAGCAGGGACTGGATGAACTGTATATCCCCCCCTAGCTGGTAATTTGGCCCACGCTGGGCCCTCTGTTGATTTAACTATCTTTTCCCTACACTTGGCTGGGGTATCATCCATCCTTGGGGCTATTAATTTCATTACTACAATTCTTAATATGAAGCCCCCTTCTGTCACCCAATATCAAACTCCTTTATTCGTATGGTCTGTACTAATCACTGCAGTTCT-
>KJ933650.1 
GTGCCCTTCTTGGTGACGACCAAATTTACAATGTTATTGTAACCGCCCATGCTTTTGTTATAATTTTTTTCATAGTTATGCCTATTCTAATTGGAGGCTTCGGGAACTGGTTAGTCCCTTTAATAATCGGAGCCCCAGATATAGCATTCCCCCGAATAAATAATATAAGCTTCTGACTCCTTCCCCCTTCATTTTTACTACTGCTGGCCTCTGCCGGTGTAGAAGCAGGAGCAGGAACTGGATGAACTGTATACCCGCCCCTAGCTGGCAATTTAGCCCACGCTGGGCCCTCTGTTGATTTAACTATTTTCTCGTTACACCTGGCCGGGGTCTCATCGATCCTCGGCGCTATCAATTTTATTACTACAATTCTCAATATAAAACCTCCCTCTGTCACTCAATATCAAACCCCATTATTTGTGTGATCAGTATTAATTACTGCAGTACT-
>KJ933651.1 
GTGCCCTTCTTGGTGACGACCAAATTTACAATGTTATTGTAACCGCCCATGCTTTTGTTATAATTTTTTTCATAGTTATGCCTATTCTAATCGGAGGCTTCGGGAACTGGTTAGTCCCTTTAATAATCGGAGCCCCAGATATAGCATTCCCCCGAATAAATAATATAAGCTTCTGACTCCTTCCCCCTTCATTTTTACTACTGCTGGCCTCTGCCGGTGTAGAAGCAGGGGCAGGAACTGGATGAACTGTATACCCGCCCCTAGCTGGCAATTTAGCCCACGCTGGGCCCTCTGTTGATTTAACTATTTTCTCGTTACACCTGGCCGGGGTCTCATCGATCCTCGGCGCTATCAATTTTATTACTACAATTCTCAATATAAAACCCCCCTCTGTCACTCAATATCAAACCCCATTATTTGTGTGATCAGTATTAATTACTGCAGTACT-
>*_KU234699_Dendropsophus_meridianus 
GTGCCCTTCTCGGTGATGATCAAATTTATAATGTTATTGTTACTGCCCACGCCTTCGTAATAATCTTTTTCATAGTAATGCCTATTCTAATTGGAGGGTTTGGAAACTGACTGGTCCCTCTTATAATTGGAGCCCCTGATATAGCCTTTCCCCGAATAAATAACATAAGCTTTTGACTCCTCCCCCCCTCATTCCTTCTACTCCTAGCCTCCGCTGGGGTGGAAGCTGGGGCGGGAACTGGGTGAACTGTTTACCCCCCCTTAGCCGGAAACTTAGCCCACGCCGGGCCTTCCGTAGACTTAACCATCTTTTCCTTACATTTAGCAGGAGTCTCTTCTATTCTAGGAGCTATCAATTTTATTACCACAATTCTTAATATGAAGCCCCCCTCCGTAACGCAATATCAAACACCTTTATTTGTTTGATCCGTTTTAATTACTGCTGTGCT-
>vnbj77 
GTGCCCTTCTCGGTGATGATCAAATTTATAATGTTATTGTTACTGCCCACGCCTTCGTAATAATCTTTTTCATAGTAATGCCTATTCTAATTGGAGGGTTTGGAAACTGACTGGTCCCTCTTATAATTGGAGCCCCTGATATAGCCTTTCCCCGAATAAATAACATAAGCTTTTGACTCCTCCCCCCCTCATTCCTTCTACTCCTAGCCTCCGCTGGGGTGGAAGCTGGGGCGGGAACTGGGTGAACTGTTTACCCCCCCTTAGCCGGAAACTTAGCCCACGCCGGGCCTTCCGTAGACTTAACCATCTTTTCCTTACATTTAGCAGGAGTCTCTTCTATTCTAGGAGCTATCAATTTTATTACCACAATTCTTAATATGAAGCCCCCCTCCGTAACGCAATATCAAACACCTTTATTTGTTTGATCCGTTTTAATTACTGCTGTGCT-
>KU494418.1 
GCGCTCTTTTAGGGGATGACCAAATTTATAACGTTATTGTTACTGCTCATGCCTTCGTAATGATTTTTTTTATAGTAATGCCCATTCTAATCGGAGGGTTTGGAAACTGACTGGTCCCCCTCATAATTGGGGCCCCTGATATAGCCTTCCCACGAATAAATAATATGAGCTTTTGACTTCTTCCCCCATCCTTCCTACTTCTCCTAGCTTCAGCCGGAGTAGAAGCTGGAGCTGGCACTGGATGAACTGTATACCCCCCCTTAGCCGGAAACTTAGCCCACGCCGGACCATCAGTTGACTTAACTATTTTCTCCCTTCACCTAGCTGGCGTTTCTTCCATTCTAGGGGCCATTAACTTTATTACCACTATTCTCAATATAAAACCCCCATCTGTAACACAATATCAAACACCCTTATTTGTGTGATCCGTTTTAATCACCGCTGTCCT-
>KP149267.1 
GTGCTCTTCTTGGCGATGATCAAATTTACAACGTTATTGTTACCGCCCATGCCTTTGTGATAATTTTTTTTATAGTTATGCCTATTCTAATCGGAGGTTTTGGAAACTGACTAGTTCCTCTAATAATTGGGGCCCCAGATATAGCCTTCCCTCGAATAAACAATATAAGCTTTTGACTTCTTCCCCCCTCCTTTCTCCTTCTTCTAGCCTCAGCCGGAGTAGAAGCTGGTGCAGGAACCGGATGAACTGTATACCCCCCTTTAGCCGGAAACTTAGCCCACGCCGGGCCCTCTGTTGATTTAACCATCTTCTCTCTACACTTAGCAGGTGTTTCTTCCATCCTTGGAGCAATTAATTTTATTACCACTATTCTTAACATAAAACCTCCCTCTGTAACACAGTATCAAACCCCCTTATTTGTTTGATCTGTGCTAATTACTGCTGTTCT-
>KP149189.1 
GTGCTCTTCTTGGCGATGACCAAATTTACAACGTTATTGTTACCGCCCATGCCTTTGTAATAATTTTTTTTATAGTTATGCCTATTCTAATCGGAGGTTTCGGAAACTGACTAGTTCCTCTAATAATCGGGGCCCCAGATATAGCTTTCCCTCGAATAAACAATATAAGCTTTTGACTTCTTCCCCCCTCCTTTCTCCTTCTTCTAGCCTCGGCCGGAGTAGAAGCTGGTGCAGGAACCGGATGAACTGTATACCCACCTTTAGCCGGAAACTTAGCCCACGCCGGGCCCTCTGTTGATTTAACCATCTTCTCTCTACACTTAGCAGGTGTTTCTTCCATCCTTGGAGCAATTAATTTTATTACTACTATTCTTAACATAAAACCTCCCTCTGTAACACAGTATCAAACCCCCTTATTTGTATGATCTGTGCTAATTACTGCTGTTCT-
>KP149230.1 
GTGCTCTTCTTGGCGATGACCAAATTTACAACGTTATTGTTACCGCCCATGCCTTTGTAATAATTTTTTTTATAGTTATGCCTATTCTAATCGGAGGTTTTGGAAACTGACTAGTTCCTCTAATAATCGGGGCCCCAGATATAGCCTTCCCTCGAATAAACAATATAAGCTTTTGACTTCTTCCCCCCTCCTTTCTCCTTCTTCTAGCCTCAGCCGGAGTAGAAGCTGGTGCAGGAACCGGATGAACTGTATACCCACCTTTAGCCGGAAACTTAGCCCACGCCGGGCCCTCTGTTGATTTAACCATCTTCTCTCTACACTTAGCAGGTGTTTCTTCCATCCTTGGAGCAATTAATTTTATTACCACTATTCTTAACATAAAACCTCCCTCTGTAACACAGTATCAAACCCCCTTATTTGTGTGATCTGTGCTAATTACTGCTGTTCT-
>KY406673.1 
GCGCCCTCCTTGGCGATGACCAGATCTATAATGTTATTGTCACCGCCCACGCCTTCGTTATAATCTTCTTCATAGTAATGCCCATCCTAATCGGGGGCTTTGGAAATTGACTGGTCCCTTTAATAATTGGGGCCCCTGACATAGCCTTCCCCCGAATAAATAACATAAGCTTTTGACTTCTTCCCCCCTCCTTTCTCCTTCTTTTAGCCTCTGCTGGCGTTGAAGCTGGGGCTGGGACTGGCTGAACTGTTTATCCCCCCCTGGCCGGGAACCTAGCCCACGCAGGGCCATCTGTAGACTTAACTATCTTCTCCTTACACCTCGCAGGTGTTTCATCAATCCTAGGGGCCATTAACTTTATTACTACAATCCTAAATATAAAACCCCCTTCTGTCACACAGTATCAGACTCCCTTATTTGTCTGATCCGTCTTAATTACTGCTGTCCT-
>KY406671.1 
GCGCCCTCCTTGGCGATGACCAGATCTATAATGTTATTGTCACCGCCCACGCCTTCGTTATAATCTTCTTCATAGTAATGCCCATCCTAATCGGGGGCTTTGGAAATTGACTGGTCCCTTTAATAATTGGGGCCCCTGACATAGCCTTCCCCCGAATAAATAACATAAGCTTTTGACTTCTTCCCCCCTCCTTTCTCCTTCTTTTAGCCTCTGCTGGCGTTGAAGCTGGGGCTGGGACTGGCTGAACTGTTTATCCCCCCCTGGCCGGGAACCTAGCCCACGCAGGGCCATCTGTAGACTTAACTATCTTCTCCTTACACCTCGCAGGTGTTTCATCAATCCTAGGGGCCATTAACTTTATTACTACAATCCTAAATATAAAACCCCCTTCTGTCACACAGTATCAGACTCCCTTATTTGTCTGATCCGTCTTAATTACTGCTGTCCT-
>KY406672.1 
GCGCCCTCCTTGGCGATGACCAGATCTATAATGTTATTGTCACCGCCCACGCCTTCGTTATAATCTTCTTCATAGTAATGCCCATCCTAATCGGGGGCTTTGGAAATTGACTGGTCCCTTTAATAATTGGGGCCCCTGACATAGCCTTCCCCCGAATAAATAACATAAGCTTTTGACTTCTTCCCCCCTCCTTTCTCCTTCTTTTAGCCTCTGCTGGCGTTGAAGCTGGGGCTGGGACTGGCTGAACTGTTTATCCCCCCCTGGCCGGGAACCTAGCCCACGCAGGGCCATCTGTAGACTTAACTATCTTCTCCTTACACCTCGCAGGTGTTTCATCAATCCTAGGGGCCATTAACTTTATTACTACAATCCTAAATATAAAACCCCCTTCTGTCACACAGTATCAGACTCCCTTATTTGTCTGATCCGTCTTAATTACTGCTGTCCT-
>KY406668.1 
GCGCCCTCCTTGGTGACGACCAGATCTACAACGTTATCGTCACTGCTCACGCCTTTGTCATAATTTTTTTTATGGTGATACCTATCCTAATTGGAGGATTCGGAAACTGACTGGTCCCTTTAATAATTGGTGCCCCCGATATAGCTTTCCCCCGAATAAACAACATAAGCTTCTGACTCTTACCCCCCTCCTTCCTCCTTCTGTTAGCCTCTGCTGGTGTGGAGGCTGGAGCCGGGACCGGCTGAACCGTATACCCCCCCTTAGCCGGAAACTTAGCTCATGCAGGCCCATCTGTAGACTTAACAATTTTTTCACTCCACCTCGCTGGGGTCTCCTCTATTTTAGGAGCCATTAACTTTATTACCACAATTCTCAACATGAAGCCCCCCTCTATTACACAATACCAAACCCCCTTGTTTGTCTGATCTGTCCTGATCACTGCTGTTCT-
>KY406667.1 
GCGCCCTCCTTGGTGANGACCAAATCTATAATGTTATCGTTACCGCCCACGCCTTTGTTATAATTTTTTTTATGGTAATACCCATCCTGATCGGGGGATTCGGAAACTGGTTGGTCCCACTAATAATTGGTGCCCCTGACATAGCTTTCCCCCGAATAAACAATATAAGCTTCTGACTCTTACCCCCCTCCTTCCTCCTTCTGTTGGCCTCTGCTGGTGTGGAGGCTGGGGCCGGAACCGGCTGAACCGTATACCCTCCCTTAGCCGGAAACTTAGCCCATGCAGGCCCATCTGTAGACTTAACAATTTTTTCACTCCATCTCGCTGGAGTTTCCTCTATTTTAGGGGCCATTAACTTTATTACCACAATCCTCAACATGAAGCCCCCCTCTATTACACAATACCAAACCCCCTTATTTGTCTGGTCTGTCTTGATTACTGCAGTTCT-
>KY406669.1 
GCGCCCTCCTTGGTGATGACCAAATCTATAATGTTATCGTTACCGCCCACGCCTTTGTTATAATTTTTTTTATGGTAATGCCCATCCTGATCGGGGGATTCGGAAACTGGTTGGTCCCACTAATAATTGGTGCCCCTGACATAGCTTTCCCCCGAATAAACAATATAAGCTTCTGACTCTTACCCCCCTCCTTCCTCCTTCTGTTGGCCTCTGCTGGTGTGGAGGCTGGGGCCGGAACCGGCTGAACCGTATACCCTCCCTTAGCCGGAAACTTAGCCCATGCAGGCCCATCTGTAGACTTAACAATTTTTTCACTCCATCTCGCTGGAGTTTCCTCTATTTTAGGGGCCATTAACTTTATTACCACAATCCTCAACATGAAGCCCCCCTCTATTACACAATACCAAACCCCCTTATTTGTCTGGTCTGTCTTGATTACTGCAGTTCT-
>KP149107.1 
GCGCCCTTCTTGGGGATGACCAGATTTACAATGTTATTGTTACTGCCCATGCCTTCGTTATAATTTTTTTTATGGTCATGCCTATCTTAATTGGAGGGTTCGGAAACTGACTAGTCCCCCTAATAATTGGGGCCCCGGATATAGCCTTCCCTCGAATAAATAACATAAGTTTTTGACTTCTACCTCCCTCATTTTTACTTCTACTAGCCTCTGCTGGTGTAGAGGCAGGCGCAGGGACAGGATGAACTGTTTATCCCCCTCTGGCTGGAAACCTAGCCCACGCTGGCCCCTCCGTTGATTTAACAATTTTTTCTTTGCATCTAGCTGGTGTATCATCTATCCTTGGAGCAATCAACTTTATTACTACTATTCTTAATATAAAACCTCCCTCCGTCACTCAGTATCAAACCCCTCTATTTGTTTGGTCCGTCCTAATTACTGCAGTTCT-
>KP149117.1 
GCGCCCTTCTTGGGGATGACCAGATTTACAATGTTATTGTTACTGCCCATGCCTTCGTCATAATTTTTTTTATGGTCATGCCTATCTTAATTGGAGGGTTCGGAAACTGACTAGTCCCCCTAATAATTGGGGCCCCGGATATAGCCTTCCCTCGAATAAATAACATAAGTTTTTGACTTCTACCTCCCTCATTTTTACTTCTACTAGCCTCTGCTGGTGTAGAGGCAGGCGCAGGGACAGGATGAACTGTTTATCCCCCTCTGGCTGGAAACCTAGCCCACGCTGGCCCCTCCGTTGATTTAACAATTTTTTCTTTGCATCTAGCTGGTGTATCATCTATCCTTGGAGCAATCAACTTTATTACTACTATTCTTAATATAAAACCTCCCTCCGTCACTCAGTATCAAACCCCTCTATTTGTTTGGTCCGTCCTAATTACTGCAGTTCT-
>KP149167.1 
GCGCCCTTCTTGGGGATGACCAGATTTACAATGTTATTGTTACTGCCCATGCCTTCGTTATAATTTTTTTCATGGTCATGCCCATCTTAATTGGAGGATTCGGAAACTGGCTAGTCCCCCTAATAATTGGGGCCCCGGATATAGCCTTCCCTCGAATAAATAACATAAGTTTTTGACTTCTACCTCCCTCATTTTTACTTCTACTAGCCTCTGCTGGTGTAGAGGCAGGCGCAGGGACAGGATGAACTGTTTATCCCCCTCTGGCTGGAAACCTAGCCCACGCTGGCCCCTCCGTTGATTTAACAATTTTTTCTTTGCATTTAGCTGGTGTATCATCTATCCTTGGAGCAATCAACTTTATTACTACTATTCTTAATATAAAACCTCCCTCCGTCACTCAGTATCAAACCCCTCTATTTGTTTGGTCCGTCCTAATTACTGCAGTTCT-
>KP149235.1 
GCGCCCTTCTTGGGGATGACCAGATTTACAATGTTATTGTTACTGCCCATGCCTTCGTTATAATTTTTTTCATGGTCATGCCCATCTTAATTGGAGGGTTCGGAAACTGGCTAGTCCCCCTAATAATTGGGGCCCCGGATATAGCCTTCCCTCGAATAAATAACATAAGTTTTTGACTTCTACCTCCCTCATTTTTACTTCTACTAGCCTCTGCTGGTGTAGAGGCAGGCGCAGGGACAGGATGAACTGTTTATCCCCCTCTGGCTGGAAACCTAGCCCACGCTGGCCCCTCCGTTGATTTAACAATTTTTTCTTTGCATCTAGCTGGTGTATCATCTATCCTTGGAGCAATCAACTTTATTACTACTATTCTTAATATAAAACCTCCCTCCGTCACTCAGTATCAAACCCCTCTATTTGTTTGGTCCGTCCTAATTACTGCAGTTCT-
>KY406652.1 
GCGCCCTTCTTGGTGACGACCAGATTTATAATGTTATTGTTACTGCCCACGCTTTCGTAATAATTTTTTTTATAGTAATGCCTATCCTAATCGGCGGGTTCGGAAACTGATTAATTCCCCTAATAATCGGCGCCCCTGATATGGCCTTTCCTCGTATGAATAACATAAGCTTTTGACTTCTTCCTCCCTCCTTTCTTCTTCTTCTAGCCTCTGCTGGTGTAGAAGCGGGAGCCGGCACCGGCTGAACTGTATATCCTCCTCTGGCTGGAAATTTAGCCCACGCAGGGCCCTCCGTCGACTTAACAATTTTTTCCCTTCATCTTGCAGGGGTATCCTCAATTCTAGGGGCCATTAACTTTATTACTACTATTTTAAATATGAAGCCTCCCTCTATTACACAATATCAAACACCCTTATTTGTCTGGTCTGTTTTAATTACTGCCGTTCT-
>KY406665.1 
GCGCCCTTCTTGGTGACGACCAGATTTATAATGTTATTGTTACTGCCCACGCTTTCGTAATAATTTTTTTTATAGTAATGCCCATCCTAATCGGCGGGTTCGGAAACTGATTAATTCCCCTAATAATCGGCGCCCCTGATATGGCCTTTCCTCGTATGAATAACATAAGCTTTTGACTTCTTCCTCCCTCCTTTCTTCTTCTTCTAGCCTCTGCTGGTGTAGAAGCGGGGGCCGGCACCGGCTGAACTGTATATCCTCCTCTGGCTGGAAATTTAGCCCACGCAGGACCCTCCGTCGACTTAACAATTTTTTCCCTTCATCTTGCAGGGGTATCCTCAATTCTAGGGGCCATTAACTTTATTACCACTATTTTAAACATAAAGCCTCCCTCTATTACACAATATCAAACACCCTTATTTGTCTGGTCTGTTTTAATTACTGCCGTTCT-
>KY406666.1 
GCGCCCTTCTTGGTGACGACCAGATTTATAATGTTATTGTTACTGCCCACGCTTTCGTAATAATTTTTTTTATAGTAATGCCCATCCTAATCGGCGGGTTCGGAAACTGATTAATTCCCCTAATAATCGGCGCCCCTGATATGGCCTTTCCTCGTATAAATAACATAAGCTTTTGACTTCTTCCTCCCTCCTTTCTTCTTCTTCTAGCCTCTGCTGGCGTAGAAGCGGGGGCCGGCACCGGCTGAACTGTATATCCTCCTCTGGCTGGAAATTTAGCCCACGCAGGGCCCTCCGTCGACTTAACAATTTTTTCCCTTCATCTTGCAGGGGTATCCTCAATTCTAGGGGCCATTAACTTTATTACCACTATTTTAAACATAAAGCCTCCCTCTATTACACAATATCAAACACCCTTATTTGTCTGGTCTGTTTTAATTACTGCCGTTCT-
>KY406644.1 
GCGCCCTTCTTGGTGATGATCAAATTTATAATGTTATTGTTACTGCCCATGCATTCGTAATAATTTTTTTTATAGTTATGCCCATCCTAATCGGAGGGTTCGGAAACTGATTAGTCCCACTTATAATTGGTGCCCCTGATATAGCCTTTCCCCGTATAAATAATATAAGCTTCTGACTTCTACCCCCATCATTTCTTCTCCTTCTAGCCTCTGCTGGCGTGGAGGCAGGAGCAGGGACCGGCTGAACTGTTTACCCCCCCTTGGCTGGAAATTTAGCCCACGCAGGCCCCTCTGTCGACTTAACTATTTTTTCCCTACACCTTGCAGGTGTATCCTCCATCCTAGGGGCCATTAACTTTATTACTACAATTTTAAATATAAAACCCCCATCTGTTACACAGTATCAAACACCCCTGTTTGTTTGATCCGTCCTAATTACCGCCGTCCT-
>KY406645.1 
GCGCCCTTCTTGGTGATGATCAAATTTATAATGTTATTGTTACTGCCCATGCATTCGTAATAATTTTTTTTATAGTTATGCCCATCCTAATCGGAGGGTTCGGAAACTGATTAGTCCCACTTATAATTGGTGCCCCTGATATAGCCTTTCCCCGTATAAATAATATAAGCTTCTGACTTCTACCCCCATCATTTCTTCTCCTTCTAGCCTCTGCTGGCGTGGAGGCAGGAGCAGGGACCGGCTGAACTGTTTACCCCCCCTTGGCTGGAAATTTAGCCCACGCAGGCCCCTCTGTCGACTTAACTATTTTTTCCCTACACCTTGCAGGTGTATCCTCCATCCTAGGGGCCATTAACTTTATTACTACAATTTTAAATATAAAACCCCCATCTGTTACACAGTATCAAACACCCCTGTTTGTTTGATCCGTCCTAATTACCGCCGTCCT-
>KY406643.1 
GCGCCCTTCTTGGTGATGATCAAATTTATAATGTTATTGTTACTGCCCATGCATTCGTAATAATTTTTTTTATAGTAATGCCTATCCTAATTGGGGGATTCGGAAACTGATTAGTCCCACTTATAATTGGTGCCCCCGATATAGCCTTTCCTCGTATAAACAATATAAGCTTCTGACTTCTCCCCCCATCATTTCTTCTCCTTCTAGCCTCTGCTGGCGTGGAGGCAGGAGCAGGGACCGGCTGAACTGTATACCCCCCCTTGGCTGGAAATTTAGCCCACGCAGGCCCCTCTGTTGACTTAACTATTTTTTCCCTGCACCTTGCAGGTGTATCCTCCATTCTAGGGGCCATCAACTTTATTACTACAATTTTAAATATGAAACCCCCATCTGTTACACAATATCAAACACCCCTGTTTGTTTGATCCGTCTTAATTACCGCCGTCCT-
>MG030722.1 
GCGCCCTTCTTGGTGATGATCAAATTTATAATGTTATTGTTACTGCCCATGCATTCGTAATAATTTTTTTTATAGTAATGCCTATCCTAATTGGGGGATTCGGAAACTGATTAGTCCCACTTATAATTGGTGCCCCCGATATAGCCTTTCCTCGCATAAACAATATAAGCTTCTGACTTCTCCCCCCATCATTTCTTCTCCTTCTAGCCTCTGCTGGCGTGGAGGCAGGAGCAGGGACCGGCTGAACTGTGTACCCCCCCTTGGCTGGAAATTTAGCCCACGCAGGCCCCTCTGTTGACTTAACTATTTTTTCCCTACACCTTGCAGGTGTATCCTCCATCCTAGGGGCCATTAACTTTATTACTACAATTTTAAATATGAAGCCCCCATCTGTTACACAATATCAAACACCCCTGTTTGTTTGATCCGTCTTAATTACCGCCGTCCT-
>KY406583.1 
GCGCCCTTCTTGGGGATGACCAAATTTATAATGTTATTGTTACCGCCCATGCGTTCGTGATAATTTTTTTTATAGTAATGCCAATCTTGATCGGTGGATTCGGAAACTGATTAGTCCCCCTTATAATTGGCGCTCCTGATATGGCCTTTCCTCGCATAAATAATATAAGCTTCTGACTTCTCCCCCCTTCGTTTCTTCTCCTATTAGCCTCTGCTGGTGTGGAGGCTGGTGCAGGGACCGGCTGAACTGTTTATCCCCCCTTAGCCGGAAATTTAGCGCATGCAGGCCCTTCTGTTGACTTAACCATCTTTTCCCTTCATCTTGCAGGTGTATCCTCCATTCTGGGGGCCATTAACTTTATTACTACTATTTTAAATATAAAACCCCCGACTGTCACACAATATCAGACACCTTTATTCGTTTGATCCGTTTTAATCACTGCTGTACT-
>KY406589.1 
GCGCCCTTCTTGGGGATGACCAAATTTATAATGTTATTGTTACCGCCCATGCGTTCGTGATAATTTTTTTTATAGTAATGCCAATCTTGATCGGTGGATTCGGAAACTGATTAGTCCCCCTTATAATTGGCGCTCCTGATATGGCCTTTCCTCGCATAAATAATATAAGCTTCTGACTTCTCCCCCCTTCGTTTCTTCTCCTATTAGCCTCTGCTGGTGTGGAGGCTGGTGCAGGGACCGGCTGAACTGTTTATCCCCCCTTAGCCGGAAATTTAGCGCATGCAGGCCCTTCTGTTGACTTAACCATCTTTTCCCTTCATCTTGCAGGTGTATCCTCCATTCTGGGGGCCATTAACTTTATTACTACTATTTTAAATATAAAACCCCCGACTGTCACACAATATCAGACACCTTTATTCGTTTGATCCGTTTTAATCACTGCTGTACT-
>KY406590.1 
GCGCCCTTCTTGGGGATGACCAAATTTATAATGTTATTGTTACCGCCCATGCGTTCGTGATAATTTTTTTTATAGTAATGCCAATCTTGATCGGTGGATTCGGAAACTGATTAGTCCCCCTTATAATTGGCGCTCCTGATATGGCCTTTCCTCGCATAAATAATATAAGCTTCTGACTTCTCCCCCCTTCGTTTCTTCTCCTATTAGCCTCTGCTGGTGTGGAGGCTGGTGCAGGGACCGGCTGAACTGTTTATCCCCCCTTAGCCGGAAATTTAGCGCATGCAGGCCCTTCTGTTGACTTAACCATCTTTTCCCTTCATCTTGCAGGTGTATCCTCCATTCTGGGGGCCATTAACTTTATTACTACTATTTTAAATATAAAACCCCCGACTGTCACACAATATCAGACACCTTTATTCGTTTGATCCGTTTTAATCACTGCTGTACT-
>KY406584.1 
GTGCCCTTCTTGGTGACGACCAGATTTATAATGTTATTGTCACCGCCCATGCATTCGTAATAATTTTTTTTATGGTAATGCCAATCTTAATTGGTGGGTTCGGAAACTGACTAGTTCCCCTTATGATTGGCGCCCCTGATATAGCCTTCCCTCGCATAAATAATATAAGCTTTTGACTTCTCCCCCCTTCGTTTCTTCTCCTTCTAGCCTCAGCTGGCGTGGAAGCAGGTGCAGGAACCGGCTGAACTGTTTATCCCCCCCTGGCTGGAAATTTAGCACATGCAGGCCCCTCTGTCGACTTGACTATCTTTTCCCTTCATCTTGCAGGTGTATCTTCCATTTTAGGAGCCATTAACTTTATTACTACTATCTTAAATATAAAACCACCATCTATTACACAGTATCAAACACCCCTGTTCGTCTGATCCGTTTTAATCACCGCTGTCCT-
>KY406585.1 
GTGCCCTTCTTGGTGACGACCAGATTTATAATGTTATTGTCACCGCCCATGCATTCGTAATAATTTTTTTTATGGTAATGCCAATCTTAATTGGTGGGTTCGGAAACTGACTAGTTCCCCTTATGATTGGCGCCCCTGATATAGCCTTCCCTCGCATAAATAATATAAGCTTTTGACTTCTCCCCCCTTCGTTTCTTCTCCTTCTAGCCTCAGCTGGCGTGGAAGCAGGTGCAGGAACCGGCTGAACTGTTTATCCCCCCCTGGCTGGAAATTTAGCACATGCAGGCCCCTCTGTCGACTTGACTATCTTTTCCCTTCATCTTGCAGGTGTATCTTCCATTTTAGGAGCCATTAACTTTATTACTACTATCTTAAATATAAAACCACCATCTGTCACACAGTATCAAACACCCCTGTTCGTCTGATCCGTTTTAATCACCGCTGTCCT-
>KY406586.1 
GTGCCCTTCTTGGTGACGACCAGATTTATAATGTTATTGTCACCGCCCATGCATTCGTAATAATTTTTTTTATGGTAATGCCAATCTTAATTGGTGGGTTCGGAAACTGACTAGTTCCCCTTATGATTGGCGCCCCTGATATAGCCTTCCCTCGCATAAATAATATAAGCTTTTGACTTCTCCCCCCTTCGTTTCTTCTCCTTCTAGCCTCAGCTGGCGTGGAAGCAGGTGCAGGAACCGGCTGAACTGTTTATCCCCCCCTGGCTGGAAATTTAGCACATGCAGGCCCCTCTGTCGACTTGACTATCTTTTCCCTTCATCTTGCAGGTGTATCTTCCATTTTAGGAGCCATTAACTTTATTACTACTATCTTAAATATAAAACCACCATCTGTCACACAGTATCAAACACCCCTGTTCGTCTGATCCGTTTTAATCACCGCTGTCCT-
