# Supplementary material for: Amphibians on the hotspot: Molecular biology and conservation in the South American Atlantic Rainforest
Source: PLoS One. 2019 Oct 23;14(10):e0224320. doi: 10.1371/journal.pone.0224320 (PMC6808428; doi:10.1371/journal.pone.0224320)
Supplement: S2 File — (ZIP) [file pone.0224320.s002.zip › Alinhamento Hylodes.fasta]

>DQ502873.1 
GCTCTTAGCCTCTTAATCCGAGCCGAGCTTAGCCAGCCCGGCTCGCTTCTGGGGGATGACCAAATTTATAACGTGATCGTCACTGCTCACGCCTTTGTAATAATCTTTTTTATAGTAATGCCGATTATAATCGGCGGATTTGGCAATTGACTGGTCCCATTAATAATTGGGGCCCCCGACATAGCCTTCCCTCGAATAAACAACATAAGTTTCTGACTCCTCCCTCCATCTTTTCTCCTCCTATTAGCCTCAGCTGGGGTCGAGGCAGGCGCCGGAACGGGGTGGACAGTATATCCGCCTCTTGCTAGCAACTTAGCACACGCCGGGCCATCTGTGGACCTCACTATTTTTTCTCTCCACTTGGCCGGGGTATCTTCAATCCTGGGGGCTATCAATTTTATTACTACAATTCTCAACATGAAGCCCCCCTCTGTAACCCAGTATCAAACCCCTCTTTTTGTTTGATCTGTTCTTATCACTGCCGTTCTCCTTCTTTTATCCCTTCCAGTTCTAGCTGCCGGAATTACTATGCTCCTCACAGACCGTAACCTA-
>vnbj111 
GCCCTGAGCCTTCTAATTCGAGCCGAACTGAGCCAACCTGGCTCGCTTCTTGGCGACGACCAGATTTACAATGTTATCGTCACCGCACATGCTTTCGTAATAATCTTTTTTATAGTAATGCCCATTATAATCGGCGGGTTTGGCAACTGATTAGTTCCACTAATGATTGGGGCCCCAGATATGGCCTTCCCCCGAATGAATAACATAAGCTTTTGACTCCTCCCCCCATCATTCCTCCTTCTCCTTGCCTCTGCAGGAGTAGAGGCAGGCGCCGGCACAGGATGAACAGTATACCCCCCACTTGCCAGCAACCTGGCCCATGCTGGGCCCTCTGTGGACCTGACCATCTTTTCTCTCCATCTCGCTGGGGTGTCATCTATTTTGGGTGCCATTAACTTCATCACTACAATTCTTAACATAAAACCCCCTTCAATAACTCAATACCAAACCCCCCTATTCGTCTGATCTGTCCTAATTACCGCTGTCCTACTTCTTCTTTCCCTCCCAGTTTTAGCTGCTGGCATTACTATACTCCTCACAGACCGAAATCTT-
>*_KU234709_Hylodes_lateristrigatus 
GCCCTGAGCCTTCTAATTCGAGCCGAACTGAGCCAACCTGGCTCGCTTCTTGGCGACGACCAGATTTACAATGTTATCGTCACCGCACATGCTTTCGTAATAATCTTTTTTATAGTAATGCCCATTATAATCGGCGGGTTTGGCAACTGATTAGTTCCACTAATGATTGGGGCCCCAGATATGGCCTTCCCCCGAATGAATAACATAAGCTTTTGACTCCTCCCCCCATCATTCCTCCTTCTCCTTGCCTCTGCAGGAGTAGAGGCAGGCGCCGGCACAGGATGAACAGTATACCCCCCACTTGCCAGCAACCTGGCCCATGCTGGGCCCTCTGTGGACCTGACCATCTTTTCTCTCCATCTCGCTGGGGTGTCATCTATTTTGGGTGCCATTAACTTCATCACTACAATTCTTAACATAAAACCCCCTTCAATAACTCAATACCAAACCCCCCTATTCGTCTGATCTGTCCTAATTACCGCTGTCCTACTTCTTCTTTCCCTCCCAGTTTTAGCTGCTGGCATTACTATACTCCTCACAGACCGAAATCTT-
>vnbj110 
GCCCTGAGCCTTCTAATTCGAGCCGAACTGAGCCAACCTGGCTCGCTTCTTGGCGACGACCAGATTTACAATGTTATCGTCACCGCACATGCTTTCGTAATAATCTTTTTTATAGTAATGCCCATTATAATCGGCGGGTTTGGCAACTGATTAGTTCCACTAATGATTGGGGCCCCAGATATGGCCTTCCCCCGAATGAATAACATAAGCTTTTGACTCCTCCCCCCATCATTCCTCCTTCTCCTTGCCTCTGCAGGAGTAGAGGCAGGCGCCGGCACAGGATGAACAGTATACCCCCCACTTGCCAGCAACCTGGCCCATGCTGGGCCCTCTGTGGACCTGACCATCTTTTCTCTCCATCTCGCTGGGGTGTCATCTATTTTGGGTGCCATTAACTTCATCACTACAATTCTTAACATAAAACCCCCTTCAATAACTCAATACCAAACCCCCCTATTCGTCTGATCTGTCCTAATTACCGCTGTCCTACTTCTTCTTTCCCTCCCAGTTTTAGCTGCTGGCATTACTATACTCCTCACAGACCGAAATCTT-
>vnbj112 
GCCCTGAGCCTTCTAATTCGAGCCGAACTGAGCCAACCTGGCTCGCTTCTTGGCGACGACCAGATTTACAATGTTATCGTCACCGCACATGCTTTCGTAATAATCTTTTTTATAGTAATGCCCATTATAATCGGCGGGTTTGGCAACTGATTAGTTCCACTAATGATTGGGGCCCCAGATATGGCCTTCCCCCGAATGAATAACATAAGCTTTTGACTCCTCCCCCCATCATTCCTCCTTCTCCTTGCCTCTGCAGGAGTAGAGGCAGGCGCCGGCACAGGATGAACAGTATACCCCCCACTTGCCAGCAACCTGGCCCATGCTGGGCCCTCTGTGGACCTGACCATCTTTTCTCTCCATCTCGCTGGGGTGTCATCTATTTTGGGTGCCATTAACTTCATCACTACAATTCTTAACATAAAACCCCCTTCAATAACTCAATACCAAACCCCCCTATTCGTCTGATCTGTCCTAATTACCGCTGTCCTACTTCTTCTTTCCCTCCCAGTTTTAGCTGCTGGCATTACTATACTCCTCACAGACCGAAATCTT-
>vnbj113 
GCCCTGAGCCTTCTAATTCGAGCCGAACTGAGCCAACCTGGCTCGCTTCTTGGCGACGACCAGATTTACAATGTTATCGTCACCGCACATGCTTTCGTAATAATCTTTTTTATAGTAATGCCCATTATAATCGGCGGGTTTGGCAACTGATTAGTTCCACTAATGATTGGGGCCCCAGATATGGCCTTCCCCCGAATGAATAACATAAGCTTTTGACTCCTCCCCCCATCATTCCTCCTTCTCCTTGCCTCTGCAGGAGTAGAGGCAGGCGCCGGCACAGGATGAACAGTATACCCCCCACTTGCCAGCAACCTGGCCCATGCTGGGCCCTCTGTGGACCTGACCATCTTTTCTCTCCATCTCGCTGGGGTGTCATCTATTTTGGGTGCCATTAACTTCATCACTACAATTCTTAACATAAAACCCCCTTCAATAACTCAATACCAAACCCCCCTATTCGTCTGATCTGTCCTAATTACCGCTGTCCTACTTCTTCTTTCCCTCCCAGTTTTAGCTGCTGGCATTACTATACTCCTCACAGACCGAAATCTT-
>vnbj23 
GCCCTGAGCCTTCTAATTCGAGCCGAACTGAGCCAACCTGGCTCGCTTCTTGGCGACGACCAGATTTACAATGTTATCGTCACCGCACATGCTTTCGTAATAATCTTTTTTATAGTAATGCCCATTATAATCGGCGGGTTTGGCAACTGATTAGTTCCACTAATGATTGGGGCCCCAGATATGGCCTTCCCCCGAATGAATAACATAAGCTTTTGACTCCTCCCCCCATCATTCCTCCTTCTCCTTGCCTCTGCAGGAGTAGAGGCAGGCGCCGGCACAGGATGAACAGTATACCCCCCACTTGCCAGCAACCTGGCCCATGCTGGGCCCTCTGTGGACCTGACCATCTTTTCTCTCCATCTCGCTGGGGTGTCATCTATTTTGGGTGCCATTAACTTCATCACTACAATTCTTAACATAAAACCCCCTTCAATAACTCAATACCAAACCCCCCTATTCGTCTGATCTGTCCTAATTACCGCTGTCCTACTTCTTCTTTCCCTCCCAGTTTTAGCTGCTGGCATTACTATACTCCTCACAGACCGAAATCTT-
>vnbj24 
GCCCTGAGCCTTCTAATTCGAGCCGAACTGAGCCAACCTGGCTCGCTTCTTGGCGACGACCAGATTTACAATGTTATCGTCACCGCACATGCTTTCGTAATAATCTTTTTTATAGTAATGCCCATTATAATCGGCGGGTTTGGCAACTGATTAGTTCCACTAATGATTGGGGCCCCAGATATGGCCTTCCCCCGAATGAATAACATAAGCTTTTGACTCCTCCCCCCATCATTCCTCCTTCTCCTTGCCTCTGCAGGAGTAGAGGCAGGCGCCGGCACAGGATGAACAGTATACCCCCCACTTGCCAGCAACCTGGCCCATGCTGGGCCCTCTGTGGACCTGACCATCTTTTCTCTCCATCTCGCTGGGGTGTCATCTATTTTGGGTGCCATTAACTTCATCACTACAATTCTTAACATAAAACCCCCTTCAATAACTCAATACCAAACCCCCCTATTCGTCTGATCTGTCCTAATTACCGCTGTCCTACTTCTTCTTTCCCTCCCAGTTTTAGCTGCTGGCATTACTATACTCCTCACAGACCGAAATCTT-
>vnbj58 
GCCCTGAGCCTTCTAATTCGAGCCGAACTGAGCCAACCTGGCTCGCTTCTTGGCGACGACCAGATTTACAATGTTATCGTCACCGCACATGCTTTCGTAATAATCTTTTTTATAGTAATGCCCATTATAATCGGCGGGTTTGGCAACTGATTAGTTCCACTAATGATTGGGGCCCCAGATATGGCCTTCCCCCGAATGAATAACATAAGCTTTTGACTCCTCCCCCCATCATTCCTCCTTCTCCTTGCCTCTGCAGGAGTAGAGGCAGGCGCCGGCACAGGATGAACAGTATACCCCCCACTTGCCAGCAACCTGGCCCATGCTGGGCCCTCTGTGGACCTGACCATCTTTTCTCTCCATCTCGCTGGGGTGTCATCTATTTTGGGTGCCATTAACTTCATCACTACAATTCTTAACATAAAACCCCCTTCAATAACTCAATACCAAACCCCCCTATTCGTCTGATCTGTCCTAATTACCGCTGTCCTACTTCTTCTTTCCCTCCCAGTTTTAGCTGCTGGCATTACTATACTCCTCACAGACCGAAATCTT-
>KJ961558.1 
GCCCTAAGCTTACTCATCCGAGCTGAACTTAGCCAGCCCGGCTCCCTCTTAGGGGACGATCAAATTTACAACGTCATCGTCACCGCACATGCCTTCGTTATAATCTTCTTTATAGTCATGCCCATCATAATCGGCGGGTTCGGTAACTGACTGGTTCCCCTAATAATTGGAGCCCCGGACATGGCCTTTCCCCGAATAAATAATATAAGCTTTTGACTCCTTCCACCATCCTTTCTTCTTCTTTTGGCCTCCGCAGGTGTTGAAGCTGGCGCAGGAACAGGGTGGACAGTCTACCCCCCTCTTGCTAGCAACTTAGCCCACGCCGGACCCTCTGTAGATCTTACTATCTTTTCCCTTCACCTCGCCGGTGTATCGTCCATTCTTGGTGCCATTAATTTTATCACCACGATCCTAAATATGAAGCCCCCATCTGTAACCCAGTATCAAACTCCCCTTTTTGTGTGGTCTGTTTTGATCACTGCTGTTCTTCTTCTATTATCCCTTCCAGTATTAGCCGCTGGCATCACAATGCTTTTGACAGATCGAAATCTA-
>KJ961563.1 
GCTCTAAGCCTACTCATCCGAGCCGAACTAAGCCAGCCTGGCTCACTTTTAGGAGATGACCAAATTTATAATGTTATCGTTACCGCACATGCTTTTGTTATAATTTTTTTCATAGTAATGCCTATTATAATTGGTGGGTTCGGTAATTGACTGGTCCCCCTAATAATTGGAGCTCCAGATATGGCCTTTCCACGAATAAATAATATGAGTTTTTGACTCCTCCCTCCCTCCTTCCTTCTTCTTTTGGCCTCCGCCGGAGTTGAAGCAGGCGCAGGAACAGGGTGAACAGTCTACCCCCCTCTTGCCAGCAACTTAGCCCATGCTGGGCCCTCTGTAGATCTCACCATTTTTTCTCTTCACCTTGCCGGCGTATCGTCCATCCTTGGTGCCATTAATTTTATCACTACGATTCTAAACATAAAACCCCCATCCATAACCCAATATCAAACCCCCCTTTTTGTCTGATCTGTTTTAATCACTGCTGTTCTTCTTCTCTTATCCCTTCCGGTTTTAGCCGCTGGTATCACAATGCTTCTCACGGATCGAAATTTA-
>KJ961564.1 
GCTCTAAGCCTACTCATCCGAGCCGAACTAAGCCAGCCTGGCTCACTTTTAGGAGATGACCAAATTTATAATGTTATCGTTACCGCACATGCTTTTGTTATAATTTTTTTCATAGTAATGCCTATTATAATTGGTGGGTTCGGTAATTGACTGGTCCCCCTAATAATTGGAGCTCCAGATATGGCCTTTCCACGAATAAATAATATGAGTTTTTGACTCCTCCCTCCCTCCTTCCTTCTTCTTTTGGCCTCCGCCGGAGTTGAAGCAGGCGCAGGAACAGGGTGAACAGTCTACCCCCCTCTTGCCAGCAACTTAGCCCATGCTGGGCCCTCTGTAGATCTCACCATTTTTTCTCTTCACCTTGCCGGCGTATCGTCCATCCTTGGTGCCATTAATTTTATCACTACGATTCTAAACATAAAACCCCCATCCATAACCCAATATCAAACCCCCCTTTTTGTCTGATCTGTTTTAATCACTGCTGTTCTTCTTCTCTTATCCCTTCCGGTTTTAGCCGCTGGTATCACAATGCTTCTCACGGATCGAAATTTA-
>KJ961565.1 
GCTCTAAGCCTACTCATCCGAGCCGAACTAAGCCAGCCTGGCTCACTTTTAGGAGATGACCAAATTTATAATGTTATCGTTACCGCACATGCTTTTGTTATAATTTTTTTCATAGTAATGCCTATTATAATTGGTGGGTTCGGTAATTGACTGGTCCCCCTAATAATTGGAGCTCCAGATATGGCCTTTCCACGAATAAATAATATGAGTTTTTGACTCCTCCCTCCCTCCTTCCTTCTTCTTTTGGCCTCCGCCGGAGTTGAAGCAGGCGCAGGAACAGGGTGAACAGTCTACCCCCCTCTTGCCAGCAACTTAGCCCATGCTGGGCCCTCTGTAGATCTCACCATTTTTTCTCTTCACCTTGCCGGCGTATCGTCCATCCTTGGTGCCATTAATTTTATCACTACGATTCTAAACATAAAACCCCCATCCATAACCCAATATCAAACCCCCCTTTTTGTCTGATCTGTTTTAATCACTGCTGTTCTTCTTCTCTTATCCCTTCCGGTTTTAGCCGCTGGTATCACAATGCTTCTCACGGATCGAAATTTA-
>KJ961555.1 
GCCCTAAGCCTACTCATCCGAGCCGAACTGAGCCAACCTGGCTCTCTCTTAGGTGACGACCAAATCTACAATGTTATCGTTACCGCCCACGCTTTCGTTATAATCTTTTTTATAGTAATGCCCATTATGATCGGGGGGTTCGGTAATTGACTGGTCCCCCTAATAATCGGAGCCCCGGATATAGCCTTCCCACGGATAAATAACATAAGCTTTTGACTCCTTCCCCCATCCTTTCTTCTTCTTTTAGCTTCCGCCGGAGTTGAGGCAGGCGCAGGAACAGGGTGAACAGTCTATCCCCCTCTTGCCAGCAACTTAGCCCATGCCGGACCCTCTGTAGATCTTACCATTTTTTCTCTTCACCTTGCCGGTGTTTCATCTATCCTTGGCGCCATTAACTTCATCACCACAATCCTAAATATGAAACCCCCATCTGTAACCCAGTATCAAACCCCCCTTTTTGTGTGATCTGTCTTAATTACTGCTGTTCTCCTTCTCTTATCCCTTCCGGTCTTAGCCGCTGGTATCACGATGCTTTTAACAGATCGAAATTTA-
>KJ961556.1 
GCCCTAAGCCTACTCATCCGAGCCGAACTGAGCCAACCTGGCTCTCTCTTAGGTGACGACCAAATCTACAATGTTATCGTTACCGCCCACGCTTTCGTTATAATCTTTTTTATAGTAATGCCCATTATGATCGGGGGGTTCGGTAATTGACTGGTCCCCCTAATAATCGGAGCCCCGGATATAGCCTTTCCACGGATAAATAACATAAGCTTTTGACTCCTTCCCCCATCCTTTCTTCTTCTTTTAGCTTCCGCCGGAGTTGAGGCAGGCGCAGGAACAGGGTGAACAGTCTATCCCCCTCTTGCCAGCAACTTAGCCCATGCCGGACCCTCTGTAGATCTTACCATTTTTTCTCTTCACCTTGCCGGTGTTTCATCTATCCTTGGCGCCATTAACTTCATCACCACAATCCTAAATATGAAACCCCCATCTGTAACCCAGTATCAAACCCCCCTTTTTGTGTGATCTGTCTTAATTACTGCTGTTCTCCTTCTCTTATCCCTTCCGGTCTTAGCCGCTGGTATCACGATGCTTTTAACAGATCGAAATTTA-
>KJ961561.1 
GCCCTAAGCCTGCTCATCCGAGCCGAACTAAGCCAGCCTGGCTCACTCCTAGGGGACGATCAAATTTACAATGTTATCGTTACCGCACACGCTTTTGTTATAATTTTTTTTATAGTAATGCCCATTATGATCGGTGGGTTTGGTAATTGATTGGTCCCCTTAATAATTGGAGCCCCAGATATAGCCTTTCCACGGATAAATAACATGAGCTTTTGACTCCTTCCCCCATCCTTTCTTCTTCTTTTAGCCTCCGCCGGAGTTGAGGCGGGCGCAGGGACAGGGTGGACAGTCTACCCCCCTCTTGCCAGCAACTTAGCCCATGCCGGACCCTCTGTAGATCTAACCATTTTTTCCCTTCACCTTGCCGGTGTGTCATCCATCCTTGGTGCCATTAATTTCATCACTACAATCCTGAACATAAAACCCCCATCTGTAACCCAGTATCAAACCCCCCTTTTTGTGTGATCTGTTTTAATTACTGCTGTTCTCCTTCTCTTATCCCTTCCGGTCTTAGCCGCTGGTATCACAATGCTTTTAACAGATCGAAACTTA-
>KJ961559.1 
GCCCTAAGCCTGCTCATCCGAGCCGAACTAAGCCAGCCTGGCTCACTCCTAGGGGACGATCAAATTTACAATGTTATCGTTACCGCACACGCTTTTGTTATAATCTTTTTTATAGTAATGCCCATTATGATCGGTGGGTTTGGTAATTGATTGGTCCCCTTAATAATTGGAGCCCCAGATATAGCCTTTCCACGGATAAATAACATGAGCTTTTGACTCCTTCCCCCATCCTTTCTTCTTCTTTTAGCCTCCGCCGGAGTTGAGGCGGGCGCAGGGACAGGGTGGACAGTCTACCCCCCTCTTGCCAGCAACTTAGCCCATGCCGGACCCTCTGTAGATCTTACCATTTTTTCCCTTCACCTTGCCGGTGTGTCATCCATCCTTGGTGCCATTAATTTTATCACTACAATCCTGAACATAAAACCCCCATCTGTAACCCAGTATCAAACCCCCCTTTTTGTGTGATCTGTTTTAATTACTGCTGTTCTCCTTCTCTTATCCCTTCCGGTCTTAGCCGCTGGTATCACAATGCTTTTAACAGATCGAAACTTA-
>KJ961560.1 
GCCCTAAGCCTGCTCATCCGAGCCGAACTAAGCCAGCCTGGCTCACTCCTAGGGGACGATCAAATTTACAATGTTATCGTTACCGCACACGCTTTTGTTATAATCTTTTTCATAGTAATGCCCATTATGATCGGTGGGTTTGGTAATTGATTGGTCCCCTTAATAATTGGAGCCCCAGATATAGCCTTTCCACGGATAAATAACATGAGCTTTTGACTCCTTCCCCCATCCTTTCTTCTTCTTTTAGCCTCCGCCGGAGTTGAGGCGGGCGCAGGGACAGGGTGGACAGTCTACCCCCCTCTTGCCAGCAACTTAGCCCATGCCGGACCCTCTGTAGATCTTACCATTTTTTCCCTTCACCTTGCCGGTGTGTCATCCATCCTTGGTGCCATTAATTTCATCACTACAATCCTGAACATAAAACCCCCATCTGTAACCCAGTATCAAACCCCCCTTTTTGTGTGATCTGTTTTAATTACTGCTGTTCTCCTTCTTTTATCCCTTCCGGTCTTAGCCGCTGGTATCACAATGCTTTTAACAGATCGAAACTTA-
>KJ961562.1 
GCCCTAAGCCTCCTGATTCGAGCTGAACTAAGTCAGCCCGGCTCACTATTAGGAGACGATCAGATTTATAATGTTATCGTCACCGCCCATGCCTTTGTAATAATTTTTTTTATAGTAATGCCTATTATAATCGGCGGATTCGGTAACTGACTGGTACCTCTAATAATCGGAGCCCCGGATATGGCCTTTCCCCGGATAAACAATATAAGCTTCTGACTCCTCCCTCCGTCTTTTCTTCTTCTATTAGCCTCAGCTGGTGTAGAAGCAGGCGCCGGGACGGGTTGAACAGTTTATCCCCCTCTTGCTAGCAACCTAGCCCATGCCGGACCCTCTGTAGACTTAACCATCTTTTCCCTTCACTTAGCTGGTGTGTCATCTATTCTTGGCGCTATTAATTTTATTACCACAATCATCAACATAAAACCTCCTTCAGTAACCCAATATCAAACCCCACTCTTCGTTTGATCTGTCCTCATTACCGCTGTCCTTCTACTCCTATCACTCCCAGTTCTGGCTGCCGGAATCACAATGCTCCTAACAGATCGAAACTTA-
>*_KU234710_Hylodes_pipilans 
GCCCTGAGTCTCCTAATTCGAGCTGAACTAAGTCAGCC-GGGTCACTATTAGGAGACGATCAGATTTATAATGKCATCGTCACCGCCCATGCCTTTGTAATAATTTTTTTTATAGTAATGCCGATTATAATCGGCGGATTTGGTAACTGACTAGTGCCCCTAATAATCGGAGCCCCAGACATGGCCTTTCCTCGAATAAACAACATAAGCTTCTGACTCCTCCCTCCGTCTTTTCTTCTTCTACTGGCCTCAGCTGGTGTGGAGGCAGGCGCCGGAACGGGTTGAACAGTTTATCCCCCCCTTGCTAGCAACTTAGCCCACGCCGGACCCTCTGTAGACTTAACCATCTTTTCCCTTCACTTAGCTGGTGTATCATCTATTCTTGGCGCTATTAATTTTATTACCACAATCATCAACATAAAACCTCCTTCAGTAACCCAATACCAAACCCCGCTCTTCGTTTGGTCTGTCCTAATTACTGCTGTCCTTCTTCTCCTATCACTCCCAGTCCTGGCTGCCGGAATTACAATGCTCCTAACAGACCGAAACTTAA
>vnbj04 
GCCCTGAGTCTCCTAATTCGAGCTGAACTAAGTCAGCC-GGGTCACTATTAGGAGACGATCAGATTTATAATGKCATCGTCACCGCCCATGCCTTTGTAATAATTTTTTTTATAGTAATGCCGATTATAATCGGCGGATTTGGTAACTGACTAGTGCCCCTAATAATCGGAGCCCCAGACATGGCCTTTCCTCGAATAAACAACATAAGCTTCTGACTCCTCCCTCCGTCTTTTCTTCTTCTACTGGCCTCAGCTGGTGTGGAGGCAGGCGCCGGAACGGGTTGAACAGTTTATCCCCCCCTTGCTAGCAACTTAGCCCACGCCGGACCCTCTGTAGACTTAACCATCTTTTCCCTTCACTTAGCTGGTGTATCATCTATTCTTGGCGCTATTAATTTTATTACCACAATCATCAACATAAAACCTCCTTCAGTAACCCAATACCAAACCCCGCTCTTCGTTTGGTCTGTCCTAATTACTGCTGTCCTTCTTCTCCTATCACTCCCAGTCCTGGCTGCCGGAATTACAATGCTCCTAACAGACCGAAACTTAA
>vnbj21 
GCCCTGAGTCTCCTAATTCGAGCTGAACTAAGTCAGCC-GGGTCACTATTAGGAGACGATCAGATTTATAATGKCATCGTCACCGCCCATGCCTTTGTAATAATTTTTTTTATAGTAATGCCGATTATAATCGGCGGATTTGGTAACTGACTAGTGCCCCTAATAATCGGAGCCCCAGACATGGCCTTTCCTCGAATAAACAACATAAGCTTCTGACTCCTCCCTCCGTCTTTTCTTCTTCTACTGGCCTCAGCTGGTGTGGAGGCAGGCGCCGGAACGGGTTGAACAGTTTATCCCCCCCTTGCTAGCAACTTAGCCCACGCCGGACCCTCTGTAGACTTAACCATCTTTTCCCTTCACTTAGCTGGTGTATCATCTATTCTTGGCGCTATTAATTTTATTACCACAATCATCAACATAAAACCTCCTTCAGTAACCCAATACCAAACCCCGCTCTTCGTTTGGTCTGTCCTAATTACTGCTGTCCTTCTTCTCCTATCACTCCCAGTCCTGGCTGCCGGAATTACAATGCTCCTAACAGACCGAAACTTAA
>vnbj17 
GCCCTAAGCCTCCTAATTCGAGCTGAACTAAGTCAGCCCGGGTCACTATTAGGAGACGATCAGATTTATAATGTCATCGTCACCGCCCATGCCTTTGTAATAATTTTTTTTATAGTAATGCCGATTATAATCGGCGGATTTGGTAACTGACTAGTGCCCCTAATAATCGGAGCCCCAGACATGGCCTTTCCTCGAATAAACAACATAAGCTTCTGACTCCTCCCTCCGTCTTTTCTTCTTCTACTGGCCTCAGCTGGTGTGGAAGCAGGCGCCGGAACGGGTTGAACAGTTTATCCCCCCCTTGCTAGCAACTTAGCCCACGCCGGACCCTCTGTAGACTTAACCATCTTTTCCCTTCACTTAGCTGGTGTATCATCTATTCTTGGCGCTATTAATTTTATTACCACAATCATCAACATAAAACCTCCTTCAGTAACCCAATATCAAACCCCGCTCTTCGTTTGGTCTGTCCTAATTACTGCTGTCCTTCTTCTCCTATCACTCCCAGTCCTGGCTGCCGGAATTACAATGCTCCTAACAGACCGAAACTTA-
>*_KU234707_Hylodes_asper 
GCCCTTAGCCTCCTAATTCGAGCTGAATTAAGCCAACCCGGATCCCTCTTAGGAGACGACCAAATTTATAATGTGATTGTTACCGCACATGCCTTTGTAATAATTTTTTTTATGGTCATACCAATTATAATTGGAGGATTCGGAAACTGACTAGTACCTTTAATAATTGGGGCCCCCGATATGGCTTTTCCTCGGATAAACAATATGAGCTTTTGATTGCTCCCACCATCTTTTCTTCTTCTTCTAGCCTCTGCCGGAGTAGAAGCAGGTGCAGGAACGGGCTGAACAGTTTACCCCCCTCTAGCTAGCAATTTAGCCCATGCAGGGCCCTCCGTTGACCTAACTATTTTCTCTCTTCATTTAGCTGGTGTCTCCTCTATTCTTGGTGCCATTAATTTCATCACAACTATTTTGAATATGAAGCCCCCATCTATAACTCAGTATCAAACCCCACTCTTTGTTTGGTCCGTCCTTATTACCGCTGTTCTTCTCCTTCTCTCTCTCCCAGTTCTAGCCGCTGGAATCACTATGCTTCTCACTGATCGAAATTTA-
>vnbj42 
GCCCTTAGCCTCCTAATTCGAGCTGAATTAAGCCAACCCGGATCCCTCTTAGGAGACGACCAAATTTATAATGTGATTGTTACCGCACATGCCTTTGTAATAATTTTTTTTATGGTCATACCAATTATAATTGGAGGATTCGGAAACTGACTAGTACCTTTAATAATTGGGGCCCCCGATATGGCTTTTCCTCGGATAAACAATATGAGCTTTTGATTGCTCCCACCATCTTTTCTTCTTCTTCTAGCCTCTGCCGGAGTAGAAGCAGGTGCAGGAACGGGCTGAACAGTTTACCCCCCTCTAGCTAGCAATTTAGCCCATGCAGGGCCCTCCGTTGACCTAACTATTTTCTCTCTTCATTTAGCTGGTGTCTCCTCTATTCTTGGTGCCATTAATTTCATCACAACTATTTTGAATATGAAGCCCCCATCTATAACTCAGTATCAAACCCCACTCTTTGTTTGGTCCGTCCTTATTACCGCTGTTCTTCTCCTTCTCTCTCTCCCAGTTCTAGCCGCTGGAATCACTATGCTTCTCACTGATCGAAATTTA-
>KU494457.1 
GCCCTTAGCCTCCTAATTCGAGCTGAATTAAGCCAACCCGGATCCCTCTTAGGAGACGACCAAATTTATAATGTGATTGTTACCGCACATGCCTTTGTAATAATTTTTTTTATGGTCATACCAATTATAATTGGAGGATTTGGAAACTGACTAGTACCTTTAATAATTGGGGCCCCCGATATGGCTTTTCCTCGGATAAACAATATGAGCTTTTGATTGCTCCCACCATCTTTTCTTCTTCTTCTAGCCTCTGCCGGAGTAGAAGCAGGTGCAGGAACGGGCTGAACAGTTTACCCCCCTCTAGCTAGCAATTTAGCCCATGCAGGGCCCTCCGTTGACCTAACTATTTTCTCTCTTCATTTAGCTGGTGTCTCCTCTATTCTTGGTGCCATTAATTTCATCACAACTATTTTGAATATGAAGCCCCCNTCTATAACTCAGTATCAAACCCCACTCTTTGTTTGGTCCGTCCTTATTACCGCTGTTCTTCTCCTTCTCTCTCTCCCAGTTCTAGCCGCTGGAATCACTATGCTTCTCACTGATCGAAATTTA-
>KU494458.1 
GCCCTTAGTCTCCTAATCCGAGCTGAGTTAAGCCAACCTGGGTCCCTTTTAGGGGATGACCAGATTTACAATGTAATTGTTACCGCACATGCCTTTGTAATAATTTTCTTCATGGTTATACCAATTATAATTGGCGGATTTGGGAACTGGTTAGTACCCTTAATAATTGGAGCCCCAGATATAGCTTTCCCTCGAATAAATAACATAAGCTTTTGACTACTCCCTCCGTCTTTTCTTCTTCTTCTAGCTTCCGCTGGAGTGGAGGCAGGTGCAGGAACAGGCTGAACAGTTTATCCCCCCCTAGCTAGTAATTTAGCCCACGCAGGTCCCTCTGTAGATCTAACTATTTTTTCTCTTCATTTAGCCGGTGTCTCCTCTATTCTTGGAGCAATTAATTTCATTACAACTATTTTGAATATGAAGCCCCCATCTATAACTCAATACCAAACCCCGCTCTTTGTCTGGTCTGTCCTAATCACCGCTGTTCTTCTCCTTCTATCCCTTCCAGTATTAGCCGCTGGTATCACCATGCTTCTCACTGACCGAAATTTA-
>KU494459.1 
GCCCTTAGTCTTCTAATCCGAGCTGAATTGAGTCAGCCTGGATCCCTTTTAGGGGATGACCAAATTTACAATGTAATTGTTACCGCACATGCCTTTGTAATAATTTTCTTCATAGTTATACCAATCATAATTGGCGGATTTGGGAACTGATTAGTACCTTTAATAATTGGAGCTCCAGATATAGCTTTCCCTCGAATGAACAACATAAGCTTTTGGCTACTCCCCCCATCTTTTCTTCTTCTTCTAGCTTCCGCTGGAGTAGAGGCAGGTGCAGGAACAGGCTGAACAGTTTATCCCCCCCTAGCTAGTAATTTAGCCCACGCAGGCCCCTCTGTAGACCTAACTATTTTTTCTCTCCATTTAGCTGGTGTCTCCTCTATTCTTGGTGCAATTAATTTCATTACAACTATTTTGAACATAAAACCCCCATCTATAACTCAATATCAAACCCCACTCTTTGTCTGGTCCGTCTTAATCACCGCTGTTCTTCTCCTTCTATCCCTTCCAGTACTAGCCGCTGGTATTACCATGCTTCTCACTGATCGAAATTTA-
>KJ961557.1 
GCTCTAAGCCTTCTTATCCGTGCCGAACTAAGCCAACCTGGGTCGCTCTTGGGAGACGACCAAATTTACAATGTGATTGTTACCGCCCATGCTTTCGTGATAATTTTTTTTATAGTTATACCCATTATGATCGGAGGGTTTGGAAACTGACTGGTGCCCCTAATGATTGGAGCCCCCGACATGGCCTTCCCTCGAATAAACAACATAAGTTTCTGACTTCTTCCTCCATCTTTTCTTCTTCTTTTAGCCTCCGCCGGAGTAGAAGCAGGTGCAGGAACAGGGTGAACAGTCTACCCCCCCTTAGCTAGCAATCTCGCTCATGCAGGTCCATCCGTGGATCTAACTATCTTCTCTCTCCACCTAGCTGGTGTCTCATCTATTCTTGGGGCCATTAACTTTATTACCACAATTCTTAACATGAAACCACCCTCAATGACCCAGTATCAGACCCCACTTTTTGTTTGATCTGTCCTTATCACTGCAGTTCTTCTGCTCCTTTCCCTCCCAGTCCTAGCCGCTGGCATCACTATGCTACTCACAGACCGAAATCTA-
>*_KU234708_Hylodes_charadranaetes 
GCCCTAAGCCTTCTGATCCGCGCTGAATTGAGCCAACCTGGGTCCCTTTTAGGGGACGATCAAATTTACAATGTTATTGTTACCGCCCATGCTTTCGTAATAATTTTCTTTATAGTAATACCAATTATAATCGGCGGATTCGGCAATTGATTAGTCCCTCTAATAATTGGAGCCCCAGATATAGCCTTCCCTCGAATAAATAACATAAGCTTCTGACTTCTTCCCCCGTCCTTTCTTCTTCTTCTTGCCTCAGCTGGAGTTGAAGCAGGCGCTGGAACAGGTTGAACAGTTTATCCCCCCTTAGCTAGTAACTTAGCTCACGCAGGGCCATCTGTAGACTTAACTATCTTTTCCCTCCACTTAGCTGGTGTATCATCAATTCTTGGTGCCATCAACTTTATTACTACAATTCTTAACATGAAACCCCCGTCTATAACCCAATATCAAACTCCTCTATTTGTTTGATCTGTTCTTATCACTGCCGTTCTTCTTCTTTTATCCCTCCCAGTTTTAGCCGCTGGAATCACAATACTCCTCACAGACCGAAATCTA-
>vnbj14 
GCCCTAAGCCTTCTGATCCGCGCTGAATTGAGCCAACCTGGGTCCCTTTTAGGGGACGATCAAATTTACAATGTTATTGTTACCGCCCATGCTTTCGTAATAATTTTCTTTATAGTAATACCAATTATAATCGGCGGATTCGGCAATTGATTAGTCCCTCTAATAATTGGAGCCCCAGATATAGCCTTCCCTCGAATAAATAACATAAGCTTCTGACTTCTTCCCCCGTCCTTTCTTCTTCTTCTTGCCTCAGCTGGAGTTGAAGCAGGCGCTGGAACAGGTTGAACAGTTTATCCCCCCTTAGCTAGTAACTTAGCTCACGCAGGGCCATCTGTAGACTTAACTATCTTTTCCCTCCACTTAGCTGGTGTATCATCAATTCTTGGTGCCATCAACTTTATTACTACAATTCTTAACATGAAACCCCCGTCTATAACCCAATATCAAACTCCTCTATTTGTTTGATCTGTTCTTATCACTGCCGTTCTTCTTCTTTTATCCCTCCCAGTTTTAGCCGCTGGAATCACAATACTCCTCACAGACCGAAATCTA-
>vnbj116 
GCCCTAAGCCTTCTGATCCGCGCTGAATTGAGCCAACCTGGGTCCCTTTTAGGGGACGATCAAATTTACAATGTTATTGTTACCGCCCATGCTTTCGTAATAATTTTCTTTATAGTAATACCAATTATAATCGGCGGATTCGGCAATTGATTAGTCCCTCTGATAATTGGAGCCCCAGATATAGCCTTCCCTCGAATAAATAACATAAGCTTCTGACTTCTTCCCCCATCCTTTCTTCTTCTTCTTGCCTCAGCTGGAGTTGAAGCAGGCGCTGGAACAGGTTGAACAGTTTATCCCCCCTTAGCCAGTAACTTAGCTCACGCAGGGCCATCTGTAGACTTAACTATCTTTTCCCTCCACTTAGCTGGTGTATCATCAATTCTTGGTGCCATCAACTTTATTACTACAATTCTTAACATGAAACCCCCGTCTATAACCCAATATCAAACTCCTCTATTTGTTTGATCTGTTCTTATTACTGCCGTTCTTCTTCTTTTATCCCTCCCAGTTTTAGCCGCTGGAATTACAATACTCCTCACAGACCGAAATCTA-
>vnbj114 
GCCCTAAGCCTTCTGATCCGCGCTGAATTGAGCCAACCTGGGTCCCTTTTAGGGGACGATCAAATTTACAATGTTATTGTTACCGCCCATGCTTTCGTAATAATTTTCTTTATAGTAATACCAATTATAATCGGCGGATTCGGCAATTGATTAGTCCCTCTAATAATTGGAGCCCCAGATATAGCCTTCCCTCGAATAAATAACATAAGCTTCTGACTTCTTCCCCCATCCTTTCTTCTTCTTCTTGCCTCAGCTGGAGTTGAAGCAGGCGCTGGAACAGGTTGAACAGTTTATCCCCCCTTAGCCAGTAACTTAGCTCACGCAGGGCCATCTGTAGACTTAACTATCTTTTCCCTCCACTTAGCTGGTGTATCATCAATTCTTGGTGCCATCAACTTTATTACTACAATTCTTAACATGAAACCCCCGTCTATAACCCAATATCAAACTCCTCTATTTGTTTGATCTGTTCTTATTACTGCCGTTCTTCTTCTTTTATCCCTCCCAGTTTTAGCCGCTGGAATCACAATACTCCTCACAGACCGAAATCTA-
>vnbj38 
GCCCTAAGCCTTCTGATCCGCGCTGAATTGAGCCAACCTGGGTCCCTTTTAGGGGACGATCAAATTTACAATGTTATTGTTACCGCCCATGCTTTCGTAATAATTTTCTTTATAGT-ATACCAATTATAATCGGCGGATTCGGCAATTGATTAGTCCCTCTAATAATTGGAGCCCCAGATATAGCCTTCCCTCGAATAAATAACATAAGCTTCTGACTTCTTCCCCCATCCTTTCTTCTTCTTCTTGCCTCAGCTGGAGTTGAAGCAGGCGCTGGAACAGGTTGAACAGTTTATCCCCCCTTAGCCAGTAACTTAGCTCACGCAGGGCCATCTGTAGACTTAACTATCTTTTCCCTCCACTTAGCTGGTGTATCATCAATTCTTGGTGCCATCAACTTTATTACTACAATTCTTAACATGAAACCCCCGTCTATAACCCAATATCAAACTCCTCTATTTGTTTGATCTGTTCTTATTACTGCCGTTCTTCTTCTTTTATCCCTCCCAGTTTTAGCCGCTGGAATCACAATACTCCTCACAGACCGAAATCTA-
>vnbj44 
GCCCTAAGCCTTCTGATCCGCGCTGAATTGAGCCAACCTGGGTCCCTTTTAGGGGACGATCAAATTTACAATGTTATTGTTACCGCCCATGCTTTCGTAATAATTTTCTTTATAGTAATACCAATTATAATCGGCGGATTCGGCAATTGATTAGTCCCTCTAATAATTGGAGCCCCAGATATAGCCTTCCCTCGAATAAATAACATAAGCTTCTGACTTCTTCCCCCATCCTTTCTTCTTCTTCTTGCCTCAGCTGGAGTTGAAGCAGGCGCTGGAACAGGTTGAACAGTTTATCCCCCCTTAGCCAGTAACTTAGCTCACGCAGGGCCATCTGTAGACTTAACTATCTTTTCCCTCCACTTAGCTGGTGTATCATCAATTCTTGGTGCCATCAACTTTATTACTACAATTCTTAACATGAAACCCCCGTCTATAACCCAATATCAAACTCCTCTATTTGTTTGATCTGTTCTTATTACTGCCGTTCTTCTTCTTTTATCCCTCCCAGTTTTAGCCGCTGGAATCACAATACTCCTCACAGACCGAAATCTA-
>vnbj43 
GCCCTAAGCCTTCTGATCCGCGCTGAATTGAGCCAACCTGGGTCCCTTTTAGGGGACGATCAAATTTACAATGTTATTGTTACCGCCCATGCTTTCGTAATAATTTTCTTTATAGTAATACCAATTATAATCGGCGGATTCGGCAATTGATTAGTCCCTCTAATAATTGGAGCCCCAGATATAGCCTTCCCTCGAATAAATAACATAAGCTTCTGACTTCTTCCCCCATCCTTTCTTCTTCTTCTTGCCTCAGCTGGAGTTGAAGCAGGCGCTGGAACAGGTTGAACAGTTTATCCCCCCTTAGCCAGTAACTTAGCTCACGCAGGGCCATCTGTAGACTTAACTATCTTTTCCCTCCACTTAGCTGGTGTATCATCAATTCTTGGTGCCATCAACTTTATTACTACAATTCTTAACATGAAACCCCCGTCTATAACCCAATATCAAACTCCTCTATTTGTTTGATCTGTTCTTATTACTGCCGTTCTTCTTCTTTTATCCCTCCCAGTTTTAGCCGCTGGAATCACAATACTCCTCACAGACCGAAATCTA-
>vnbj39 
GCCCTAAGCCTTCTGATCCGCGCTGAATTGAGCCAACCTGGGTCCCTTTTAGGGGACGATCAAATTTACAATGTTATTGTTACCGCCCATGCTTTCGTAATAATTTTCTTTATAGTAATACCAATTATAATCGGCGGATTCGGCAATTGATTAGTCCCTCTAATAATTGGAGCCCCAGATATAGCCTTCCCTCGAATAAATAACATAAGCTTCTGACTTCTTCCCCCATCCTTTCTTCTTCTTCTTGCCTCAGCTGGAGTTGAAGCAGGCGCTGGAACAGGTTGAACAGTTTATCCCCCCTTAGCCAGTAACTTAGCTCACGCAGGGCCATCTGTAGACTTAACTATCTTTTCCCTCCACTTAGCTGGTGTATCATCAATTCTTGGTGCCATCAACTTTATTACTACAATTCTTAACATGAAACCCCCGTCTATAACCCAATATCAAACTCCTCTATTTGTTTGATCTGTTCTTATTACTGCCGTTCTTCTTCTTTTATCCCTCCCAGTTTTAGCCGCTGGAATCACAATACTCCTCACAGACCGAAATCTA-
>vnbj115 
GCCCTAAGCCTTCTGATCCGCGCTGAATTGAGCCAACCTGGGTCCCTTTTAGGGGACGATCAAATTTACAATGTTATTGTTACCGCCCATGCTTTCGTAATAATTTTCTTTATAGTAATACCAATTATAATCGGCGGATTCGGCAATTGATTAGTCCCTCTAATAATTGGAGCCCCAGATATAGCCTTCCCTCGAATAAATAACATAAGCTTCTGACTTCTTCCCCCATCCTTTCTTCTTCTTCTTGCCTCAGCTGGAGTTGAAGCAGGCGCTGGAACAGGTTGAACAGTTTATCCCCCCTTAGCCAGTAACTTAGCTCACGCAGGGCCATCTGTAGACTTAACTATCTTTTCCCTCCACTTAGCTGGTGTATCATCAATTCTTGGTGCCATCAACTTTATTACTACAATTCTTAACATGAAACCCCCGTCTATAACCCAATATCAAACTCCTCTATTTGTTTGATCTGTTCTTATTACTGCCGTTCTTCTTCTTTTATCCCTCCCAGTTTTAGCCGCTGGAATCACAATACTCCTCACAGACCGAAATCTA-
>vnbj16 
GCCCTAAGCCTTCTGATCCGCGCTGAATTGAGCCAACCTGGGTCCCTTTTAGGGGACGATCAAATTTACAATGTTATTGTTACCGCCCATGCTTTCGTAATAATTTTCTTTATAGTAATACCAATTATAATCGGCGGATTCGGCAATTGATTAGTCCCTCTAATAATTGGAGCCCCAGATATAGCCTTCCCTCGAATAAATAACATAAGCTTCTGACTTCTTCCCCCATCCTTTCTTCTTCTTCTTGCCTCAGCTGGAGTTGAAGCAGGCGCTGGAACAGGTTGAACAGTTTATCCCCCCTTAGCCAGTAACTTAGCTCACGCAGGGCCATCTGTAGACTTAACTATCTTTTCCCTCCACTTAGCTGGTGTATCATCAATTCTTGGTGCCATCAACTTTATTACTACAATTCTTAACATGAAACCCCCGTCTATAACCCAATATCAAACTCCTCTATTTGTTTGATCTGTTCTTATTACTGCCGTTCTTCTTCTTTTATCCCTCCCAGTTTTAGCCGCTGGAATCACAATACTCCTCACAGACCGAAATCTA-
