# Supplementary material for: Amphibians on the hotspot: Molecular biology and conservation in the South American Atlantic Rainforest
Source: PLoS One. 2019 Oct 23;14(10):e0224320. doi: 10.1371/journal.pone.0224320 (PMC6808428; doi:10.1371/journal.pone.0224320)
Supplement: S2 File — (ZIP) [file pone.0224320.s002.zip › Alinhamento Hypsiboas.fasta]

>KP149258.1 
CGTCACCGCCCATGCTTTTGTTATAATCTTCTTTATAGTAATACCTGTTCTAATCGGCGGATTTGGGAATTGATTAGTTCCCTTAATAATTGGAGCCCCTGATATGGCCTTCCCCCGAATAAATAATATGAGTTTCTGACTTCTTCCTCCATCATTTATTCTCCTTCTTGCATCCTCAGCAGTTGAAGCCGGAGCAGGCACTGGTTGAACTGTTTATCCCCCACTAGCTGGTAATTTAGCTCACGCTGGGCCCTCAGTCGATTTTACAATCTTTTCCCTCCATCTTGCTGGGGTTTCTTCAATCCTAGGCGCTATTAACTTTATTACCACTACGCTAAACATAAAACCTCCATCTATAACACAATACCAAACTCCTCTATTTGTGTGATCTGTACTAATCACAGCAGTGCTTCTACTTCTTTCATTGCCTGTCCTAGCCGCTGGAATCACTATACTTCTTAC-
>KP149264.1 
CGTCACCGCCCATGCTTTTGTTATAATCTTCTTTATAGTAATACCTGTTCTAATCGGCGGATTTGGGAATTGATTAGTTCCCTTAATAATTGGAGCCCCTGATATGGCCTTCCCCCGAATAAATAATATGAGTTTCTGACTTCTTCCTCCATCATTTATTCTCCTTCTTGCATCCTCAGCAGTTGAAGCCGGAGCAGGCACTGGTTGAACTGTTTATCCCCCACTAGCTGGTAATTTAGCTCACGCTGGGCCCTCAGTCGATTTTACAATCTTTTCCCTCCATCTTGCTGGGGTTTCTTCAATTCTAGGCGCTATTAACTTTATTACCACTACGCTAAACATAAAACCTCCATCTATAACACAATACCAAACTCCTCTATTTGTGTGATCTGTACTAATCACAGCAGTGCTTCTACTTCTTTCATTGCCTGTCCTAGCCGCTGGAATCACTATACTTCTTAC-
>KP149213.1 
CGTTACTGCTCATGCTTTTGTAATAATTTTTTTTATAGTAATACCCATCCTAATCGGGGGGTTTGGAAACTGACTTATCCCATTAATAATTGGGGCACCAGATATAGCCTTTCCTCGAATAAATAATATAAGCTTTTGACTCTTACCACCATCATTCCTTCTACTTCTGGCCTCCGCAGGGGTTGAAGCAGGGGCTGGAACCGGTTGAACTGTTTACCCCCCTCTAGCTGGAAACTTAGCACACGCTGGCCCATCAGTAGACTTAACAATTTTTTCTCTTCATCTTGCTGGAGTATCTTCTATTCTTGGAGCTATTAACTTCATTACAACAACATTAAATATAAAACCTCCTTCAATAACACAATACCAAACACCTTTATTTGTTTGATCTGTATTAATCACAGCTGTATTATTACTCCTATCATTACCTGTTTTAGCAGCTGGTATCACTATGCTTCTAAC-
>KP149260.1 
CGTTACTGCTCATGCTTTTGTAATAATTTTTTTTATAGTAATACCCATCCTAATCGGGGGGTTTGGAAACTGACTTGTCCCATTAATAATTGGGGCACCAGATATAGCCTTTCCTCGAATAAATAATATAAGCTTTTGACTCTTACCACCATCATTCCTTCTACTTCTGGCCTCCGCAGGGGTTGAAGCAGGGGCTGGAACCGGTTGAACTGTTTACCCCCCTCTAGCTGGAAACTTAGCACACGCTGGCCCATCAGTAGACTTAACAATTTTTTCTCTTCATCTTGCTGGAGTATCTTCTATTCTTGGAGCTATTAACTTCATTACAACAACATTAAATATAAAACCTCCTTCAATAACACAATACCAAACACCTTTATTTGTTTGATCTGTATTAATCACAGCTGTATTATTACTCCTATCATTACCTGTTTTAGCAGCTGGTATCACTATGCTTCTAAC-
>KU494469.1 
TGTAACTGCCCATGCTTTCGTTATAATTTTTTTTATAGTAATGCCTATTTTAATCGGGGGCTTTGGAAATTGACTTGTACCTTTAATAATTGGGGCACCAGATATAGCCTTTCCTCGAATAAATAATATAAGCTTTTGACTTCTCCCCCCTTCATTTCTTCTTCTCTTAGCTTCCGCTGGCGTCGAAGCAGGAGCCGGTACCGGCTGAACTGTATACCCCCCTCTTGCCGGAAACCTAGCCCACGCCGGGCCGTCTGTTGACCTCACAATCTTTTCCCTTCACCTTGCCGGTGTTTCTTCTATTCTTGGAGCTATTAACTTTATTACAACTACACTAAATATAAAACCCCCCTCAATAACACAATATCAGACACCCCTGTTTGTATGATCTGTGTTAATTACTGCTGTCTTGCTTCTTTTATCCTTGCCTGTTTTAGCAGCCGGAATTACTATACTCCTTAC-
>KU494470.1 
TGTAACTGCCCATGCTTTCGTTATAATTTTTTTTATAGTAATGCCTATTTTAATCGGGGGCTTTGGAAATTGACTTGTACCTTTGATAATTGGGGCACCAGATATAGCCTTTCCTCGAATAAATAATATAAGCTTTTGACTTCTCCCCCCTTCATTTCTTCTTCTCTTAGCCTCCGCTGGCGTCGAAGCAGGAGCCGGTACCGGCTGAACTGTATACCCCCCTCTTGCCGGAAACCTAGCCCACGCCGGGCCGTCTGTTGACCTCACAATCTTTTCCCTTCACCTTGCCGGTGTTTCTTCTATTCTTGGAGCTATTAACTTTATTACAACTACACTAAATATAAAACCCCCCTCAATAACACAATATCAAACACCCCTGTTTGTATGATCTGTGTTAATTACTGCTGTCTTGCTTCTTTTATCCTTGCCTGTTTTAGCAGCCGGAATTACTATACTCCTTAC-
>KX698023.1 
TGTTACTGCCCATGCTTTTGTAATAATTTTTTTTATAGTAATGCCCATCCTAATTGGGGGCTTTGGTAATTGACTTGTGCCTCTTATAATTGGGGCACCAGATATGGCCTTCCCCCGAATAAACAATATGAGCTTTTGATTACTGCCCCCTTCATTTCTTCTACTTCTGGCCTCCGCAGGGGTTGAGGCAGGAGCCGGTACTGGCTGAACTGTTTATCCCCCTCTTGCCGGAAACCTAGCACATGCTGGGGCCTCTGTTGACTTAACAATCTTTTCCCTTCACCTTGCCGGTGTCTCTTCTATTCTTGGAGCCATTAACTTTATTACTACTACATTAAATATAAAACCTCCTTCAATAACACAGTACCAAACACCTTTATTTGTTTGATCTGTATTAATTACTGCCGTCTTACTCCTCCTATCTTTACCTGTTTTAGCAGCCGGAATCACTATACTACTAAC-
>KX698024.1 
TGTTACTGCCCATGCTTTTGTAATAATTTTTTTTATAGTAATGCCCATCCTAATTGGGGGCTTTGGTAATTGACTTGTGCCTCTTATAATTGGGGCACCAGATATAGCCTTCCCCCGAATAAACAATATGAGCTTTTGATTACTGCCCCCTTCATTTCTTCTACTTCTGGCCTCCGCAGGGGTTGAGGCAGGAGCCGGTACTGGCTGAACTGTTTATCCCCCTCTTGCCGGAAACCTAGCACATGCCGGGGCCTCTGTTGACTTAACAATCTTTTCCCTTCACCTTGCCGGTGTCTCTTCTATTCTTGGGGCCATTAACTTTATTACTACCACATTAAATATAAAACCTCCTTCAATAACACAGTATCAAACACCTTTATTTGTTTGATCTGTATTAATTACTGCCGTCTTACTCCTCCTATCTTTACCTGTTTTAGCAGCCGGAATCACTATACTACTAAC-
>FJ766739.1 
TGTTACCGCCCATGCCTTTGTTATAATTTTCTTCATGGTGATACCTATCTTAATCGGCGGCTTTGGAAATTGACTAGTACCCTTGATAATTGGAGCCCCAGATATGGCCTTCCCCCGAATAAACAATATGAGTTTTTGACTTCTTCCTCCATCCTTTCTCCTTCTTCTAGCATCTGCTGGGGTTGAAGCCGGAGCGGGGACGGGTTGGACTGTTTACCCACCTCTTGCTGGTAATCTAGCCCACGCCGGACCTTCTGTTGACCTAACAATCTTCTCCCTTCACCTTGCCGGCGTATCCTCCATTCTTGGGGCGATTAACTTTATTACCACAACCCTTAACATGAAGCCCCCATCAATAACTCAATACCAAACCCCTTTATTTGTCTGATCTGTCTTAATCACAGCTGTTCTTTTACTACTATCACTTCCAGTGCTAGCAGCAGGCATCACTATACTTCTGAC-
>FJ766740.1 
TGTTACCGCCCATGCCTTTGTTATAATTTTCTTCATGGTGATACCTATCTTAATCGGCGGCTTTGGGAATTGACTAGTACCCTTGATAATTGGGGCCCCAGATATGGCCTTCCCCCGAATAAACAATATGAGTTTTTGACTTCTTCCTCCATCCTTTCTCCTTCTTCTAGCATCTGCTGGGGTTGAAGCCGGAGCGGGGACGGGTTGGACTGTTTACCCACCTCTTGCTGGTAATCTAGCCCACGCCGGACCTTCTGTTGACCTAACAATCTTCTCCCTTCACCTTGCCGGCGTATCCTCCATTCTTGGGGCGATTAACTTTATTACCACAACCCTTAACATGAAGCCCCCATCAATAACTCAATACCAAACCCCTTTATTTGTCTGATCTGTCTTAATCACAGCTGTTCTTTTACTACTATCACTTCCAGTGCTAGCAGCAGGCATCACTATACTTCTGAC-
>KU494494.1 
TGTTACGGCCCATGCCTTCGTTATAATTTTCTTCATAGTTATGCCAATCCTAATTGGAGGCTTTGGAAACTGACTTGTACCTCTAATAATTGGTGCACCTGACATAGCTTTTCCCCGAATAAATAACATAAGCTTCTGGCTCCTACCCCCATCCTTTCTTCTTCTCCTCGCCTCTGCTGGTGTTGAAGCTGGTGCTGGAACTGGCTGAACAGTCTATCCGCCTCTTGCCGGTAATTTAGCTCACGCTGGGCCATCAGTAGACCTAACAATCTTTTCTCTCCATCTTGCTGGTGTATCTTCTATTTTAGGAGCTATCAATTTTATCACAACAACACTGAATATGAAGCCTCCATCCATAACCCAGTACCAAACCCCCTTGTTTGTGTGATCTGTACTAATTACAGCTGTCCTTCTTCTCCTTTCTCTCCCCGTTTTAGCCGCTGGTATTACCATGCTATTAAC-
>KU494495.1 
TGTTACGGCCCATGCCTTCGTTATAATTTTCTTCATAGTTATGCCAATCCTAATTGGAGGCTTTGGAAACTGACTTGTACCTCTAATAATTGGTGCACCTGACATAGCTTTTCCCCGAATAAATAACATAAGCTTCTGGCTCCTACCCCCATCCTTTCTTCTTCTCCTCGCCTCTGCTGGTGTTGAAGCTGGTGCTGGAACTGGCTGAACAGTCTATCCCCCTCTTGCCGGTAATTTAGCTCACGCTGGGCCATCAGTAGACCTAACAATCTTTTCTCTTCATCTTGCTGGTGTATCTTCTATTTTAGGAGCTATCAATTTTATCACAACAACACTGAATATGAAGCCTCCATCCATAACCCAGTACCAAACCCCCTTGTTTGTGTGATCTGTACTAATTACAGCTGTCCTTCTTCTCCTTTCTCTCCCCGTTTTAGCAGCTGGTATTACCATGCTATTAAC-
>KF955306.1 
CGTTACCGCCCACGCCTTCGTCATAATTTTTTTTATAGTTATGCCTATTTTAATCGGTGGTTTTGGCAACTGACTCGTACCACTAATAATTGGCGCACCTGACATGGCCTTCCCCCGAATAAATAATATGAGCTTTTGACTTCTCCCCCCCTCTTTTCTGCTCCTTCTTGCCTCCGCAGGCATTGAAGCAGGTGCCGGAACTGGTTGAACAGTATACCCTCCCCTTGCCGGTAACCTAGCTCATGCTGGGCCATCAGTGGACCTTACAATTTTTTCTCTTCACCTCGCCGGAGTCTCCTCTATTCTAGGAGCCATTAATTTTATTACGACAACACTTAATATAAAACCCCCATCAATAACACAATACCAGACGCCCTTGTTCGTCTGATCTGTACTTATTACAGCGGTTCTTCTACTTCTCTCACTCCCCGTGCTAGCGGCCGGCATCACAATGCTCCTTAC-
>KP149169.1 
CGTCACTGCACATGCCTTTGTTATAATTTTCTTCATAGTTATGCCTATCCTAATCGGGGGCTTTGGAAACTGACTTGTCCCCCTGATAATTGGCGCACCTGATATAGCCTTCCCGCGAATAAATAATATAAGCTTTTGACTTCTTCCCCCATCTTTCCTGCTCCTTCTTGCCTCTGCAGGCGTTGAAGCTGGTGCTGGCACTGGCTGAACTGTCTATCCACCACTTGCTGGTAACTTAGCCCACGCTGGGCCATCAGTTGACCTTACAATTTTTTCTCTTCACCTCGCTGGTGTTTCTTCTATTCTTGGGGCCATTAATTTTATTACGACAACACTCAATATAAAACCCCCATCAATAACTCAATACCAAACCCCACTGTTTGTCTGATCGGTCCTAATCACAGCTGTTCTTTTACTACTCTCACTCCCAGTCCTAGCAGCCGGTATTACGATACTCCTCAC-
>KU184076.1 
CGTCACTGCACATGCCTTCGTTATAATCTTTTTCATGGTTATACCTATTTTAATCGGAGGTTTTGGCAACTGACTTGTCCCCTTAATAATTGGGGCACCTGACATAGCTTTCCCACGAATAAATAACATAAGCTTTTGACTCCTCCCCCCATCTTTCTTGCTTCTGCTCGCTTCTGCAGGCGTTGAAGCCGGTGCCGGCACCGGCTGAACCGTTTACCCGCCTCTTGCAGGTAACTTAGCTCACGCTGGCCCCTCAGTAGACCTTACAATTTTTTCTCTTCATCTCGCTGGTGTCTCTTCCATTCTTGGGGCTATTAACTTTATTACAACAACACTTAATATAAAACCTCCATCAATAACTCAATACCAAACACCTCTTTTTGTTTGATCTGTACTAATTACAGCTGTTCTTTTATTACTCTCACTTCCAGTCCTAGCAGCTGGCATCACAATACTTCTTAC-
>JQ627301.1 
CGTCACTGCACATGCCTTCGTTATAATCTTTTTCATGGTTATACCCATTTTAATCGGAGGTTTTGGCAACTGACTTGTCCCCTTAATAATTGGGGCACCTGACATAGCCTTCCCACGAATAAATAACATAAGCTTTTGACTCCTCCCCCCATCTTTCTTGCTTCTGCTCGCTTCTGCAGGCGTTGAAGCCGGTGCCGGCACCGGCTGAACCGTTTACCCGCCTCTTGCAGGTAACTTAGCTCACGCTGGCCCCTCAGTAGACCTTACAATTTTTTCTCTTCATCTCGCTGGTGTCTCTTCCATTCTTGGGGCTATTAACTTTATTACAACAACACTTAATATAAAACCTCCATCAATAACTCAATACCAAACACCTCTTTTTGTTTGATCTGTACTAATTACAGCTGTTCTTTTATTACTTTCACTTCCAGTCCTAGCAGCTGGCATCACAATACTTCTTACA
>JQ627302.1 
CGTCACTGCACATGCCTTCGTTATAATCTTTTTCATGGTTATACCCATTTTAATCGGAGGTTTTGGCAACTGACTTGTCCCCTTAATAATTGGGGCACCTGACATAGCCTTCCCACGAATAAATAACATAAGCTTTTGACTCCTCCCCCCATCTTTCTTACTTCTGCTCGCTTCTGCAGGCGTTGAAGCCGGTGCCGGCACCGGCTGAACCGTTTACCCGCCTCTTGCAGGTAACTTAGCTCACGCTGGCCCCTCAGTAGACCTTACAATTTTTTCTCTTCATCTCGCTGGTGTCTCTTCCATTCTTGGGGCTATTAACTTTATTACAACAACACTTAATATAAAACCTCCATCAATAACTCAATACCAAACACCTCTTTTTGTTTGATCTGTACTAATTACAGCTGTTCTTTTATTACTTTCACTTCCAGTCCTAGCAGCTGGCATCACAATACTTCTTAC-
>KU494473.1 
TGTTACTGCCCACGCCTTTGTCATAATTTTTTTTATGGTTATACCAATCCTTATTGGAGGTTTTGGGAACTGATTGGTCCCACTAATAATTGGTGCGCCTGATATAGCCTTTCCGCGAATAAATAATATAAGCTTTTGATTACTTCCCCCCTCTTTTCTTCTTCTCCTCGCCTCCGCAGGGGTTGAAGCAGGGGCTGGAACCGGCTGAACAGTTTATCCTCCCCTTGCCGGAAACCTAGCCCATGCCGGACCATCAGTAGACCTCACAATCTTTTCCCTTCATCTCGCTGGTGTCTCTTCGATCTTAGGGGCTATCAATTTTATTACGACTACACTAAATATAAAACCCCCATCAATAACGCAATACCAAACCCCCTTGTTTGTGTGATCTGTCTTAATTACAGCCGTGTTATTACTTCTTTCACTCCCAGTCCTCGCAGCTGGCATTACAATACTTCTAAC-
>KU494474.1 
TGTTTCTGCCCACGCTTTTGTAATAATTTTTTTCATGGTTATGCCAATCCTAATTGGAGGTTTTGGGAACTGATTGTTCCCACTAATAATTGGTGCACCTGATATGGCCTTTCCACGAATAAATAATATAAGCTTTTGATTACTTCCCCCCTCTTTTCTACTTCTCCTCGCCTCCGCAGGGGTTGAAGCAGGAGCTGGGACCGGGTGAACAGTTTATCCACCCCTTGCTGGAAACCTAGCTCATGCCGGGCCATCAGTGGACCTTACAATTTTTTCCCTCCATCTCGCTGGTGTTTCTTCGATTTTAGGAGCTATCAATTTTATCACAACCACACTAAATATAAAACCTCCATCAATAACACAATACCAAACCCCCTTGTTTGTGTGATCTGTCTTAATCACAGCCGTGTTACTACTCCTTTCACTCCCAGTTCTCGCAGCTGGCATTACGATACTTCTAAC-
>KU494477.1 
TGTTACTGCCCATGCTTTTGTGATAATTTTTTTTATAGTAATGCCTATTTTAATCGGAGGCTTTGGGAACTGGCTGGTCCCACTCATAATTGGTGCACCTGACATAGCCTTCCCCCGAATAAACAATATAAGCTTTTGACTTCTCCCCCCATCATTCCTGCTTCTCCTCGCTTCTGCGGGCGTCGAAGCAGGAGCCGGTACCGGCTGAACAGTTTATCCTCCCCTTGCCGGAAATCTAGCCCATGCCGGACCATCCGTAGATTTAACCATTTTTTCTCTTCACCTAGCGGGCGTATCTTCAATTTTAGGGGCAATTAACTTTATTACAACTACACTAAATATAAAACCCCCATCTATAACACAATACCAAACCCCCTTATTCGTTTGATCTGTTCTAATTACAGCCGTTCTATTACTCCTTTCGCTACCGGTTCTGGCAGCCGGCATTACCATGCTATTGAC-
>KU494478.1 
TGTTACTGCCCATGCTTTTGTAATAATTTTTTTTATAGTAATGCCTATTTTAATCGGAGGCTTTGGGAACTGGCTGGTCCCACTCATAATTGGTGCACCTGACATAGCCTTCCCACGAATAAACAATATAAGCTTTTGACTTCTCCCCCCATCATTCCTGCTTCTCCTCGCTTCTGCGGGCGTCGAAGCAGGAGCCGGTACTGGCTGAACAGTTTATCCTCCCCTTGCCGGAAATCTAGCCCATGCCGGACCATCCGTAGATTTAACCATTTTTTCTCTTCACCTAGCGGGCGTATCTTCAATTTTAGGGGCAATTAACTTTATTACAACTACACTAAATATAAAACCCCCATCTATAACACAATACCAAACCCCCTTATTCGTTTGATCTGTTCTAATTACAGCCGTTCTATTACTCCTTTCGCTACCGGTTCTGGCAGCCGGCATTACCATGCTATTGAC-
>KX698019.1 
TGTTACCGCCCATGCCTTTGTTATAATTTTTTTTATAGTAATACCAATTCTAATCGGTGGGTTCGGAAACTGATTAGTCCCACTAATAATCGGTGCACCTGATATAGCCTTTCCGCGAATAAATAATATAAGCTTCTGACTTCTACCCCCATCGTTTCTACTTCTTCTTGCTTCCGCAGGCGTCGAAGCAGGAGCAGGGACCGGTTGAACAGTTTACCCCCCTCTGGCCGGAAACCTAGCCCATGCCGGACCTTCCGTAGACCTCACCATCTTCTCCCTCCACCTGGCCGGTGTATCTTCAATTTTAGGGGCCATCAATTTTATTACAACAACACTAAACATGAAACCCCCATCAATAACACAGTACCAAACCCCCCTATTTGTATGATCGGTTCTAATTACAGCTGTTCTGCTACTTCTTTCGCTGCCGGTTTTGGCAGCAGGAATTACTATGCTTCTAAC-
>KU494482.1 
TGTTACCGCCCACGCCTTTGTTATAATTTTTTTCATAGTTATACCAATCTTAATCGGGGGCTTCGGAAACTGATTAGTCCCACTAATGATCGGTGCACCTGACATAGCTTTTCCGCGAATAAATAATATAAGCTTCTGACTCCTGCCCCCATCATTTTTGCTTCTTCTCGCTTCCGCGGGCGTTGAAGCAGGAGCAGGAACTGGCTGAACAGTCTACCCCCCTCTAGCCGGAAATCTTGCCCATGCCGGACCATCAGTCGACCTAACCATTTTTTCCCTTCACCTTGCCGGTGTATCTTCAATTTTAGGGGCTATCAATTTTATTACAACAACACTTAATATAAAACCCCCATCAATAACACAATACCAAACCCCTCTATTTGTGTGATCAGTTTTAATCACAGCTGTTCTTTTACTCCTTTCACTCCCAGTTTTAGCAGCAGGTATTACAATGCTTCTAAC-
>KU494483.1 
TGTTACCGCCCACGCCTTTGTTATAATTTTTTTCATAGTTATACCAATCTTAATCGGGGGCTTCGGAAACTGATTAGTCCCACTAATGATCGGTGCACCTGACATAGCTTTTCCGCGAATAAATAATATAAGCTTCTGACTCCTGCCCCCATCATTTTTGCTTCTTCTCGCTTCCGCGGGCGTTGAAGCAGGAGCAGGAACTGGCTGAACAGTCTACCCCCCTCTAGCCGGAAATCTTGCCCATGCCGGACCATCAGTCGACCTAACCATTTTTTCCCTTCACCTTGCCGGTGTATCTTCAATTTTAGGGGCTATCAATTTTATTACAACAACACTTAATATAAAACCCCCATCAATAACACAATACCAAACCCCTCTATTTGTGTGATCAGTTTTAATCACAGCTGTTCTTTTACTCCTTTCACTCCCAGTTTTAGCAGCAGGTATTACAATGCTTCTAAC-
>KX698009.1 
CGTTACTGCCCATGCTTTCGTGATAATTTTTTTTATGGTAATGCCAATCCTCATCGGGGGCTTTGGGAACTGACTGGTGCCTTTAATAATTGGGGCCCCAGACATAGCTTTTCCCCGAATAAACAATATAAGCTTCTGACTTCTACCCCCTTCCTTCCTCCTCCTTCTCGCATCAGCAGGGGTTGAAGCAGGAGCCGGAACCGGTTGAACCGTCTACCCACCCCTTGCCGGAAACTTAGCCCACGCTGGACCCTCTGTTGACTTAACAATCTTCTCTCTTCACCTTGCCGGTGTCTCCTCCATTTTAGGGGCCATCAACTTCATCACTACAACACTGAATATAAAACCCCCCTCAATAACACAATACCAAACCCCCCTGTTCGTCTGATCTGTTTTAATTACAGCTGTCCTACTTCTTCTTTCACTTCCAGTTTTAGCAGCCGGAATCACGATACTCTTAAC-
>KX698021.1 
CGTTACTGCCCACGCCTTTGTAATAATTTTTTTTATGGTCATGCCAATCCTAATCGGGGGCTTTGGAAATTGACTGGTGCCTCTGATAATTGGGGCCCCTGATATGGCCTTCCCCCGAATAAATAACATAAGCTTCTGACTTCTACCCCCATCCTTTCTTCTTCTTCTTGCATCAGCAGGGGTCGAAGCAGGAGCCGGAACCGGCTGAACCGTTTACCCCCCCCTTGCCGGAAATTTGGCCCACGCCGGACCCTCTGTTGACCTAACAATTTTTTCTCTCCACCTTGCCGGTGTCTCTTCCATTTTAGGGGCCATCAACTTTATCACCACAACACTAAATATAAAACCCCCTTCAATAACACAATACCAAACCCCCTTATTTGTATGATCTGTCTTAATTACAGCTGTTTTACTTCTTCTTTCACTTCCAGTACTGGCAGCCGGAATCACAATACTCTTAAC-
>KU494486.1 
TGTAACTGCCCATGCATTCGTTATAATCTTCTTTATAGTAATGCCTATTCTCATTGGGGGTTTCGGTAACTGACTGGTTCCTTTGATGATCGGCGCGCCTGATATAGCCTTCCCCCGAATAAATAATATAAGTTTTTGACTTCTTCCTCCATCGTTCTTACTCCTCCTAGCATCCGCAGGGGTAGAAGCAGGAGCCGGAACCGGGTGAACTGTTTATCCCCCACTTGCAGGCAATTTAGCCCATGCCGGACCATCCGTAGACCTAACAATCTTCTCCCTACACCTGGCCGGTGTTTCCTCAATCTTAGGGGCTATTAATTTCATTACCACCACACTTAATATAAAACCCCCCTCAATAACACAATATCAAACACCTTTATTTGTGTGGTCCGTCTTAATTACCGCCGTCTTGTTACTTCTATCCCTCCCTGTCCTGGCAGCTGGCATCACAATACTACTTAC-
>KU494487.1 
TGTAACTGCCCATGCATTCGTTATAATCTTCTTTATAGTAATGCCTATTCTCATTGGGGGTTTCGGAAACTGACTGGTTCCTTTGATGATCGGCGCACCTGACATAGCCTTCCCCCGAATAAATAATATAAGCTTTTGACTTCTTCCCCCATCATTCTTACTCCTCCTGGCATCCGCAGGAGTAGAAGCAGGAGCCGGAACCGGGTGAACTGTTTACCCCCCACTTGCAGGCAATTTGGCCCATGCCGGACCATCCGTAGACCTAACAATCTTCTCCCTACACCTGGCCGGTGTTTCCTCAATCTTAGGAGCTATTAATTTTATTACCACCACACTCAATATAAAACCCCCCTCAATAACACAATATCAGACACCTTTATTTGTGTGATCCGTCTTAATTACTGCCGTCTTGTTACTTCTATCACTCCCTGTCCTGGCAGCTGGCATCACAATACTACTCAC-
>KX241480.1 
TGTTACTGCACATGCTTTTGTCATAATTTTTTTTATAGTTATGCCTATCCTTATTGGGGGGTTTGGAAACTGGCTTGTTCCTTTAATAATTGGGGCTCCTGATATGGCTTTTCCCCGAATAAATAACATAAGCTTTTGACTCCTTCCTCCATCATTTTTACTTCTCTTAGCATCCGCAGGGGTCGAAGCAGGAGCCGGAACCGGGTGAACTGTTTACCCCCCTCTTGCTGGTAACCTAGCTCACGCTGGACCCTCCGTGGATCTAACAATTTTTTCCCTGCACCTCGCCGGTGTATCCTCAATCTTAGGGGCTATTAATTTTATCACAACTACACTTAATATAAAACCACCCTCAATAACACAATACCAAACGCCCTTATTTGTGTGATCCGTCCTAATCACGGCTGTATTATTACTTTTATCACTTCCGGTCTTAGCAGCTGGCATCACAATACTGCTTAC-
>KX241481.1 
TGTTACTGCACATGCTTTTGTCATAATTTTTTTTATAGTTATGCCTATCCTTATTGGGGGGTTTGGAAACTGGCTTGTTCCTTTAATAATTGGGGCTCCTGATATGGCTTTTCCCCGAATAAATAACATAAGCTTTTGACTCCTTCCTCCATCATTTTTACTTCTCTTAGCATCCGCAGGGGTCGAAGCAGGAGCCGGAACCGGGTGAACTGTTTACCCCCCTCTTGCTGGTAACCTAGCTCACGCTGGACCCTCCGTGGATCTAACAATTTTTTCCCTGCACCTCGCCGGTGTATCCTCAATCTTAGGGGCTATTAATTTTATCACAACTACACTTAATATAAAACCACCCTCAATAACACAATACCAAACGCCCTTATTTGTGTGATCCGTCCTAATCACGGCTGTATTATTACTTTTATCACTTCCGGTCTTAGCAGCTGGCATCACAATACTGCTTAC-
>KU494466.1 
TGTAACCGCCCATGCTTTTGTTATAATTTTTTTCATGGTTATGCCTATTCTTATTGGGGGTTTTGGGAATTGATTAGTTCCTCTAATAATTGGGGCCCCTGATATAGCTTTCCCACGAATAAATAATATAAGCTTTTGACTTCTCCCCCCCTCATTTTTACTTCTCCTAGCATCTGCAGGAGTCGAAGCAGGGGCCGGAACGGGGTGAACTGTTTACCCCCCTCTTGCCGGCAATTTGGCTCACGCTGGGCCCTCAGTAGATTTAACAATTTTTTCTCTACACCTGGCCGGTGTATCCTCGATCTTGGGTGCCATTAATTTTATTACTACCACGCTCAATATAAAACCCCCCTCAATGACACAATATCAGACCCCCTTGTTTGTGTGATCTGTCCTAATTACAGCTGTATTACTACTTCTATCACTCCCAGTTTTAGCGGCCGGCATTACAATGCTTCTAAC-
>KU494467.1 
TGTAACCGCCCACGCTTTTGTTATAATTTTTTTCATGGTTATGCCTATTCTTATTGGGGGCTTTGGAAATTGATTGGTTCCTCTAATAATTGGGGCCCCTGATATAGCTTTTCCCCGGATAAATAATATAAGCTTTTGACTCCTCCCCCCCTCATTTTTACTTCTCCTAGCATCTGCAGGAGTTGAAGCAGGAGCTGGAACTGGGTGAACTGTTTACCCCCCTCTTGCCGGCAATTTAGCCCACGCTGGACCCTCTGTAGACTTAACAATTTTTTCTCTACACCTGGCCGGTGTATCCTCGATCTTGGGTGCCATTAATTTTATTACTACTACACTCAATATAAAACCCCCCTCAATAACACAATATCAAACCCCATTGTTTGTATGGTCTGTCCTAATTACAGCTGTACTACTACTTCTATCACTCCCAGTTTTGGCGGCCGGCATTACAATGCTTCTAAC-
>*_KU234700_Hypsiboas_secedens 
TGTTACCGCTCATGCTTTTGTTATAATCTTTTTTATAGTTATACCCATTCTGATCGGCGGATTTGGAAACTGGTTAGTTCCATTAATGATTGGAGCCCCTGATATAGCCTTTCCTCGAATAAATAATATAAGCTTTTGACTTCTTCCCCCCTCATTCCTTCTTCTGCTCGCATCTGCTGGCGTTGAAGCAGGGGCAGGAACAGGTTGAACTGTATATCCTCCACTTGCTGGAAACTTAGCACATGCCGGAGCCTCCGTAGACCTAACAATTTTTTCTCTTCACTTAGCTGGTGTTTCATCTATCTTGGGAGCCATTAACTTTATTACTACTACTCTCAATATGAAACCCCCATCTATAACTCAATATCAAACTCCACTGTTCGTCTGATCTGTTCTCATCACGGCTGTTCTCTTATTACTTTCGCTCCCAGTACTTGCGGCCGGCATTACTATGCTCTTAAC-
>vnbj60 
TGTTACCGCTCATGCTTTTGTTATAATCTTTTTTATAGTTATACCCATTCTGATCGGCGGATTTGGAAACTGGTTAGTTCCATTAATGATTGGAGCCCCTGATATAGCCTTTCCTCGAATAAATAATATAAGCTTTTGACTTCTTCCCCCCTCATTCCTTCTTCTGCTCGCATCTGCTGGCGTTGAAGCAGGGGCAGGAACAGGTTGAACTGTATATCCTCCACTTGCTGGAAACTTAGCACATGCCGGAGCCTCCGTAGACCTAACAATTTTTTCTCTTCACTTAGCTGGTGTTTCATCTATCTTGGGAGCCATTAACTTTATTACTACTACTCTCAATATGAAACCCCCATCTATAACTCAATATCAAACTCCACTGTTCGTCTGATCTGTTCTCATCACGGCTGTTCTCTTATTACTTTCGCTCCCAGTACTTGCGGCCGGCATTACTATGCTCTTAAC-
>KP149246.1 
TGTTACTGCCCATGCTTTCGTCATAATCTTTTTTATGGTCATGCCAATTTTAATCGGAGGATTTGGTAACTGATTAGTCCCCCTAATAATTGGGGCCCCAGATATAGCCTTTCCTCGAATAAATAACATAAGCTTCTGACTTCTTCCACCATCATTCCTTCTTCTATTAGCATCAGCAGGCGTTGAAGCAGGAGCAGGGACTGGTTGAACTGTATACCCCCCTTTAGCCGGTAATCTTGCTCACGCTGGCCCTTCAGTAGACCTAACAATTTTCTCACTTCACTTAGCTGGTGTATCTTCAATTTTGGGGGCTATTAATTTTATTACTACAACCCTAAATATAAAACCACCATCTATAACCCAGTACCAAACCCCACTATTTGTTTGATCTGTCTTAATTACTGCCGTTCTTTTATTGCTTTCCCTTCCAGTGTTAGCAGCCGGAATTACTATACTTCTAAC-
>KT717080.1 
TGTAACTGCCCATGCTTTCGTCATAATCTTTTTTATAGTCATGCCAATTTTAATCGGAGGATTTGGTAACTGATTAGTCCCCCTAATAATTGGGGCCCCAGATATAGCCTTTCCTCGAATAAATAACATAAGCTTTTGACTTCTTCCACCATCATTTCTTCTTCTATTAGCATCAGCAGGCGTTGAAGCAGGAGCAGGAACTGGTTGAACTGTATACCCCCCTTTAGCCGGTAATCTTGCTCACGCTGGCCCTTCAGTGGACCTAACAATTTTTTCACTTCACTTAGCTGGTGTATCTTCAATTTTGGGGGCTATTAATTTTATTACTACAACCCTAAATATAAAACCACCATCTATGACCCAATACCAAACCCCACTATTTGTTTGATCTGTCTTAATTACTGCCGTTCTTTTATTGCTTTCCCTCCCAGTGTTAGCAGCCGGAATTACTATACTTCTAAC-
>KU494496.1 
TGTAACTGCCCATGCTTTCGTCATAATCTTTTTTATGGTTATACCAATTTTAATCGGAGGATTTGGTAACTGATTAGTCCCACTAATAATTGGGGCCCCAGATATAGCCTTTCCTCGAATAAATAACATAAGCTTTTGACTTCTTCCACCATCATTTCTTCTTCTATTAGCATCAGCAGGCGTTGAAGCAGGGGCAGGAACTGGTTGAACTGTATACCCCCCTTTAGCCGGTAATCTTGCTCACGCTGGCCCTTCAGTAGACCTAACAATTTTTTCACTTCACTTAGCTGGTGTATCTTCAATTTTGGGGGCTATTAATTTTATTACTACAACCCTAAATATAAAACCACCATCTATAACCCAATACCAAACCCCACTATTTGTTTGATCTGTCTTAATTACTGCCGTTCTTTTATTGCTTTCCCTCCCAGTATTAGCAGCCGGAATTACTATACTTCTAAC-
>KU494497.1 
TGTAACTGCCCATGCTTTCGTCATAATCTTTTTTATGGTTATACCAATTTTAATCGGAGGATTTGGTAACTGATTAGTCCCACTAATAATTGGGGCCCCAGATATAGCCTTTCCTCGAATAAATAACATAAGCTTTTGACTTCTTCCACCATCATTTCTTCTTCTATTAGCATCAGCAGGCGTTGAAGCAGGGGCAGGAACTGGTTGAACTGTATACCCCCCTTTAGCCGGTAATCTTGCTCACGCTGGCCCTTCAGTAGACCTAACAATTTTTTCACTTCACTTAGCTGGTGTATCTTCAATTTTGGGGGCTATTAATTTTATTACTACAACCCTAAATATAAAACCACCATCTATAACCCAATACCAAACCCCACTATTTGTTTGATCTGTCTTAATTACTGCCGTTCTTTTATTGCTTTCCCTCCCAGTATTAGCAGCCGGAATTACTATACTTCTAAC-
>KT236264.1 
TGTAACCGCCCATGCTTTCGTAATAATCTTTTTTATAGTCATGCCAATTTTAATTGGAGGTTTTGGTAACTGATTAGTTCCCTTAATAATCGGTGCCCCAGACATAGCCTTCCCTCGAATAAATAATATAAGCTTTTGACTTCTCCCACCATCGTTTCTTCTTCTTCTGGCATCAGCAGGGGTTGAAGCAGGGGCAGGAACCGGTTGGACTGTTTATCCCCCTCTCGCCGGAAATCTAGCTCACGCTGGTCCTTCAGTGGACCTAACAATCTTTTCTCTTCATCTAGCAGGAGTTTCTTCAATTTTAGGAGCTATTAATTTTATTACTACTACCCTTAATATAAAACCTCCCTCCATAACTCAATACCAAACCCCACTTTTTGTTTGATCCGTGTTAATTACTGCTGTTCTTTTACTTCTTTCCCTTCCAGTATTAGCAGCTGGTATCACCATGCTTTTAAC-
>vnbj93 
TGTGACCGCCCATGCTTTCGTAATAATCTTTTTTATAGTTATGCCAATTTTAATCGGAGGTTTTGGTAACTGACTAGTTCCCTTAATAATTGGTGCCCCAGACATAGCCTTCCCTCGAATAAATAATATAAGCTTTTGACTTCTCCCACCATCGTTTCTTCTTCTTCTGGCATCAGCAGGGGTTGAAGCAGGAGCAGGAACAGGCTGGACTGTTTATCCCCCCCTCGCCGGAAATCTAGCTCACGCTGGCCCTTCAGTGGACCTAACAATTTTCTCTCTTCATCTAGCAGGGGTTTCTTCAATTTTAGGGGCTATTAATTTTATTACTACTACCCTTAACATAAAACCCCCTTCCATAACCCAATACCAAACCCCACTATTTGTTTGATCCGTGTTAATTACTGCTGTTCTTTTACTTCTTTCCCTCCCAGTATTAGCAGCTGGCATCACTATACTTTTAAC-
>vnbj94 
TGTGACCGCCCATGCTTTCGTAATAATCTTTTTTATAGTTATGCCAATTTTAATCGGAGGTTTTGGTAACTGACTAGTTCCCTTAATAATTGGTGCCCCAGACATAGCCTTCCCTCGAATAAATAATATAAGCTTTTGACTTCTCCCACCATCGTTTCTTCTTCTTCTGGCATCAGCAGGGGTTGAAGCAGGAGCAGGAACAGGCTGGACTGTTTATCCCCCCCTCGCCGGAAATCTAGCTCACGCTGGCCCTTCAGTGGACCTAACAATTTTCTCTCTTCATCTAGCAGGGGTTTCTTCAATTTTAGGGGCTATTAATTTTATTACTACTACCCTTAACATAAAACCCCCTTCCATAACCCAATACCAAACCCCACTATTTGTTTGATCCGTGTTAATTACTGCTGTTCTTTTACTTCTTTCCCTCCCAGTATTAGCAGCTGGCATCACTATACTTTTAAC-
>vnbj95 
TGTGACCGCCCATGCTTTCGTAATAATCTTTTTTATAGTTATGCCAATTTTAATCGGAGGTTTTGGTAACTGACTAGTTCCCTTAATAATTGGTGCCCCAGACATAGCCTTCCCTCGAATAAATAATATAAGCTTTTGACTTCTCCCACCATCGTTTCTTCTTCTTCTGGCATCAGCAGGGGTTGAAGCAGGAGCAGGAACAGGCTGGACTGTTTATCCCCCCCTCGCCGGAAATCTAGCTCACGCTGGCCCTTCAGTGGACCTAACAATTTTCTCTCTTCATCTAGCAGGGGTTTCTTCAATTTTAGGGGCTATTAATTTTATTACTACTACCCTTAACATAAAACCCCCTTCCATAACCCAATACCAAACCCCACTATTTGTTTGATCCGTGTTAATTACTGCTGTTCTTTTACTTCTTTCCCTCCCAGTATTAGCAGCTGGCATCACTATACTTTTAAC-
>*_KU234701_Hypsiboas_semilineatus 
TGTGACCGCCCATGCTTTCGTAATAATCTTTTTTATAGTTATGCCAATTTTAATCGGAGGTTTTGGTAACTGACTAGTTCCCTTAATAATTGGTGCCCCAGACATAGCCTTCCCTCGAATAAATAATATAAGCTTTTGACTTCTCCCACCATCGTTTCTTCTTCTTCTGGCATCAGCAGGGGTTGAAGCAGGAGCAGGAACAGGCTGGACTGTTTATCCCCCCCTCGCCGGAAATCTAGCTCACGCTGGCCCTTCAGTGGACCTAACAATTTTCTCTCTTCATCTAGCAGGGGTTTCTTCAATTTTAGGGGCTATTAATTTTATTACTACTACCCTTAACATAAAACCCCCTTCCATAACCCAATACCAAACCCCACTATTTGTTTGATCCGTGTTAATTACTGCTGTTCTTTTACTTCTTTCCCTCCCAGTATTAGCAGCTGGCATCACTATACTTTTAAC-
>vnbj96 
TGTGACCGCCCATGCTTTCGTAATAATCTTTTTTATAGTTATGCCAATTTTAATCGGAGGTTTTGGTAACTGACTAGTTCCCTTAATAATTGGTGCCCCAGACATAGCCTTCCCTCGAATAAATAATATAAGCTTTTGACTTCTCCCACCATCGTTTCTTCTTCTTCTGGCATCAGCAGGGGTTGAAGCAGGAGCAGGAACAGGCTGGACTGTTTATCCCCCCCTCGCCGGAAATCTAGCTCACGCTGGCCCTTCAGTGGACCTAACAATTTTCTCTCTTCATCTAGCAGGGGTTTCTTCAATTTTAGGGGCTATTAATTTTATTACTACTACCCTTAACATAAAACCCCCTTCCATAACCCAATACCAAACCCCACTATTTGTTTGATCCGTGTTAATTACTGCTGTTCTTTTACTTCTTTCCCTCCCAGTATTAGCAGCTGGCATCACTATACTTTTAAC-
>vnbj73 
TGTGACCGCCCATGCTTTCGTAATAATCTTTTTTATAGTTATGCCAATTTTAATCGGAGGTTTTGGTAACTGACTAGTTCCCTTAATAATTGGTGCCCCAGACATAGCCTTCCCTCGAATAAATAATATAAGCTTTTGACTTCTCCCACCATCGTTTCTTCTTCTTCTGGCATCAGCAGGGGTTGAAGCAGGAGCAGGAACAGGCTGGACTGTTTATCCCCCCCTCGCCGGAAATCTAGCTCACGCTGGCCCTTCAGTGGACCTAACAATTTTCTCTCTTCATCTAGCAGGGGTTTCTTCAATTTTAGGGGCTATTAATTTTATTACTACTACCCTTAACATAAAACCCCCTTCCATAACCCAATACCAAACCCCACTATTTGTTTGATCCGTGTTAATTACTGCTGTTCTTTTACTTCTTTCCCTCCCAGTATTAGCAGCTGGCATCACTATACTTTTAAC-
