# Supplementary material for: Amphibians on the hotspot: Molecular biology and conservation in the South American Atlantic Rainforest
Source: PLoS One. 2019 Oct 23;14(10):e0224320. doi: 10.1371/journal.pone.0224320 (PMC6808428; doi:10.1371/journal.pone.0224320)
Supplement: S2 File — (ZIP) [file pone.0224320.s002.zip › Alinhamento Megaelosia.fasta]

>*_KU234711_Megaelosia_goeldii 
TATACCTTGTGTTCGGAGCATGAGCTGGTATAGTGGGAACCGCCCTGAGCCTTCTTATTCGAGCTGAACTAAGCCAACCCGGCTCTTTACTCGGAGATGATCAAATTTATAATGTCATTGTTACCGCCCATGCCTTTGTTATAATTTTCTTTATAGTAATGCCAATCATAATTGGGGGTTTTGGTAACTGACTCGTACCCCTAATAATTGGAGCCCCCGACATAGCTTTCCCACGAATAAATAATATAAGCTTTTGACTCCTACCCCCATCTTTTCTTCTTCTTCTCGCCTCAGCCGGCGTTGAGGCGGGCGCTGGCACTGGGTGAACAGTGTATCCCCCACTTGCGGGGAACCTAGCTCACGCCGGCCCCTCTGTTGATCTTACCATTTTTTCTCTTCATCTCGCCGGTGTTTCATCTATTCTTGGAGCCATTAATTTTATTACAACAATCCTTAATATAAAACCCCCATCAATAACCCAATACCAAACACCTCTTTTCGTCTGATCCGTCCTTATTACCGCCGTTCTTCTTCTCTTATCCCTCCCCGTCTTAGCAGCAGGCATCACCATGCTTCTTACAGACCGCAACTTAAACACGACATTCTTTGATCCTGC-
>vnbj61 
TATACCTTGTGTTCGGAGCATGAGCTGGTATAGTGGGAACCGCCCTGAGCCTTCTTATTCGAGCTGAACTAAGCCAACCCGGCTCTTTACTCGGAGATGATCAAATTTATAATGTCATTGTTACCGCCCATGCCTTTGTTATAATTTTCTTTATAGTAATGCCAATCATAATTGGGGGTTTTGGTAACTGACTCGTACCCCTAATAATTGGAGCCCCCGACATAGCTTTCCCACGAATAAATAATATAAGCTTTTGACTCCTACCCCCATCTTTTCTTCTTCTTCTCGCCTCAGCCGGCGTTGAGGCGGGCGCTGGCACTGGGTGAACAGTGTATCCCCCACTTGCGGGGAACCTAGCTCACGCCGGCCCCTCTGTTGATCTTACCATTTTTTCTCTTCATCTCGCCGGTGTTTCATCTATTCTTGGAGCCATTAATTTTATTACAACAATCCTTAATATAAAACCCCCATCAATAACCCAATACCAAACACCTCTTTTCGTCTGATCCGTCCTTATTACCGCCGTTCTTCTTCTCTTATCCCTCCCCGTCTTAGCAGCAGGCATCACCATGCTTCTTACAGACCGCAACTTAAACACGACATTCTTTGATCCTGC-
>DQ502839.1 
TATACCTTGTATTTGGGGCATGAGCTGGTATAGTGGGCACCGCCCTAAGCCTCCTTATTCGAGCTGAATTAAGCCAACCCGGCTCTTTACTCGGAGACGACCAAATTTATAACGTCATTGTTACCGCCCACGCCTTTGTTATAATCTTCTTCATAGTAATACCAATCATGATTGGAGGTTTCGGTAACTGACTTGTGCCACTAATAATTGGAGCCCCCGACATAGCTTTCCCTCGAATAAATAATATAAGCTTTTGACTCCTGCCCCCATCTTTTCTTCTTCTTCTCGCCTCTGCCGGCGTTGAAGCGGGCGCTGGCACAGGCTGGACAGTATACCCGCCACTTGCGGGAAACCTAGCTCACGCCGGCCCCTCTGTTGACCTTACCATTTTTTCTCTTCATCTCGCCGGTGTTTCATCTATTCTTGGAGCCATTAATTTTATTACGACAATCCTTAATATAAAACCCCCATCAATAACCCAATACCAAACACCTCTTTTCGTCTGATCCGTCCTTATCACTGCCGTTCTCCTTCTCTTATCTCTTCCTGTCTTAGCAGCAGGCATCACCATGCTTCTTACAGACCGCAACTTAAATACAACATTCTTTGATCCTGCT
>KJ961566.1 
TATACCTGGTCTTCGGGGCATGAGCCGGAATAGTCGGAACAGCCCTAAGTCTCCTAATCCGAGCCGAATTAAGCCAACCCGGCTCTCTCCTCGGAGATGACCAAATTTATAATGTTATTGTTACCGCCCACGCTTTCGTCATGATTTTTTTCATGGTAATACCCATCATAATTGGAGGCTTTGGTAACTGACTCGTACCCCTTATAATTGGAGCCCCTGATATAGCTTTCCCCCGAATGAACAACATAAGCTTCTGACTTCTACCACCCTCCTTTCTTCTACTTCTTGCCTCCGCCGGCGTTGAAGCAGGGGCCGGCACCGGGTGAACAGTTTATCCCCCTCTTGCCGGTAATATAGCCCACGCTGGCCCCTCTGTAGACCTAACTATTTTTTCTCTTCACCTTGCCGGTGTGTCATCAATTCTTGGGGCCATTAATTTTATTACTACAATCCTTAATATAAAACCCCCTTCAATAACCCAGTATCAAACGCCTCTTTTTGTCTGATCTGTCTTGATCACAGCTGTCCTTCTTCTCCTGTCCCTACCCGTTTTAGCCGCCGGAATTACAATACTTCTCACAGACCGAAATGTAAACACAACCTTTTTTGACCCAGC-
>KU494593.1 
TATACCTGGTTTTCGGGGCATGAGCCGGAATAGTCGGAACAGCCCTAAGTCTTCTAATCCGAGCCGAATTAAGCCAGCCCGGCTCCCTCTTTGGAGACGATCAAATTTATAACGTTATTGTTACCGCTCACGCTTTCGTCATGATTTTCTTCATGGTGATACCCATCATGATTGGAGGTTTTGGTAATTGACTAGTACCTCTTATAATTGGGGCCCCTGATATGGCCTTCCCTCGAATAAACAACATAAGTTTTTGACTTCTACCCCCGTCCTTTCTTCTACTCCTTGCCTCCGCCGGCGTTGAGGCGGGGGCCGGCACCGGGTGGACAGTCTACCCCCCTCTTGCCGGTAATTTAGCCCATGCCGGCCCCTCTGTAGATCTAACCATCTTTTCCCTCCACCTTGCCGGTGTGTCATCAATCCTTGGGGCCATTAACTTTATCACCACAATCCTTAATATAAAACCTCCCTCAATAACCCAATATCAGACGCCTCTTTTTGTCTGATCTGTTCTGATTACAGCTGTCCTTCTTCTTTTATCCTTGCCTGTCTTAGCCGCCGGAATCACAATACTGCTTACAGACCGTAACCTAAACACAACCTTCTTTGACCCGGC-
>KU494594.1 
TATACCTGGTTTTCGGGGCATGAGCCGGAATAGTCGGAACAGCCCTAAGTCTTCTAATCCGAGCCGAATTAAGCCAGCCCGGCTCCCTCCTTGGAGACGATCAAATTTATAACGTTATTGTTACCGCTCACGCTTTCGTCATGATTTTCTTCATGGTGATACCCATCATGATTGGAGGTTTTGGTAATTGACTAGTACCTCTTATAATTGGGGCCCCTGATATGGCCTTCCCTCGAATAAACAACATAAGTTTTTGACTTCTACCCCCGTCCTTTCTTCTACTCCTTGCCTCCGCCGGCGTTGAGGCGGGGGCCGGCACCGGGTGGACAGTCTACCCCCCTCTTGCCGGTAATTTAGCCCATGCCGGCCCCTCTGTAGATCTAACCATCTTTTCCCTCCACCTTGCCGGTGTGTCATCAATCCTTGGGGCCATTAACTTTATCACCACAATCCTTAATATAAAACCTCCCTCAATAACCCAATATCAGACGCCTCTTTTTGTCTGATCTGTTCTGATTACAGCTGTCCTTCTTCTTTTATCCTTGCCTGTCTTAGCCGCCGGAATCACAATACTGCTTACAGACCGTAACCTAAACACAACCTTCTTTGACCCGGC-
