# Supplementary material for: Amphibians on the hotspot: Molecular biology and conservation in the South American Atlantic Rainforest
Source: PLoS One. 2019 Oct 23;14(10):e0224320. doi: 10.1371/journal.pone.0224320 (PMC6808428; doi:10.1371/journal.pone.0224320)
Supplement: S2 File — (ZIP) [file pone.0224320.s002.zip › Alinhamento Phylomedusa.fasta]

>KP149275.1 
ACTCTGTATTTAGTGTTCGGGGCTTGAGCCGGCATGGTCGGAACAGCTTTAAGTCTTTTGATCCGAGCCGAACTAAGCCAACCAGGCTCCCTCTTGGGTGACGACCAGATTTACAACGTTATTGTCACTGCCCACGCTTTTGTAATAATTTTTTTCATGGTAATACCTATTATGATCGGGGGATTCGGCAACTGACTAGTTCCTCTAATAATTGGAGCCCCCGACATGGCTTTCCCTCGAATAAACAACATAAGCTTTTGACTTCTTCCCCCCTCTTTCCTTTTACTTCTTGCATCCGCAGGAGTTGAAGCTGGTGCCGGAACCGGATGAACTGTGTACCCCCCGCTTGCTGGAAATTTAGCTCACGCAGGCCCATCAGTAGACCTGACTATTTTTTCCCTCCATCTGGCAGGGGTATCCTCCATTTTAGGAGCCATTAATTTTACCACAACAATTTTAAATATAAAACCCCCAACAATATCTCAGTACCAAACTCCTCTATTTGTGTGATCAGTGTTAATTACAGCAATTCTTCTCCTTTTGTCCCTGCCCGTTTTAGCAGCAGGCATTACTATGCTCCTTACAGACCGGAACC-
>KP149084.1 
ACTCTGTATTTAGTGTTCGGGGCTTGAGCCGGCATGGTCGGAACAGCTTTAAGTCTTTTGATCCGAGCCGAACTAAGCCAACCAGGCTCCCTCTTGGGTGACGACCAGATTTACAACGTTATTGTCACTGCCCACGCTTTTGTAATAATTTTTTTCATGGTAATACCTATTATGATCGGGGGATTCGGCAACTGACTAGTTCCTCTAATAATTGGAGCCCCCGACATGGCTTTCCCTCGAATAAACAACATAAGCTTTTGACTTCTTCCCCCCTCTTTCCTTTTACTTCTTGCATCCGCAGGAGTTGAAGCTGGTGCCGGAACCGGGTGAACTGTGTACCCCCCGCTTGCTGGAAATTTAGCTCATGCAGGCCCATCAGTAGACCTGACTATTTTTTCCCTCCATCTGGCAGGGGTATCCTCCATTTTAGGGGCCATTAATTTTATCACAACAATTTTAAATATAAAACCCCCAACAATATCTCAGTACCAAACTCCTCTATTTGTGTGATCAGTGTTAATTACAGCAATTCTTCTCCTTTTGTCCCTGCCCGTTTTAGCAGCAGGCATTACTATGCTCCTTACAGACCGGAACCC
>KP149222.1 
ACTCTGTATTTAGTGTTCGGGGCTTGAGCCGGCATGGTCGGAACAGCTTTAAGTCTTTTGATCCGAGCCGAACTAAGCCAACCAGGCTCCCTCTTGGGTGACGACCAGATTTACAACGTTATTGTCACTGCCCACGCTTTTGTAATAATTTTTTTCATGGTAATACCTATTATGATCGGGGGATTCGGCAACTGACTAGTTCCTCTAATAATTGGAGCCCCCGACATGGCTTTCCCTCGAATAAACAACATAAGCTTTTGACTTCTTCCCCCCTCTTTCCTTTTACTTCTTGCATCCGCAGGAGTTGAAGCTGGTGCCGGAACCGGGTGAACTGTGTACCCCCCGCTTGCTGGAAATTTAGCTCATGCAGGCCCATCAGTAGACCTGACTATTTTTTCCCTCCATCTGGCAGGGGTATCCTCCATTTTAGGGGCCATTAATTTTATCACAACAATTTTAAATATAAAACCCCCAACAATATCTCAGTACCAAACTCCTCTATTTGTGTGATCAGTGTTAATTACAGCAATTCTTCTCCTTTTGTCCCTGCCCGTTTTAGCAGCAGGCATTACTATGCTCCTTACAGACCGGAACCC
>KP149172.1 
ACTCTGTATTTAGTGTTCGGGGCTTGAGCCGGCATGGTCGGAACAGCTTTAAGTCTTTTGATCCGAGCCGAACTAAGCCAACCAGGCTCCCTCTTGGGTGACGACCAGATTTACAACGTTATTGTCACTGCCCACGCTTTTGTAATAATTTTTTTCATGGTAATACCTATTATGATCGGGGGATTCGGCAACTGACTAGTTCCTCTAATAATTGGAGCCCCCGACATGGCTTTCCCTCGAATAAACAACATAAGCTTTTGACTTCTTCCCCCCTCTTTCCTTTTACTTCTTGCATCCGCAGGAGTTGAAGCTGGTGCCGGAACCGGGTGAACTGTGTACCCCCCGCTTGCTGGAAATTTAGCTCACGCAGGCCCATCAGTAGACCTGACTATTTTTTCCCTCCATCTGGCAGGGGTATCCTCCATTTTAGGGGCCATTAATTTTATCACAACAATTTTAAATATAAAACCCCCAACAATATCTCAGTACCAAACTCCTCTATTTGTGTGATCAGTGTTAATTACAGCAATTCTTCTCCTTTTGTCCCTGCCCGTTTTAGCAGCAGGCATTACTATGCTCCTTACAGACCGGAACCC
>MG030718.1 
ACCTTATACTTAGTGTTTGGTGCATGAGCTGGAATGGTCGGAACAGCCCTTAGTCTTCTTATTCGAGCTGAGCTGAGCCAGCCTGGTTCTCTCCTAGGAGATGACCAAATTTATAATGTTATTGTTACCGCCCATGCTTTTGTAATAATCTTTTTTATAGTTATACCAATTATGATCGGTGGCTTTGGTAATTGACTCGTTCCTCTAATAATTGGAGCCCCAGACATAGCCTTCCCACGAATAAATAATATAAGTTTTTGACTTCTTCCACCCTCATTTCTCTTACTTCTCGCATCCGCTGGAGTAGAAGCCGGAGCTGGAACTGGATGAACTGTCTACCCACCCCTTGCTGGGAACTTAGCCCACGCAGGCCCTTCTGTTGACCTAACTATTTTTTCTCTTCATTTAGCCGGAGTTTCTTCAATCCTAGGAGCTATCAATTTTATTACCACAATCTTAAATATAAAACCCCCTTCTATAACCCAATATCAAACTCCACTGTTTGTATGATCTGTTCTAATTACTGCCGTCCTTCTTCTTTTATCTCTCCCAGTCTTAGCAGCAGGCATTACAATGCTTTTAACAGATCGAAATCC
>*_KU234702_Phyllomedusa_burmeisteri 
ACCCTATATTTAGTATTTGGTGCATGAGCCGGAATGGTCGGAACAGCCTTAAGTCTCCTTATTCGAGCTGAGTTAAGCCAGCCAGGCTCACTCCTGGGAGATGATCAAATCTACAACGTTATTGTAACTGCCCATGCCTTTGTAATAATCTTTTTTATAGTTATGCCCATTATAATTGGGGGCTTCGGCAATTGATTAGTCCCCCTAATAATTGGGGCCCCAGATATAGCCTTCCCCCGAATAAACAATATAAGTTTTTGACTTCTTCCACCATCATTTCTTTTACTCCTAGCATCTGCTGGCGTAGAGGCCGGAGCCGGTACCGGCTGAACTGTCTACCCCCCTCTTGCCGGAAATCTGGCTCACGCGGGCCCCTCGGTAGATTTAACTATCTTTTCCCTTCACTTGGCAGGGGTCTCTTCAATTCTAGGAGCAATCAACTTTATTACCACAATTTTAAACATGAAACCCCCTTCAATAACACAATATCAAACTCCACTGTTTGTGTGATCTGTTTTAATCACTGCTGTCCTTCTTCTTTTATCTCTTCCGGTTTTAGCAGCGGGGATTACAATGCTTTTAACAGATCGAAATT-
>vnbj__15085 
ACCCTATATTTAGTATTTGGTGCATGAGCCGGAATGGTCGGAACAGCCTTAAGTCTCCTTATTCGAGCTGAGTTAAGCCAGCCAGGCTCACTCCTGGGAGATGATCAAATCTACAACGTTATTGTAACTGCCCATGCCTTTGTAATAATCTTTTTTATAGTTATGCCCATTATAATTGGGGGCTTCGGCAATTGATTAGTCCCCCTAATAATTGGGGCCCCAGATATAGCCTTCCCCCGAATAAACAATATAAGTTTTTGACTTCTTCCACCATCATTTCTTTTACTCCTAGCATCTGCTGGCGTAGAGGCCGGAGCCGGTACCGGCTGAACTGTCTACCCCCCTCTTGCCGGAAATCTGGCTCACGCGGGCCCCTCGGTAGATTTAACTATCTTTTCCCTTCACTTGGCAGGGGTCTCTTCAATTCTAGGAGCAATCAACTTTATTACCACAATTTTAAACATGAAACCCCCTTCAATAACACAATATCAAACTCCACTGTTTGTGTGATCTGTTTTAATCACTGCTGTCCTTCTTCTTTTATCTCTTCCGGTTTTAGCAGCGGGGATTACAATGCTTTTAACAGATCGAAATT-
>vnbj__15088 
ACCCTATATTTAGTATTTGGTGCATGAGCCGGAATGGTCGGAACAGCCTTAAGTCTCCTTATTCGAGCTGAGTTAAGCCAGCCAGGCTCACTCCTGGGAGATGATCAAATCTACAACGTTATTGTAACTGCCCATGCCTTTGTAATAATCTTTTTTATAGTTATGCCCATTATAATTGGGGGCTTCGGCAATTGATTAGTCCCCCTAATAATTGGGGCCCCAGATATAGCCTTCCCCCGAATAAACAATATAAGTTTTTGACTTCTTCCACCATCATTTCTTTTACTCCTAGCATCTGCTGGCGTAGAGGCCGGAGCCGGTACCGGCTGAACTGTCTACCCCCCTCTTGCCGGAAATCTGGCTCACGCGGGCCCCTCGGTAGATTTAACTATCTTTTCCCTTCACTTGGCAGGGGTCTCTTCAATTCTAGGAGCAATCAACTTTATTACCACAATTTTAAACATGAAACCCCCTTCAATAACACAATATCAAACTCCACTGTTTGTGTGATCTGTTTTAATCACTGCTGTCCTTCTTCTTTTATCTCTTCCGGTTTTAGCAGCGGGGATTACAATGCTTTTAACAGATCGAAATT-
>vnbj_15087 
ACCCTATATTTAGTATTTGGTGCATGAGCCGGAATGGTCGGAACAGCCTTAAGTCTCCTTATTCGAGCTGAGTTAAGCCAGCCAGGCTCACTCCTGGGAGATGATCAAATCTACAACGTTATTGTAACTGCCCATGCCTTTGTAATAATCTTTTTTATAGTTATGCCCATTATAATTGGGGGCTTCGGCAATTGATTAGTCCCCCTAATAATTGGGGCCCCAGATATAGCCTTCCCCCGAATAAACAATATAAGTTTTTGACTTCTTCCACCATCATTTCTTTTACTCCTAGCATCTGCTGGCGTAGAGGCCGGAGCCGGTACCGGCTGAACTGTCTACCCCCCTCTTGCCGGAAATCTGGCTCACGCGGGCCCCTCGGTAGATTTAACTATCTTTTCCCTTCACTTGGCAGGGGTCTCTTCAATTCTAGGAGCAATCAACTTTATTACCACAATTTTAAACATGAAACCCCCTTCAATAACACAATATCAAACTCCACTGTTTGTGTGATCTGTTTTAATCACTGCTGTCCTTCTTCTTTTATCTCTTCCGGTTTTAGCAGCGGGGATTACAATGCTTTTAACAGATCGAAATT-
>KU494630.1 
ACCTTATATCTAGTCTTCGGCGCATGGGCCGGAATGGTCGGAACAGCCTTAAGTCTCCTAATTCGAGCTGAGTTAAGCCAACCAGGCTCACTCCTGGGGGACGATCAGATCTACAACGTTATTGTAACCGCCCATGCCTTTGTAATAATCTTTTTTATAGTTATGCCTATTATAATTGGGGGCTTCGGCAATTGATTAGTTCCCCTAATAATTGGGGCCCCAGATATGGCCTTTCCACGAATAAATAACATAAGTTTCTGACTTCTACCACCATCATTTCTTCTACTCCTAGCATCTGCTGGCGTAGAGGCCGGAGCCGGCACTGGATGAACTGTTTACCCCCCTCTCGCCGGAAATCTAGCCCACGCAGGCCCCTCTGTAGATTTAACTATCTTTTCTCTTCATTTGGCAGGAGTCTCTTCAATTCTAGGGGCTATTAATTTTATTACTACAATTTTAAACATGAAACCCCCTTCTATAACACAATATCAAACTCCACTATTTGTGTGATCTGTTCTAATTACTGCTGTACTTCTTCTTTTATCTCTTCCAGTTTTAGCAGCAGGGATTACAATGCTCTTAACAGATCGAAATC-
>KU494631.1 
ACCTTATATCTAGTCTTCGGCGCATGGGCCGGAATGGTCGGAACAGCCTTAAGTCTCCTAATTCGAGCTGAGTTAAGCCAACCAGGCTCACTCCTGGGGGACGATCAGATCTACAACGTTATTGTAACCGCCCATGCCTTTGTAATAATCTTTTTTATAGTTATGCCTATTATAATTGGGGGCTTCGGCAACTGATTAGTTCCCCTAATAATTGGGGCCCCAGATATGGCCTTTCCACGAATAAATAACATAAGTTTCTGACTTCTACCACCATCATTTCTTCTACTCCTAGCATCTGCTGGCGTAGAGGCCGGAGCCGGCACTGGATGAACTGTTTACCCCCCTCTTGCCGGAAATCTAGCCCACGCAGGCCCCTCTGTAGATTTAACTATCTTTTCTCTTCATTTGGCAGGAGTCTCTTCAATTCTAGGGGCTATTAATTTTATTACTACAATTTTAAACATGAAACCCCCTTCTATAACACAATATCAAACCCCACTATTTGTGTGATCTGTTCTAATTACTGCTGTACTTCTTCTTTTATCTCTTCCAGTTTTAGCAGCAGGGATTACAATGCTCTTAACAGATCGAAATC-
>KU494633.1 
ACCTTATATCTAGTCTTCGGCGCATGGGCCGGAATGGTCGGAACAGCCTTAAGTCTCCTAATTCGAGCTGAGTTAAGCCAACCAGGCTCACTCCTGGGGGACGATCAGATCTACAACGTTATTGTAACCGCCCATGCCTTTGTAATAATCTTTTTTATAGTTATGCCTATTATAATTGGGGGCTTCGGCAACTGATTAGTTCCCCTAATAATTGGGGCCCCAGATATGGCCTTTCCACGAATAAATAACATAAGTTTCTGACTTCTACCACCATCATTTCTTCTACTCCTAGCATCTGCTGGCGTAGAGGCCGGAGCCGGCACTGGATGAACTGTTTACCCCCCTCTTGCCGGAAATCTAGCCCACGCAGGCCCCTCTGTAGATTTAACTATCTTTTCTCTTCATTTGGCAGGAGTCTCTTCAATTCTAGGGGCTATTAATTTTATTACTACAATTTTAAACATGAAACCCCCTTCTATAACACAATATCAAACTCCACTATTTGTGTGATCTGTTCTAATTACTGCTGTACTTCTTCTTTTATCTCTTCCAGTTTTAGCAGCAGGGATTACAATGCTCTTAACAGATCGAAATC-
>KU494634.1 
ACCTTATATCTAGTCTTCGGCGCATGGGCCGGAATGGTCGGAACAGCCTTAAGTCTCCTAATTCGAGCTGAGTTAAGCCAACCAGGCTCACTCCTGGGGGACGATCAGATCTACAACGTTATTGTAACCGCCCATGCCTTTGTAATAATCTTTTTTATAGTTATGCCTATTATAATTGGGGGCTTCGGCAACTGATTAGTTCCCCTAATAATTGGGGCCCCAGATATGGCCTTTCCACGAATAAATAACATAAGTTTCTGACTTCTACCACCATCATTTCTTCTACTCCTAGCATCTGCTGGCGTAGAGGCCGGAGCCGGCACTGGATGAACTGTTTACCCCCCTCTTGCCGGAAATCTAGCCCACGCAGGCCCCTCTGTAGATTTAACTATCTTTTCTCTTCATTTGGCAGGAGTCTCTTCAATTCTAGGGGCTATTAATTTTATTACTACAATTTTAAACATGAAACCCCCTTCTATAACACAATATCAAACTCCACTATTTGTGTGATCTGTTCTAATTACTGCTGTACTTCTTCTTTTATCTCTTCCAGTTTTAGCAGCAGGGATTACAATGCTCTTAACAGATCGAAATC-
