# Supplementary material for: Amphibians on the hotspot: Molecular biology and conservation in the South American Atlantic Rainforest
Source: PLoS One. 2019 Oct 23;14(10):e0224320. doi: 10.1371/journal.pone.0224320 (PMC6808428; doi:10.1371/journal.pone.0224320)
Supplement: S2 File — (ZIP) [file pone.0224320.s002.zip › Alinhamento Physalaemus.fasta]

>JQ627308.1 
TCTTAGTCTCCTTATCCGAGCTGAATTAAGTCAACCAGGATCTCTTTTAGGAGACGATCAAATCTATAATGTTATCGTCACTGCTCATGCATTCGTGATAATTTTTTTTATGGTAATGCCAATTCTAATTGGAGGTTTTGGAAATTGACTTGTCCCATTAATAATTGGAGCCCCTGATATAGCATTCCCGCGAATAAACAATATAAGCTTTTGACTTCTACCACCATCTTTTCTTCTACTTCTCGCATCAGCAGGAGTAGAAGCTGGGGCAGGTACAGGATGGACTGTTTACCCCCCTCTTGCAGGTAACTTAGCTCATGCAGGACCATCAGTAGATTTAACAATTTTTTCTTTACACTTAGCAGGTGTATCTTCCATTTTAGGAGCAATTAACTTTATTACCACAATTTTAAATATAAAACCCCCCTCAATAACTCAGTATCAAACCCCATTATTTGTTTGATCTGTTCTAATTACAGCAGTTCTCCTTCTTTTATCTTTACCAGTCCTAGCTGCTGGAATTACAATACTTCTTACAGACCGAAACTT-
>KP149163.1 
TCTTAGTCTCCTCATCCGAGCTGAATTAAGTCAACCAGGATCTCTCTTAGGAGATGATCAAATTTACAATGTAATCGTTACTGCTCACGCATTCGTAATAATCTTTTTTATAGTTATACCAATTCTAATTGGAGGATTTGGAAACTGACTTGTCCCATTAATAATTGGAGCCCCTGATATAGCATTTCCTCGAATAAATAATATAAGCTTTTGACTTCTTCCTCCATCTTTTTTACTTCTTCTAGCCTCAGCAGGCGTAGAAGCTGGAGCAGGAACAGGATGAACTGTCTACCCACCCCTTGCAGGTAATTTAGCCCACGCAGGGCCCTCAGTAGACCTAACAATTTTTTCTTTACATTTAGCAGGTGTCTCTTCTATTTTAGGAGCAATTAACTTTATTACCACTATTTTAAATATAAAACCTCCTTCAATAACCCAGTATCAAACCCCATTATTTGTTTGATCTGTTCTTATTACTGCAGTTCTACTTCTTCTATCTTTACCGGTTCTAGCTGCTGGAATCACTATACTTCTAACAGATCGGAACTT-
>KP149134.1 
TCTTAGTCTCCTTATCCGAGCTGAATTAAGTCAACCAGGATCTCTCTTAGGAGATGATCAAATTTACAATGTAATCGTTACTGCTCACGCATTCGTAATAATCTTTTTTATAGTTATACCAATTCTAATTGGAGGATTTGGAAACTGACTTGTCCCATTAATAATTGGAGCCCCTGATATAGCATTTCCTCGAATAAATAATATAAGCTTTTGACTTCTTCCACCATCTTTTTTACTTCTTCTAGCCTCAGCAGGCGTAGAAGCTGGAGCAGGAACAGGATGAACTGTCTACCCACCCCTTGCAGGTAATTTAGCCCACGCAGGGCCCTCAGTAGACCTAACAATTTTTTCTTTACATTTAGCAGGTGTCTCTTCTATTTTAGGAGCAATTAACTTTATTACCACTATTTTAAATATAAAACCTCCTTCAATAACCCAGTATCAAACCCCATTATTTGTTTGATCTGTTCTTATTACTGCAGTTTTACTTCTTCTATCTTTACCGGTTCTAGCTGCTGGAATCACTATACTTCTAACAGATCGGAACTT-
>KP149131.1 
TCTTAGTCTCCTTATCCGAGCTGAATTAAGTCAACCAGGATCTCTCTTAGGAGATGATCAAATTTATAATGTAATCGTTACTGCTCACGCATTCGTAATAATCTTTTTTATAGTTATACCAATTCTAATTGGAGGATTTGGAAACTGACTTGTCCCATTAATAATTGGAGCCCCTGATATAGCATTTCCTCGAATAAATAATATAAGCTTTTGACTTCTTCCACCATCTTTTTTACTTCTTCTAGCCTCAGCAGGCGTAGAAGCTGGAGCAGGAACAGGATGAACTGTCTACCCACCCCTTGCAGGTAATTTAGCCCACGCAGGGCCCTCAGTAGACCTAACAATTTTTTCTTTACATTTAGCAGGTGTCTCTTCTATTTTAGGAGCAATTAACTTTATTACCACTATTTTAAATATAAAACCTCCTTCAATAACCCAGTATCAAACCCCATTATTTGTTTGATCTGTTCTTATTACTGCAGTTTTACTTCTTCTATCTTTACCGGTTCTAGCTGCTGGAATCACTATACTTCTAACAGATCGGAACTT-
>JQ627310.1 
TCTTAGTCTCCTTATCCGAGCTGAATTAAGTCAACCAGGATCCCTCTTAGGAGATGATCAAATTTACAACGTTATTGTTACTGCTCATGCATTCGTTATAATTTTTTTTATAGTAATACCAATCCTAATTGGAGGTTTTGGAAACTGACTTGTCCCGTTAATGATTGGGGCTCCTGATATAGCATTTCCACGTATAAATAATATAAGCTTTTGACTCCTTCCTCCATCCTTTTTACTTCTTTTAGCCTCAGCAGGCGTAGAAGCTGGAGCTGGAACAGGATGAACTGTCTATCCCCCTCTTGCAGGCAATTTAGCCCACGCAGGGCCCTCAGTTGATTTAACAATTTTTTCTCTGCATTTGGCAGGTGTCTCTTCTATTCTAGGAGCAATTAATTTTATTACTACTATTTTAAATATAAAACCTCCCTCAATAACTCAATACCAAACCCCATTGTTTGTTTGATCTGTATTAATTACTGCAGTACTTCTTCTTCTATCTCTACCAGTTTTAGCTGCTGGAATCACTATATTACTTACAGACCGAAACTTA
>JQ627309.1 
TCTGGTTCTTTTTATCCGAGCCGAATTATTTAAACCAGGATCCCTCTTAGGAGATGATCAAATTTACAACGTTATTGTTACTGCTCATGCATTCGTTATAATTTTTTTTATAGTAATACCAATCCTAATTGGAGGTTTTGGAAACTGACTTGTCCCGTTAATGATTGGGGCCCCTGATATAGCATTTCCACGTATAAATAATATAAGCTTTTGACTCCTTCCTCCATCCTTTTTACTTCTTTTAGCCTCAGCAGGCGTAGAAGCTGGAGCTGGAACAGGATGAACTGTCTATCCCCCTCTTGCAGGCAATTTAGCCCACGCAGGGCCCTCAGTTGATTTAACAATTTTTTCTCTGCATTTGGCAGGTGTCTCTTCTATTCTAGGAGCAATTAATTTTATCACTACTATTTTAAATATAAAACCTCCCTCAATAACTCAATACCAAACCCCATTGTTTGTTTGATCTGTATTAATTACTGCATTACTTCTTCTTCTATCTCTACCATTTTTAGCTGCTGGAATCACTATATTACTTACAGACCGAAACTT-
>KU494641.1 
CTTGAGCCTTTTAATTCGAGCCGAATTAAGCCAGCCTGGAGCCCTACTAGGTGATGATCAAATTTATAACGTTATTGTCACTGCCCATGCATTTGTAATAATTTTCTTTATAGTAATGCCTATTTTGATCGGGGGGTTCGGAAACTGATTAGTCCCTCTGATAATTGGGGCCCCAGATATAGCATTCCCTCGTATAAATAACATAAGCTTTTGACTTCTTCCCCCCTCGTTTCTTCTTCTTTTAGCCTCGGCAGGAGTCGAGGCTGGTGCCGGGACAGGATGAACCGTATACCCCCCCCTTGCAGGGAACCTTGCTCACGCAGGCCCTTCAGTTGACCTAACAATCTTTTCTCTCCATCTAGCGGGTGTCTCCTCTATTCTTGGAGCAATTAACTTTATTACAACCATTCTCAATATAAAACCACCATCTATAACCCAATATCAGACCCCATTATTTGTTTGATCTGTTCTTATCACCGCTGTACTTCTTCTTTTATCCCTACCAGTCCTGGCAGCTGGCATTACAATACTTCTTACTGACCGTAATCT-
>KU494642.1 
CCTAAGCCTTCTAATTCGAGCTGAACTAAGCCAGCCTGGAGCCCTTCTAGGTGACGACCAGATTTATAATGTCATCGTTACTGCTCATGCATTTGTAATAATTTTCTTTATAGTTATACCCATCTTAATTGGAGGATTCGGAAACTGACTAGTCCCCCTTATAATTGGGGCCCCCGATATGGCCTTTCCACGTATGAACAACATAAGCTTTTGACTTCTTCCTCCATCCTTTCTTCTCCTCTTAGCCTCGGCAGGAGTTGAAGCTGGTGCCGGCACAGGATGAACTGTGTACCCCCCCCTTGCAGGAAACCTTGCTCACGCAGGTCCTTCAGTAGATCTAACAATCTTTTCACTCCACCTGGCAGGTGTCTCTTCTATTCTAGGAGCAATCAACTTTATTACAACTATTCTTAACATAAAACCACCATCAATAACCCAATACCAGACCCCATTGTTCGTGTGATCTGTCCTTATCACTGCTGTTCTCCTTCTCCTGTCCCTACCAGTTTTAGCTGCTGGAATCACTATACTTCTAACCGATCGAAATCT-
>KU494640.1 
CCTAAGCCTTCTAATTCGAGCTGAACTAAGCCAGCCTGGAGCCCTTCTAGGTGATGACCAGATTTATAATGTCATCGTTACTGCTCATGCATTTGTAATAATTTTCTTTATAGTTATACCCATCTTAATTGGAGGATTCGGAAACTGACTAGTCCCCCTTATAATTGGGGCCCCCGATATGGCCTTTCCACGTATGAACAACATAAGCTTTTGACTTCTTCCTCCATCCTTTCTTCTCCTCTTAGCCTCGGCAGGAGTTGAAGCTGGTGCCGGCACAGGATGAACTGTGTACCCCCCCCTTGCAGGAAACCTTGCTCACGCAGGTCCTTCAGTAGATCTAACAATCTTTTCACTCCATCTGGCAGGTGTCTCCTCTATTCTTGGAGCAATCAACTTTATTACAACTATTCTTAACATAAAACCACCATCAATAACCCAATACCAGACCCCATTGTTCGTGTGATCTGTCCTTATCACTGCTGTTCTCCTTCTCCTGTCCCTACCAGTTTTAGCTGCTGGAATCACTATACTTCTAACCGATCGAAATCT-
>KU494637.1 
TTTAAGCCTTCTTATTCGAGCTGAATTAAGCCAACCCGGAGCACTTCTAGGTGATGACCAAATTTATAATGTCATTGTTACTGCTCACGCATTCGTGATAATTTTTTTTATAGTAATGCCTATTTTAATTGGGGGGTTTGGAAATTGACTTGTACCCCTTATAATTGGAGCCCCAGATATGGCATTCCCACGAATGAACAATATAAGCTTTTGACTTCTACCCCCCTCATTCTTACTTTTACTAGCCTCAGCAGGAGTTGAAGCTGGAGCAGGAACAGGATGAACTGTTTACCCCCCTCTTGCCGGCAACCTAGCTCACGCTGGACCTTCAGTAGATTTAACAATCTTCTCCCTTCACTTAGCAGGTGTTTCCTCAATTCTAGGGGCAATTAATTTTATTACTACTATTTTAAATATGAAACCGCCCTCAATAACCCAGTATCAAACTCCCTTGTTCGTGTGATCCGTCCTCATCACTGCAGTCCTTCTTCTTTTATCCTTACCAGTTTTAGCAGCCGGAATTACTATATTATTAACAGACCGAAACCT-
>KU494638.1 
TTTAAGCCTTCTTATTCGAGCTGAATTAAGCCAACCCGGAGCACTTCTAGGTGATGACCAAATTTATAATGTCATTGTTACTGCTCACGCATTCGTGATAATTTTTTTTATAGTAATGCCTATTTTAATCGGGGGGTTTGGAAATTGACTTGTACCCCTTATAATTGGAGCCCCAGATATGGCATTCCCACGAATGAACAATATAAGCTTTTGACTTCTACCCCCCTCATTCTTACTTTTACTAGCCTCAGCAGGAGTTGAAGCTGGAGCAGGAACAGGATGAACTGTTTACCCCCCTCTTGCCGGCAACCTAGCTCACGCTGGACCTTCAGTAGATTTAACAATCTTCTCCCTTCACTTAGCAGGTGTTTCCTCAATTCTAGGGGCAATTAATTTTATTACTACTATTTTAAATATGAAACCGCCCTCAATAACCCAGTATCAAACTCCCTTGTTCGTGTGATCCGTCCTCATCACTGCAGTCCTTCTTCTTTTATCCTTACCAGTTTTAGCAGCCGGAATTACTATATTATTAACAGACCGAAACCT-
>KU494636.1 
TTTAAGCCTTCTTATTCGAGCTGAATTAAGCCAACCCGGAGCACTTCTAGGTGATGACCAAATTTATAATGTCATTGTTACTGCTCACGCATTCGTGATAATTTTTTTTATAGTAATGCCTATTTTAATCGGGGGGTTTGGAAATTGACTTGTACCCCTTATAATTGGAGCCCCAGATATGGCATTCCCACGAATGAACAATATAAGCTTTTGACTTCTACCCCCCTCATTCTTACTTTTACTAGCCTCAGCAGGAGTTGAAGCTGGAGCAGGAACAGGATGAACTGTTTACCCCCCTCTTGCCGGCAACCTAGCTCACGCTGGACCTTCAGTAGATTTAACAATCTTCTCCCTTCACTTAGCAGGTGTTTCCTCAATTCTAGGGGCAATTAATTTTATTACTACTATTTTAAATATGAAACCGCCCTCAATAACCCAGTATCAAACTCCCTTGTTCGTGTGATCCGTCCTCATCACTGCAGTCCTTCTTCTTTTATCCTTACCAGTTTTAGCAGCCGGAATTACTATATTATTAACAGACCGAAACCT-
>KU494651.1 
CCTGAGCCTCCTAATCCGAGCTGAATTAAGCCAACCTGGAGCACTTCTAGGAGACGATCAAATTTATAACGTCATCGTTACTGCTCACGCATTTGTAATAATTTTTTTTATAGTTATGCCAATCTTAATTGGCGGGTTCGGAAACTGACTTGTCCCCCTTATAATTGGAGCCCCTGATATAGCATTCCCACGAATAAACAACATAAGCTTCTGACTTCTGCCCCCCTCATTTCTTCTCCTTTTAGCCTCTGCAGGAGTTGAAGCTGGTGCGGGAACAGGATGAACTGTCTACCCCCCGCTAGCTGGAAATTTAGCACACGCAGGGCCTTCAGTAGATTTAACAATCTTCTCCCTCCACTTGGCAGGTGTATCATCAATTTTAGGAGCAATTAACTTTATTACTACTATTTTAAATATGAAACCCCCTTCAATAACTCAATATCAAACTCCATTATTCGTCTGATCTGTCCTTATCACTGCAGTCCTTCTTCTCCTATCTTTACCGGTTTTAGCTGCCGGAATTACTATATTACTTACAGATCGAAACTT-
>KU494652.1 
CCTGAGCCTCCTAATCCGAGCTGAATTAAGCCAACCTGGAGCACTTCTAGGAGACGATCAAATTTATAACGTCATCGTTACTGCTCACGCATTTGTAATAATTTTTTTTATAGTTATGCCAATTTTAATTGGCGGGTTCGGAAACTGACTTGTCCCCCTTATAATTGGAGCCCCTGATATAGCATTCCCACGAATAAACAACATAAGCTTCTGGCTTCTGCCCCCCTCATTTCTTCTCCTTTTAGCCTCTGCAGGAGTTGAAGCTGGTGCGGGAACAGGATGAACTGTCTACCCCCCGCTAGCTGGAAATTTAGCACACGCGGGGCCTTCAGTAGATTTAACAATCTTTTCCCTCCACTTGGCAGGTGTATCATCAATTTTAGGAGCAATTAACTTTATTACTACTATTTTAAATATGAAACCCCCTTCAATAACTCAATATCAAACTCCATTATTCGTCTGATCTGTCCTTATCACTGCAGTCCTTCTTCTCCTATCTTTACCGGTTTTAGCTGCCGGAATTACCATATTACTTACAGATCGAAACTT-
>KU494650.1 
CCTGAGCCTCCTAATCCGAGCTGAATTAAGCCAACCTGGAGCACTTCTAGGAGACGATCAAATTTATAACGTCATCGTTACTGCTCACGCATTTGTAATAATTTTTTTTATAGTTATGCCAATTTTAATTGGCGGGTTCGGAAACTGACTTGTCCCCCTTATAATTGGAGCCCCTGATATAGCATTCCCACGAATAAACAACATAAGCTTCTGGCTTCTGCCCCCCTCATTTCTTCTCCTTTTAGCCTCTGCAGGAGTTGAAGCTGGTGCGGGAACAGGATGAACTGTCTACCCCCCGCTAGCTGGAAATTTAGCACACGCAGGGCCTTCAGTAGATTTAACAATCTTCTCCCTCCACTTGGCAGGTGTATCATCAATTTTAGGAGCAATTAACTTTATTACTACTATTTTAAATATGAAACCCCCTTCAATAACTCAATATCAAACTCCATTATTCGTCTGATCTGTCCTTATCACTGCAGTCCTTCTTCTCCTATCTTTACCGGTTTTAGCTGCCGGAATTACCATATTACTTACAGATCGAAACTT-
>KU494648.1 
CTTAAGCCTTCTAATCCGGGCTGAACTTAGCCAACCCGGATCTCTTCTAGGCGATGACCAGATTTATAACGTAATCGTTACTGCTCACGCATTTGTAATAATCTTTTTTATAGTAATGCCTATTCTGATCGGCGGATTTGGAAACTGACTTGTCCCCCTAATAATCGGGGCTCCCGATATGGCCTTCCCCCGAATAAATAATATAAGCTTCTGACTTCTTCCCCCCTCGTTTCTTCTTCTTCTTGCCTCAGCTGTAGTAGAGGCAGGGGCGGGGACAGGGTGAACTGTCTACCCACCCCTTGCAGGAAACTTAGCCCACGCCGGACCATCTGTTGATCTCACAATTTTTTCACTCCATCTGGCTGGTGTATCCTCTATCCTTGGAGCAATCAATTTTATTACAACTATCCTTAATATAAAACCCCCATCCATAACCCAATACCAAACTCCATTGTTCGTCTGATCAGTACTAATTACCGCAGTTCTCCTTCTCCTATCACTTCCTGTCCTAGCCGCAGGCATTACCATACTATTAACTGATCGAAACTT-
>KU494649.1 
CTTAAGCCTTCTAATCCGGGCTGAACTTAGCCAGCCCGGATCTCTTCTAGGCGATGACCAGATTTATAACGTAATCGTTACTGCTCACGCATTTGTAATAATCTTTTTTATAGTAATGCCTATTCTGATCGGCGGATTTGGAAACTGACTTGTCCCCCTAATAATTGGGGCTCCCGACATGGCCTTCCCCCGAATAAATAATATAAGCTTCTGACTTCTTCCCCCCTCATTTCTTCTTCTTCTTGCCTCAGCTGGAGTAGAGGCAGGGGCGGGGACAGGGTGAACTGTCTACCCACCCCTTGCAGGAAACTTAGCCCACGCCGGACCATCTGTTGATCTCACAATTTTTTCACTCCATCTGGCTGGTGTATCCTCTATCCTTGGAGCAATCAATTTTATTACAACTATCCTTAATATAAAACCCCCATCCATAACCCAATACCAAACTCCATTGTTCGTCTGATCAGTACTAATTACCGCAGTTCTCCTTCTCCTATCACTTCCTGTCCTAGCCGCAGGTATTACCATACTATTAACTGATCGAAACTT-
>KC603984.1 
CTTAAGCCTTCTAATCCGGGCTGAACTTAGCCAGCCCGGATCTCTTCTAGGCGATGACCAGATTTATAACGTAATCGTTACTGCTCACGCATTTGTGATAATCTTTTTTATAGTAATGCCTATTCTGATCGGCGGATTTGGAAACTGACTTGTCCCCCTAATAATTGGGGCTCCCGACATGGCCTTCCCCCGAATAAATAATATAAGCTTCTGACTTCTTCCCCCCTCATTTCTTCTTCTTCTTGCCTCAGCTGGAGTAGAGGCAGGGGCGGGGACAGGGTGAACTGTCTACCCACCCCTTGCAGGAAACTTAGCCCACGCCGGACCATCTGTTGATCTCACAATTTTTTCACTCCATCTGGCTGGTGTATCCTCTATCCTTGGAGCAATCAATTTTATTACAACTATCCTTAATATAAAACCCCCATCCATAACCCAATACCAAACTCCATTGTTCGTCTGATCAGTACTAATTACCGCAGTTCTCCTTCTCCTATCACTTCCTGTCCTAGCCGCAGGTATTACCATACTATTAACTGATCGAAACTT-
>vnbj41 
CTTAAGCCTTTTGATCCGAGCTGAGCTCAGCCAACCCGGATCCCTATTAGGTGATGATCAAATTTATAACGTAATCGTTACTGCCCACGCATTTGTAATAATCTTTTTTATAGTTATGCCTATTTTAATCGGCGGTTTTGGGAACTGACTTGTCCCTCTAATAATTGGAGCCCCTGATATAGCTTTTCCACGTATAAACAACATAAGCTTCTGACTCCTTCCCCCATCGTTTCTTCTTCTCCTAGCCTCAGCAGGAGTAGAAGCTGGGGCAGGAACTGGGTGAACTGTCTACCCCCCACTTGCAGGGAACTTAGCACACGCTGGACCATCTGTTGACCTTACAATCTTTTCACTCCACTTAGCTGGTGTTTCCTCCATCCTCGGAGCAATTAACTTCATCACAACTATCCTTAATATAAAACCTCCTTCCATGACTCAATATCAAACACCGCTTTTCGTGTGATCAGTGCTAATTACTGCAGTCCTTCTTCTTCTATCGTTACCAGTACTAGCTGCAGGAATCACAATACTGCTTACTGACCGTAATCT-
>vnbj40 
CTTAAGCCTTTTGATCCGAGCTGAGCTCAGCCAACCCGGATCCCTATTAGGTGATGATCAAATTTATAACGTAATCGTTACTGCCCACGCATTTGTAATAATCTTTTTTATAGTTATGCCTATTTTAATCGGCGGTTTTGGGAACTGACTTGTCCCTCTAATAATTGGAGCCCCTGATATAGCTTTTCCACGTATAAACAACATAAGCTTCTGACTCCTTCCCCCATCGTTTCTTCTTCTCCTAGCCTCAGCAGGAGTAGAAGCTGGGGCAGGAACTGGGTGAACTGTCTACCCCCCACTTGCAGGGAACTTAGCACACGCTGGACCATCTGTTGACCTTACAATCTTTTCACTCCACTTAGCTGGTGTTTCCTCCATCCTCGGAGCAATTAACTTCATCACAACTATCCTTAATATAAAACCTCCTTCCATGACTCAATATCAAACACCGCTTTTCGTGTGATCAGTGCTAATTACTGCAGTCCTTCTTCTTCTATCGTTACCAGTACTAGCTGCAGGAATCACAATACTGCTTACTGACCGTAATCT-
>*_KU234712_Physalaemus_signifer 
CTTAAGCCTTTTGATCCGAGCTGAGCTCAGCCAACCCGGATCCCTATTAGGTGATGATCAAATTTATAACGTAATCGTTACTGCCCACGCATTTGTAATAATCTTTTTTATAGTTATGCCTATTTTAATCGGCGGTTTTGGGAACTGACTTGTCCCTCTAATAATTGGAGCCCCTGATATAGCTTTTCCACGTATAAACAACATAAGCTTCTGACTCCTTCCCCCATCGTTTCTTCTTCTCCTAGCCTCAGCAGGAGTAGAAGCTGGGGCAGGAACTGGGTGAACTGTCTACCCCCCACTTGCAGGGAACTTAGCACACGCTGGACCATCTGTTGACCTTACAATCTTTTCACTCCACTTAGCTGGTGTTTCCTCCATCCTCGGAGCAATTAACTTCATCACAACTATCCTTAATATAAAACCTCCTTCCATGACTCAATATCAAACACCGCTTTTCGTGTGATCAGTGCTAATTACTGCAGTCCTTCTTCTTCTATCGTTACCAGTACTAGCTGCAGGAATCACAATACTGCTTACTGACCGTAATCT-
>KU494639.1 
CTTAAGCCTTTTGATCCGGGCTGAGCTCAGCCAGCCCGGATCCCTACTAGGTGATGACCAAATTTATAACGTGATCGTTACTGCCCACGCATTTGTTATAATTTTCTTCATAGTTATGCCCATCCTAATCGGCGGCTTTGGGAACTGATTAGTTCCTTTGATAATTGGAGCCCCGGACATAGCCTTTCCGCGTATAAATAACATAAGCTTTTGACTTCTTCCCCCCTCATTTCTTCTCCTGCTGGCTTCAGCGGGGGTAGAAGCTGGGGCAGGCACCGGGTGAACTGTTTACCCCCCACTTGCGGGGAACTTAGCACACGCCGGACCATCCGTTGACCTTACAATCTTCTCCCTCCACCTAGCCGGAGTCTCCTCCATTCTTGGTGCAATTAATTTCATTACAACTATTCTTAACATAAAACCCCCATCTATAACCCAGTACCAAACACCCCTCTTCGTTTGATCAGTCTTAATTACTGCAGTCCTCCTTCTTCTATCCCTGCCAGTTCTAGCCGCAGGAATCACAATGCTACTAACTGACCGTAATCT-
>KU494635.1 
CTTAAGCCTCTTAATTCGAGCTGAGCTCAGCCAACCTGGATCCCTTCTAGGTGATGACCAGATTTATAACGTAATTGTCACCGCCCATGCATTTATTATAATCTTCTTTATAGTTATACCCATCCTAATCGGCGGCTTTGGAAACTGACTTGTTCCTCTAATAATTGGGGCCCCGGACATAGCCTTTCCGCGTATAAATAATATAAGCTTTTGACTTCTCCCCCCCTCATTTCTTCTCCTTTTAGGTTCAGCGGGGGTAGAAGCTGGAGCAGGTACCGGATGAACTGTTTATCCCCCGCTTGCAGGAAACTTAGCACACGCCGGGCCATCTGTTGACCTTACAATCTTCTCACTTCACCTAGCTGGTGTTTCTTCTATTCTTGGTGCAATCAATTTCATTACAACTATCCTGAATATAAAACCTCCGTCTATAACTCAATACCAAACACCATTATTCGTCTGATCAGTCCTAATTACCGCAGTCCTTCTTCTTCTGTCCTTACCAGTCCTAGCTGCAGGAATTACAATACTATTAACTGACCGCAACCT-
>KU494647.1 
CTTAAGCCTCTTAATCCGAGCTGAGTTAAGCCAGCCGGGATCTCTTCTAGGCGATGACCAAATTTATAATGTAATCGTTACCGCCCATGCATTTGTCATGATTTTCTTTATGGTTATACCTATTCTAATTGGCGGCTTCGGAAACTGACTTGTTCCTTTGATAATTGGAGCCCCAGACATAGCCTTTCCACGTATAAATAATATAAGCTTTTGACTTCTTCCCCCATCATTTCTTCTCCTACTAGGTTCAGCAGGGGTAGAGGCCGGGGCAGGAACCGGGTGAACTGTTTACCCCCCGCTTGCAGGAAACTTGGCGCACGCTGGACCATCTGTCGACCTTACAATCTTCTCACTCCACCTGGCTGGTGTCTCCTCCATTCTTGGTGCAATTAATTTTATTACAACTATTCTTAATATAAAACCTCCGTCTATAACTCAATATCAAACACCTCTCTTCGTCTGATCAGTCTTGATTACAGCAGTCCTTCTTCTCCTATCCTTGCCAGTTCTAGCTGCAGGAATTACAATATTGCTAACTGACCGCAACCT-
>KU494646.1 
CTTAAGCCTCTTAATCCGAGCTGAGTTAAGCCAGCCGGGATCTCTTCTAGGCGATGACCAAATTTATAATGTAATCGTTACCGCCCATGCATTTGTCATGATTTTCTTTATGGTTATACCTATTCTAATTGGCGGCTTCGGAAACTGACTTGTTCCTTTGATAATTGGAGCCCCAGACATAGCCTTTCCACGTATAAATAATATAAGCTTTTGACTTCTTCCCCCATCATTTCTTCTCCTACTAGGTTCAGCAGGGGTAGAGGCCGGGGCAGGAACCGGGTGAACTGTTTACCCCCCGCTTGCAGGAAACTTGGCGCACGCTGGACCATCTGTCGACCTTACAATCTTCTCACTCCACCTGGCTGGTGTCTCCTCCATTCTTGGTGCAATTAATTTTATTACAACTATTCTTAATATAAAACCTCCGTCTATAACTCAATATCAAACACCTCTCTTCGTCTGATCAGTCTTGATTACAGCAGTCCTTCTTCTCCTATCCTTGCCAGTTCTAGCTGCAGGAATTACAATATTGCTAACTGTCCGCAACCT-
