# Supplementary material for: Amphibians on the hotspot: Molecular biology and conservation in the South American Atlantic Rainforest
Source: PLoS One. 2019 Oct 23;14(10):e0224320. doi: 10.1371/journal.pone.0224320 (PMC6808428; doi:10.1371/journal.pone.0224320)
Supplement: S2 File — (ZIP) [file pone.0224320.s002.zip › Alinhamento Proceratophrys.fasta]

>KU494680.1 
AGCTTACTTATTCGGGCTGAGCTAAGTCAGCCTGGCTCATTATTAGGAGACGATCAGATTTATAATGTTATTGTCACCGCCCATGCCTTTGTTATAATTTTTTTTATAGTAATGCCAATCATGATCGGGGGCTTTGGAAACTGACTTGTTCCTCTAATGATCGGGGCCCCGGACATAGCGTTTCCCCGAATGAACAACATAAGCTTCTGGCTCCTACCCCCCTCATTTCTTCTCTTATTAGCCTCGGCTGGGGTTGAAGGGGGGGCCGGGACAGGCTGAACCGTCTACCCCCCCCTTGCAAGCAACTTGGCCCATGCCGGCCCCTCCGTAGACTTAACTATTTTTTCCCTACACCTCGCCGGAGTGTCTTCTATTTTAGGGGCAATTAACTTCATTACAACTATTGTTAATATAAAGGCCTCATCTATAACTCAGTATCAAACACCCCTATTTGTCTGGTCTGTTTTAATCACTGCGGTATTGCTCCTCCTTTCCCTTCCCGTCCTGGCTGCCGGAATTACAATAC-
>KU494683.1 
AGCCTATTAATTCGAGCTGAATTAAGTCAGCCCGGCTCACTTCTGGGGGATGATCAAATTTACAATGTTATCGTCACTGCCCACGCTTTTGTTATGATTTTCTTCATAGTGATACCAATTATGATCGGAGGCTTTGGTAACTGACTAGTCCCACTAATAATCGGAGCCCCAGACATGGCCTTCCCCCCAATAAACAATATAAGCTTCTGACTCCTCCCCCCGTCATTTCTACTACTCCTCGCTTCAGCTGGGGTAGAAGGCGGAGCCGGCACCGGCTGAACCGTTTATCCCCCTTTAGCTAGCAACCTAGCCCACGCAGGCCCATCCGTAGACTTAACTATTTTCTTCCTCCACCTTGCTGGTGTATCCTCCATTCTTGGCGCAATCAATTTTATTACTACTATTATTAACATAAAAGCCTCATCCATAACCCAATACCAAACCCCCCTATTCGTCTGATCGGTCTTAATTACCGCTGTATTACTTCTTCTCTCCCTCCCTGTACTAGCCGCTGGCATTACTATGC-
>KU494682.1 
AGCCTATTAATTCGAGCTGAATTAAGTCAGCCCGGCTCACTTCTGGGGGATGATCAAATTTACAATGTTATCGTCACTGCCCACGCTTTTGTTATGATTTTCTTCATAGTGATGCCAATTATGATCGGAGGCTTTGGTAACTGACTAGTCCCACTAATAATCGGAGCCCCAGACATGGCCTTCCCCCGAATAAACAATATAAGCTTCTGACTCCTCCCCCCATCATTTCTACTACTCCTCGCTTCAGCTGGGGTAGAAGGCGGAGCCGGCACCGGCTGAACCGTTTATCCCCCTTTAGCTAGCAACCTAGCCCACGCAGGCCCATCCGTAGACTTAACTATTTTCTCCCTCCACCTTGCTGGTGTATCCTCCATTCTTGGCGCAATCAATTTTATTACTACTATTATTAACATAAAAGCCTCGTCCATAACCCAATACCAAACCCCCCTATTCGTCTGATCGGTCTTAATTACCGCTGTATTACTTCTTCTCTCCCTCCCTGTACTAGCCGCTGGCATTACTATGC-
>KU494681.1 
AGCCTATTAATTCGAGCTGAATTAAGTCAGCCCGGCTCACTTCTGGGGGATGATCAAATTTACAATGTTATCGTCACTGCCCACGCTTTTGTTATGATTTTCTTCATAGTGATACCAATTATGATCGGAGGCTTTGGTAACTGACTAGTCCCACTAATAATCGGAGCCCCAGACATGGCCTTCCCCCGAATAAACAATATAAGCTTCTGACTCCTCCCCCCATCATTTCTACTACTCCTCGCTTCAGCTGGGGTAGAAGGCGGAGCCGGCACCGGCTGAACCGTTTATCCCCCTTTAGCTAGCAACCTAGCCCACGCAGGCCCATCCGTAGACTTAACTATTTTCTCCCTCCACCTTGCTGGTGTATCCTCCATTCTTGGCGCAATCAATTTTATTACTACTATTATTAACATAAAAGCCTCATCCATAACCCAATACCAAACCCCCCTATTCGTCTGATCGGTCTTAATTACCGCTGTATTACTTCTTCTCTCCCTCCCTGTACTAGCCGCTGGCATTACTATGC-
>KU494679.1 
AGTTTACTTATTCGAGCTGAATTGAGTCAACCAGGCTCACTGCTGGGGGACGATCAAATCTACAATGTTATTGTCACTGCTCACGCCTTTGTTATAATTTTTTTTATAGTAATACCAATTATGATCGGGGGTTTTGGAAACTGACTTGTACCACTAATAATCGGGGCCCCAGACATAGCATTCCCCCGAATAAATAATATAAGCTTCTGACTTCTACCCCCATCATTTCTACTCTTACTCGCCTCAGCTGGAGTTGAAGGCGGGGCCGGAACAGGCTGAACTGTTTACCCGCCTCTTGCTAGCAATCTAGCCCATGCAGGCCCATCAGTGGATTTAACTATTTTCTCCCTCCACCTTGCCGGGGTGTCTTCAATTCTTGGCGCAATTAACTTTATCACCACCATTATTAACATGAAGGCTTCATCTATAACTCAATACCAAACCCCCCTGTTTGTCTGATCCGTGCTAATCACTGCCGTATTACTTCTTTTATCCCTCCCAGTGCTAGCTGCTGGGATTACAATAC-
>KU494686.1 
AGCTTGCTTATTCGAGCAGAATTAAGCCAGCCTGGCTCATTACTGGGGGACGATCAAATTTACAATGTCATTGTTACTGCCCACGCCTTTGTTATAATTTTCTTCATGGTAATGCCAATTATGATTGGGGGCTTTGGGAACTGACTTGTCCCACTAATAATTGGGGCTCCCGACATAGCATTTCCCCGGATAAATAACATAAGCTTCTGACTTCTACCACCATCATTTTTACTATTACTAGCTTCGGCTGGGGTGGAAGGAGGGGCCGGAACAGGCTGAACTGTTTACCCCCCTCTTGCCGGCAACCTAGCCCACGCAGGCCCATCAGTGGACTTAACTATTTTCTCCCTCCACCTTGCTGGTGTATCCTCCATCCTAGGTGCAATTAACTTTATCACAACTATTATTAACATAAAAGCCACATCTATAACTCAATACCAAACGCCCCTATTTGTCTGATCTGTTCTCATCACCGCTGTCTTGCTTCTCTTATCTCTTCCCGTACTAGCTGCTGGAATCACCATAC-
>KU494692.1 
AGTTTATTTATTCGAGCTGAATTAAGTCAACCCGGCTCATTACTAGGAGACGATCAAATCTACAATGTTATTGTCACTGCCCACGCCTTTGTCATAATTTTTTTTATAGTGATGCCAATTATGATCGGGGGCTTTGGAAACTGACTTGTCCCATTAATAATTGGCGCCCCAGACATAGCATTCCCTCGAATAAACAATATGAGTTTTTGACTGCTACCCCCATCATTTTTACTTCTACTTGCTTCAGCTGGGGTTGAAGGCGGGGCTGGAACAGGCTGAACTGTCTACCCCCCTCTTGCCAGCAACCTAGCTCATGCAGGCCCATCAGTAGACTTGACTATCTTCTCCCTTCACCTTGCTGGTGTGTCCTCCATCCTCGGCGCAATTAATTTTATCACCACCATTATTAACATGAAAGCCTCGTCCATAACTCAATACCAAACCCCCCTATTCGTCTGATCTGTGCTCATTACTGCCGTACTGCTTCTTTTATCCCTCCCTGTACTAGCCGCCGGAATTACCATAC-
>KU494688.1 
AGTTTACTTATTCGAGCTGAATTAAGTCAACCAGGCTCATTACTAGGAGACGATCAAATCTACAATGTTATTGTCACTGCCCACGCCTTTGTCATAATTTTTTTTATAGTGATGCCAATTATGATCGGGGGCTTTGGAAACTGACTTGTCCCATTAATAATTGGCGCCCCAGACATAGCATTCCCTCGAATAAACAATATGAGTTTTTGACTGCTACCCCCATCATTTTTACTTCTACTTGCTTCAGCTGGGGTTGAAGGCGGAGCTGGAACAGGCTGAACTGTCTACCCCCCTCTTGCCAGCAACCTAGCTCATGCAGGCCCATCAGTAGACTTGACTATCTTCTCCCTTCACCTTGCTGGTGTGTCCTCCATCCTCGGCGCAATTAATTTTATCACCACCATTATTAACATGAAAGCCTCGTCCATAACTCAATACCAAACCCCCCTATTCGTCTGATCTGTGCTCATTACTGCCGTGCTGCTTCTTTTATCCCTCCCCGTGCTAGCCGCCGGAATTACCATAC-
>KU494687.1 
AGTTTACTTATTCGAGCTGAATTAAGTCAACCCGGCTCATTACTAGGAGACGATCAAATCTACAATGTTATTGTCACTGCCCACGCCTTTGTCATAATTTTTTTTATAGTGATGCCAATTATGATCGGGGGCTTTGGAAACTGACTTGTCCCATTAATAATTGGCGCCCCAGACATAGCATTCCCTCGAATAAACAATATGAGTTTTTGACTGCTACCCCCATCATTTTTACTTCTACTTGCTTCAGCTGGGGTTGAAGGCGGGGCTGGAACAGGCTGAACTGTCTACCCCCCTCTTGCCAGCAACCTAGCTCATGCAGGCCCATCAGTAGACTTGACTATCTTCTCCCTTCACCTTGCTGGTGTGTCCTCCATCCTCGGCGCAATTAATTTTATCACCACCATTATTAACATGAAAGCCTCGTCCATAACTCAATACCAAACCCCCCTATTCGTCTGATCTGTGCTCATTACTGCCGTACTGCTTCTTTTATCCCTCCCCGTGCTAGCCGCCGGAATTACCATAC-
>KU494690.1 
AGTTTACTTATTCGAGCTGAATTAAGTCAACCCGGCTCATTACTAGGAGACGATCAAATCTACAATGTTATCGTTACTGCCCACGCCTTTGTTATAATTTTTTTTATAGTAATGCCAATTATGATTGGGGGCTTTGGAAACTGACTTGTCCCATTAATAATCGGCGCCCCAGACATAGCATTCCCTCGAATAAACAATATAAGTTTTTGACTACTACCCCCGTCATTTTTACTTCTACTCGCTTCAGCTGGAGTTGAAGGCGGAGCTGGGACAGGCTGAACTGTTTATCCCCCTCTTGCCAGCAACCTAGCCCATGCAGGCCCATCAGTAGACTTAACCATCTTCTCCCTTCACCTTGCTGGTGTATCCTCCATCCTCGGCGCAATTAATTTTATTACCACCATTATCAACATGAAAGCCTCGTCCATAACTCAATACCAAACCCCCCTGTTCGTCTGATCTGTGCTCATTACTGCTGTACTGCTCCTTTTATCCCTCCCTGTACTAGCCGCCGGAATTACTATAC-
>KU494691.1 
AGTTTACTTATTCGAGCTGAATTAAGTCAACCTGGCTCATTACTAGGGGACGATCAAATCTACAATGTTATTGTTACTGCCCACGCCTTTGTTATAATTTTTTTTATAGTAATACCAATTATGATCGGGGGCTTTGGAAACTGACTTGTCCCATTAATAATCGGCGCCCCAGACATAGCATTCCCTCGAATAAACAATATAAGTTTCTGACTTCTACCCCCATCATTTCTACTTCTACTTGCTTCAGCTGGAGTTGAAGGCGGAGCTGGGACAGGCTGAACTGTCTACCCCCCTCTTGCCAGCAACCTAGCTCACGCAGGCCCATCAGTAGACCTGACCATCTTCTCCCTTCACCTTGCCGGTGTATCCTCCATCCTCGGCGCAATTAACTTTATCACCACCATTGTTAATATGAAAGCCTCGTCCATAACTCAATACCAAACCCCCCTATTCGTCTGATCTGTACTCATTACTGCTGTACTGCTTCTTTTATCCCTCCCTGTACTAGCCGCCGGAATTACTATAC-
>KU494693.1 
AGTTTACTTATTCGAGCTGAATTAAGTCAACCTGGCTCATTACTAGGAGACGATCAAATCTACAATGTTATTGTTACTGCCCATGCCTTTGTTATAATTTTTTTTATAGTAATACCAATTATGATCGGGGGCTTTGGAAACTGGCTTGTCCCATTAATAATCGGCGCCCCAGACATAGCATTCCCTCGAATAAACAATATAAGCTTCTGACTTCTACCCCCATCATTTCTACTTCTACTTGCTTCAGCTGGAGTTGAAGGCGGAGCTGGAACAGGCTGAACTGTCTACCCCCCTCTTGCCAGCAACCTAGCTCACGCAGGCCCATCAGTAGACTTGACCATCTTCTCCCTCCACCTTGCTGGTGTATCCTCCATCCTCGGCGCAATTAATTTTATCACCACTATTGTTAACATGAAAGCCTCGTCCATAACTCAATACCAAACTCCCCTATTCGTCTGATCTGTGCTCATTACTGCTGTACTGCTTCTTTTATCCCTCCCCGTACTAGCCGCCGGAATTACCATAC-
>KU494689.1 
AGTTTACTTATTCGAGCTGAATTAAGTCAACCTGGCTCATTACTAGGAGACGATCAAATCTACAATGTTATTGTTACTGCCCATGCCTTTGTTATAATTTTTTTTATAGTAATACCAATTATGATCGGGGGCTTTGGAAACTGGCTTGTCCCATTAATAATCGGCGCCCCAGACATAGCATTCCCTCGAATAAACAATATAAGCTTCTGACTTCTACCCCCATCATTTCTACTTCTACTTGCTTCAGCTGGAGTTGAAGGCGGAGCTGGAACAGGCTGAACTGTCTACCCCCCTCTTGCCAGCAACCTAGCTCACGCAGGCCCATCAGTAGACTTGACCATCTTCTCCCTCCACCTTGCTGGTGTATCCTCCATCCTCGGCGCAATTAATTTTATCACCACTATTGTTAACATGAAAGCCTCGTCCATAACTCAATACCAAACTCCCCTATTCGTCTGATCTGTGCTCATTACTGCTGTACTGCTTCTTTTATCCCTCCCCGTACTAGCCGCCGGAATTACCATAC-
>KU494677.1 
AGTTTACTTATTCGAGCAGAATTAAGTCAGCCGGGCTCATTACTAGGAGACGATCAAATTTACAATGTTATTGTCACTGCCCATGCCTTTGTTATAATTTTCTTTATAGTAATGCCAATTATGATTGGAGGCTTTGGAAACTGACTTGTTCCATTAATAATTGGAGCCCCGGACATAGCATTCCCCCGAATAAATAACATGAGCTTTTGACTCTTACCGCCCTCATTTTTATTACTGCTTGCCTCAGCTGGCGTAGAAGGGGGGGCCGGAACAGGTTGAACTGTTTACCCCCCTCTTGCCAGCAATTTGGCCCACGCAGGCCCGTCAGTAGACCTAACTATTTTTTCCCTTCATCTTGCAGGGGTGTCCTCCATCCTAGGTGCAATTAACTTCATCACAACTATCATCAACATGAAAGCCACATCGATAACTCAATACCAAACACCTTTGTTTGTCTGATCTGTCCTCATCACCGCTGTGCTGCTTCTCCTATCTCTCCCTGTTTTGGCTGCTGGGATCACTATGC-
>KU494673.1 
AGTTTACTTATTCGAGCAGAATTAAGTCAGCCGGGCTCATTACTAGGAGACGATCAAATTTACAATGTTATTGTCACTGCCCATGCCTTTGTTATAATTTTCTTTATAGTAATACCAATTATGATTGGAGGCTTTGGAAACTGACTTGTTCCATTAATAATTGGAGCCCCGGACATAGCATTTCCCCGAATAAATAACATGAGCTTTTGACTCTTACCGCCCTCATTTTTATTACTGCTTGCCTCAGCTGGCGTAGAGGGGGGGGCCGGAACAGGCTGAACTGTTTACCCCCCTCTTGCCAGCAATTTGGCCCACGCAGGCCCGTCAGTAGACCTAACTATTTTTTCCCTTCATCTTGCAGGGGTGTCCTCCATCCTGGGTGCAATTAACTTCATCACAACTATCATCAACATGAAAGCCACATCGATAACTCAATACCAAACACCTTTGTTTGTCTGATCTGTCCTCATCACCGCTGTGCTGCTTCTCCTATCTCTCCCTGTTTTGGCTGCTGGAATCACTATGC-
>vnbj74 
AGTTTACTTATTCGAGCAGAATTAAGTCAGCCAGGCTCATTACTAGGAGACGATCAAATTTATAATGTTATTGTCACTGCCCATGCCTTTGTTATAATTTTCTTTATAGTAATACCAATCATGATTGGGGGCTTTGGAAACTGACTTGTTCCACTAATAATTGGAGCCCCGGACATAGCATTCCCTCGAATAAATAATATGAGCTTCTGACTCTTACCGCCGTCATTTTTGTTACTGCTTGCTTCAGCTGGGGTAGAAGGGGGGGCCGGAACAGGCTGAACTGTTTATCCCCCTCTTGCTAGCAACCTGGCCCACGCGGGCCCGTCAGTAGACCTAACTATCTTTTCCCTTCATCTTGCTGGTGTGTCCTCAATCCTAGGTGCAATTAACTTCATTACAACTATTATTAACATAAAAGCCACATCGATAACTCAATACCAAACACCTTTATTTGTCTGATCTGTTCTCATCACCGCTGTACTGCTTCTCCTATCTCTCCCCGTACTAGCTGCTGGAATTACCATGC-
>vnbj66 
AGTTTACTTATTCGAGCAGAATTAAGTCAGCCAGGCTCATTACTAGGAGACGATCAAATTTATAATGTTATTGTCACTGCCCATGCCTTTGTTATAATTTTCTTTATAGTAATACCAATCATGATTGGGGGCTTTGGAAACTGACTTGTTCCACTAATAATTGGAGCCCCGGACATAGCATTCCCTCGAATAAATAATATGAGCTTCTGACTCTTACCGCCGTCATTTTTGTTACTGCTTGCTTCAGCTGGGGTAGAAGGGGGGGCCGGAACAGGCTGAACTGTTTATCCCCCTCTTGCTAGCAACCTGGCCCACGCGGGCCCGTCAGTAGACCTAACTATCTTTTCCCTTCATCTTGCTGGTGTGTCCTCAATCCTAGGTGCAATTAACTTCATTACAACTATTATTAACATAAAAGCCACATCGATAACTCAATACCAAACACCTTTATTTGTCTGATCTGTTCTCATCACCGCTGTACTGCTTCTCCTATCTCTCCCCGTACTAGCTGCTGGAATTACCATGC-
>vnbj64 
AGTTTACTTATTCGAGCAGAATTAAGTCAGCCAGGCTCATTACTAGGAGACGATCAAATTTATAATGTTATTGTCACTGCCCATGCCTTTGTTATAATTTTCTTTATAGTAATACCAATCATGATTGGGGGCTTTGGAAACTGACTTGTTCCACTAATAATTGGAGCCCCGGACATAGCATTCCCTCGAATAAATAATATGAGCTTCTGACTCTTACCGCCGTCATTTTTGTTACTGCTTGCTTCAGCTGGGGTAGAAGGGGGGGCCGGAACAGGCTGAACTGTTTATCCCCCTCTTGCTAGCAACCTGGCCCACGCGGGCCCGTCAGTAGACCTAACTATCTTTTCCCTTCATCTTGCTGGTGTGTCCTCAATCCTAGGTGCAATTAACTTCATTACAACTATTATTAACATAAAAGCCACATCGATAACTCAATACCAAACACCTTTATTTGTCTGATCTGTTCTCATCACCGCTGTACTGCTTCTCCTATCTCTCCCCGTACTAGCTGCTGGAATTACCATGC-
>*_KU234694_Proceratophrys_boiei 
AGTTTACTTATTCGAGCAGAATTAAGTCAGCCAGGCTCATTACTAGGAGACGATCAAATTTATAATGTTATTGTCACTGCCCATGCCTTTGTTATAATTTTCTTTATAGTAATACCAATCATGATTGGGGGCTTTGGAAACTGACTTGTTCCACTAATAATTGGAGCCCCGGACATAGCATTCCCTCGAATAAATAATATGAGCTTCTGACTCTTACCGCCGTCATTTTTGTTACTGCTTGCTTCAGCTGGGGTAGAAGGGGGGGCCGGAACAGGCTGAACTGTTTATCCCCCTCTTGCTAGCAACCTGGCCCACGCGGGCCCGTCAGTAGACCTAACTATCTTTTCCCTTCATCTTGCTGGTGTGTCCTCAATCCTAGGTGCAATTAACTTCATTACAACTATTATTAACATAAAAGCCACATCGATAACTCAATACCAAACACCTTTATTTGTCTGATCTGTTCTCATCACCGCTGTACTGCTTCTCCTATCTCTCCCCGTACTAGCTGCTGGAATTACCATGC-
>vnbj29 
AGTTTACTTATTCGAGCAGAATTAAGTCAGCCAGGCTCATTACTAGGAGACGATCAAATTTATAATGTTATTGTCACTGCCCATGCCTTTGTTATAATTTTCTTTATAGTAATACCAATCATGATTGGGGGCTTTGGAAACTGACTTGTTCCACTAATAATTGGAGCCCCGGACATAGCATTCCCTCGAATAAATAATATGAGCTTCTGACTCTTACCACCGTCATTTTTGTTACTGCTTGCTTCAGCTGGGGTAGAAGGAGGGGCCGGAACAGGCTGAACTGTTTATCCCCCTCTTGCTAGCAACCTGGCCCACGCGGGCCCGTCAGTAGACCTAACTATCTTTTCCCTTCATCTTGCTGGTGTGTCCTCAATCCTAGGTGCAATTAACTTCATTACAACTATTATTAACATAAAAGCCACATCGATAACTCAATACCAAACACCTTTATTTGTCTGATCTGTTCTCATCACCGCTGTACTGCTTCTCCTATCTCTCCCCGTACTAGCTGCTGGAATTACCATGC-
>vnbj03 
AGTTTACTTATTCGAGCAGAATTAAGTCAGCCAGGCTCATTACTAGGAGACGATCAAATTTATAATGTTATTGTCACTGCCCATGCCTTTGTTATAATTTTCTTTATAGTAATACCAATCATGATTGGGGGCTTTGGAAACTGACTTGTTCCACTAATAATTGGAGCCCCGGACATAGCATTCCCTCGAATAAATAATATGAGCTTCTGACTCTTACCACCGTCATTTTTGTTACTGCTTGCTTCAGCTGGGGTAGAAGGAGGGGCCGGAACAGGCTGAACTGTTTATCCCCCTCTTGCTAGCAACCTGGCCCACGCGGGCCCGTCAGTAGACCTAACTATCTTTTCCCTTCATCTTGCTGGTGTGTCCTCAATCCTAGGTGCAATTAACTTCATTACAACTATTATTAACATAAAAGCCACATCGATAACTCAATACCAAACACCTTTATTTGTCTGATCTGTTCTCATCACCGCTGTACTGCTTCTCCTATCTCTCCCCGTACTAGCTGCTGGAATTACCATGC-
>KU494671.1 
AGTTTACTTATTCGAGCAGAATTAAGTCAGCCCGGCTCATTGCTAGGAGACGATCAAATTTACAATGTTATTGTCACCGCCCATGCCTTTGTTATAATTTTCTTTATAGTAATACCAATTATGATCGGAGGCTTTGGAAACTGACTTGTTCCATTAATAATTGGAGCCCCTGATATAGCATTTCCCCGAATAAATAACATGAGCTTCTGACTTTTACCGCCATCATTTTTATTACTACTTGCTTCAGCTGGGGTAGAAGGGGGGGCCGGAACAGGCTGAACTGTTTACCCACCTCTTGCCAGCAACCTGGCCCACGCAGGCCCGTCAGTAGACCTAACTATTTTTTCCCTTCATCTTGCCGGTGTATCCTCCATCCTGGGTGCAATTAACTTCATCACAACTATTATCAACATGAAAGCCACATCGATAACTCAATACCAAACACCTTTATTTGTATGATCTGTCCTCATTACCGCTGTACTGCTTCTCCTATCTCTCCCTGTACTAGCTGCTGGGATTACCATGC-
>KU494676.1 
AGTTTACTTATTCGAGCAGAATTAAGTCAGCCCGGCTCGTTACTAGGAGACGATCAAATTTACAATGTTATTGTCACCGCCCATGCCTTTGTTATAATTTTCTTTATAGTAATACCAATTATGATTGGAGGCTTTGGAAACTGACTTGTTCCACTAATAATTGGAGCCCCTGATATAGCATTTCCCCGAATAAATAACATGAGCTTCTGACTTTTACCGCCATCATTTTTATTACTGCTTGCTTCAGCTGGGGTAGAAGGGGGGGCCGGAACAGGCTGAACTGTTTACCCACCTCTTGCCAGCAACCTGGCCCACGCAGGCCCGTCAGTAGATTTAACTATCTTTTCCCTTCATCTTGCCGGTGTATCCTCCATCCTGGGTGCAATTAACTTCATCACAACTATTATCAACATGAAAGCCACATCGATAACTCAATACCAAACACCTTTATTTGTCTGATCTGTCCTCATTACCGCTGTACTGCTTCTCCTATCTCTCCCTGTACTAGCTGCTGGGATCACCATGC-
>KU494674.1 
AGTTTACTTATTCGAGCAGAATTAAGTCAGCCCGGCTCGTTGCTAGGAGACGATCAAATTTACAATGTTATTGTCACCGCCCATGCCTTTGTTATAATTTTCTTTATAGTAATACCAATTATGATTGGAGGCTTTGGAAACTGACTTGTTCCACTAATAATTGGAGCCCCTGATATAGCATTCCCCCGAATAAATAACATGAGCTTCTGACTTTTACCGCCATCATTTTTATTACTGCTTGCTTCAGCTGGGGTAGAAGGGGGGGCCGGAACAGGCTGAACTGTTTACCCACCTCTTGCCAGCAACCTGGCCCACGCAGGCCCGTCAGTAGACTTAACCATCTTTTCCCTTCATCTTGCCGGTGTGTCCTCCATCCTGGGTGCAATTAACTTCATCACAACTATTGTCAACATGAAAGCCACATCGATAACTCAATACCAAACACCTTTATTTGTCTGATCTGTCCTCATTACCGCTGTACTGCTTCTCCTATCTCTCCCTGTACTAGCTGCTGGGATCACCATGC-
>KU494672.1 
AGCTTACTTATTCGAGCAGAATTAAGTCAGCCCGGCTCGTTGCTAGGAGACGATCAAATTTACAATGTTATTGTCACCGCCCATGCCTTTGTTATAATTTTCTTTATAGTAATACCAATTATGATTGGAGGCTTTGGAAACTGACTTGTTCCACTAATAATTGGAGCCCCTGATATAGCATTTCCCCGAATAAATAACATGAGCTTCTGACTTTTACCGCCATCATTTTTATTACTGCTTGCTTCAGCTGGGGTAGAAGGGGGGGCCGGAACAGGCTGAACTGTTTACCCACCTCTTGCCAGCAACCTGGCCCACGCAGGCCCGTCAGTAGACTTAACTATCTTTTCCCTTCATCTTGCCGGTGTGTCCTCCATCCTGGGTGCAATTAACTTCATCACAACTATTATCAACATGAAAGCCGCATCGATAACTCAATACCAAACACCTTTATTTGTCTGATCTGTCCTCATTACCGCTGTACTGCTTCTCCTATCTCTCCCTGTACTAGCTGCTGGGATCACCATGC-
>KC603982.1 
AGCTTACTTATTCGAGCAGAATTAAGTCAGCCCGGCTCGTTGCTAGGAGACGATCAAATTTACAATGTTATTGTCACCGCCCATGCCTTTGTTATAATTTTCTTTATAGTAATACCAATTATGATTGGAGGCTTTGGAAACTGACTTGTTCCACTAATAATTGGAGCCCCTGATATAGCATTTCCCCGAATAAATAACATGAGCTTCTGACTTTTACCACCATCATTTTTATTACTGCTTGCTTCAGCTGGGGTAGAAGGGGGGGCCGGAACAGGCTGAACTGTTTACCCACCTCTTGCCAGCAACCTGGCCCACGCAGGCCCGTCAGTAGACTTAACCATCTTTTCCCTTCATCTTGCCGGTGTGTCCTCCATCCTGGGTGCAATTAACTTCATCACAACTATTATCAACATGAAAGCCACATCGATAACTCAATACCAARCACCTTTATTTGTCTGATCTGTCCTCATTACCGCTGTACTGCTTCTCCTATCTCTCCCTGTACTAGCTGCTGGGATCACCATGC-
>KU494675.1 
AGCTTACTTATTCGAGCAGAATTAAGTCAGCCCGGCTCGTTGCTAGGAGACGATCAAATTTACAATGTTATTGTCACCGCCCATGCCTTTGTTATAATTTTCTTTATAGTAATACCAATTATGATTGGAGGCTTTGGAAACTGACTTGTTCCACTAATAATTGGAGCCCCTGATATAGCATTTCCCCGAATAAATAACATGAGCTTCTGACTTTTACCACCATCATTTTTATTACTGCTTGCTTCAGCTGGGGTAGAAGGGGGGGCCGGAACAGGCTGAACTGTTTACCCACCTCTTGCCAGCAACCTGGCCCACGCAGGCCCGTCAGTAGACTTAACCATCTTTTCCCTTCATCTTGCCGGTGTGTCCTCCATCCTGGGTGCAATTAACTTCATCACAACTATTATCAACATGAAAGCCACATCGATAACTCAATACCAAACACCTTTATTTGTCTGATCTGTCCTCATTACCGCTGTACTGCTTCTCCTATCTCTCCCTGTACTAGCTGCTGGGATCACCATGC-
>KU494678.1 
AGCTTACTTATTCGAGCAGAATTAAGTCAGCCCGGCTCGTTGCTAGGAGACGATCAAATTTACAATGTTATTGTCACCGCCCATGCCTTTGTTATAATTTTCTTTATAGTAATACCAATTATGATTGGAGGCTTTGGAAACTGACTTGTTCCACTAATAATTGGAGCCCCTGATATAGCATTTCCCCGAATAAATAACATGAGCTTCTGACTTTTACCACCATCATTTTTATTACTGCTTGCTTCAGCTGGGGTAGAAGGGGGGGCCGGAACAGGCTGAACTGTTTACCCACCTCTTGCCAGCAACCTGGCCCACGCAGGCCCGTCAGTAGACTTAACCATCTTTTCCCTTCATCTTGCCGGTGTGTCCTCCATCCTGGGTGCAATTAACTTCATCACAACTATTATCAACATGAAAGCCACATCGATAACTCAATACCAAACACCTTTATTTGTCTGATCTGTCCTCATTACCGCTGTACTGCTTCTCCTATCTCTCCCTGTACTAGCTGCTGGGATCACCATGC-
>KU494685.1 
AGTTTACTCATTCGAGCAGAATTGAGTCAACCAGGCTCATTACTAGGAGACGATCAAATCTACAATGTTATTGTTACTGCCCACGCCTTTGTTATAATTTTCTTTATAGTAATGCCAATTATGATTGGAGGCTTTGGAAACTGACTTGTTCCACTAATAATTGGAGCCCCAGACATAGCATTCCCCCGAATAAATAACATAAGCTTCTGACTCTTACCCCCATCATTTTTACTATTGCTTGCTTCAGCTGGAGTAGAAGGCGGAGCCGGAACAGGCTGAACTGTCTACCCCCCCCTTGCCAGCAACCTAGCCCACGCAGGCCCATCAGTAGACTTAACTATTTTTTCTCTTCACCTTGCTGGTGTATCCTCCATCCTAGGTGCAATTAATTTTATTACAACTATTATTAACATAAAAGCTACATCTATAACTCAATACCAAACACCATTATTTGTCTGATCTGTCCTTATTACTGCTGTACTACTCCTTCTTTCTCTTCCTGTACTGGCTGCTGGAATTACCATAC-
>KU494684.1 
AGTTTACTCATTCGAGCAGAATTGAGTCAACCAGGCTCATTACTAGGAGACGATCAAATCTACAATGTTATTGTTACTGCCCACGCCTTTGTTATAATTTTCTTTATAGTAATGCCAATTATGATTGGAGGCTTTGGAAACTGACTTGTTCCACTAATAATTGGAGCCCCAGACATAGCATTCCCCCGAATAAATAACATAAGCTTCTGACTCTTACCCCCATCATTTTTACTATTGCTTGCTTCAGCTGGAGTAGAAGGCGGAGCCGGAACAGGCTGAACTGTCTACCCCCCCCTTGCCAGCAACCTAGCCCACGCAGGCCCATCAGTAGACTTAACTATTTTTTCTCTTCACCTTGCTGGTGTATCCTCCATCCTAGGTGCAATTAATTTTATTACAACTATTATTAACATAAAAGCTACATCTATAACTCAATACCAAACACCATTATTTGTCTGATCTGTCCTTATTACTGCTGTACTACTCCTTCTTTCTCTTCCTGTACTGGCTGCTGGAATTACCATAC-
>*_KU234693_Proceratophrys_appendiculata 
AGTTTACTAATTCGAGCAGAATTAAGCCAACCCGGCTCATTATTAGGGGACGATCAGATCTACAATGTTATCGTCACTGCCCACGCCTTTGTTATAATTTTTTTTATGGTCATACCAATTATAATTGGAGGCTTTGGGAACTGACTCGTTCCGCTAATAATTGGAGCCCCAGACATAGCATTCCCCCGAATAAACAACATAAGCTTCTGACTTCTACCCCCATCATTTTTACTTTTGCTCGCTTCAGCCGGAGTTGAAGGCGGAGCCGGAACAGGCTGAACTGTCTACCCGCCTCTCGCCAGCAACCTAGCCCACGCAGGCCCATCAGTAGACTTAACTATTTTCTCCCTTCACCTTGCGGGCGTATCCTCTATTCTAGGCGCAATTAATTTTATCACAACTATTATTAACATGAAAGCCACATCTATAACTCAATACCAAACACCCTTATTTGTCTGATCTGTTCTTATCACTGCTGTGTTACTTCTTCTATCTCTTCCAGTTCTGGCCGCCGGAATTACTATACG
>vnbj65 
AGTTTACTAATTCGAGCAGAATTAAGCCAACCCGGCTCATTATTAGGGGACGATCAGATCTACAATGTTATCGTCACTGCCCACGCCTTTGTTATAATTTTTTTTATGGTCATACCAATTATAATTGGAGGCTTTGGGAACTGACTCGTTCCGCTAATAATTGGAGCCCCAGACATAGCATTCCCCCGAATAAACAACATAAGCTTCTGACTTCTACCCCCATCATTTTTACTTTTGCTCGCTTCAGCCGGAGTTGAAGGCGGAGCCGGAACAGGCTGAACTGTCTACCCGCCTCTCGCCAGCAACCTAGCCCACGCAGGCCCATCAGTAGACTTAACTATTTTCTCCCTTCACCTTGCGGGCGTATCCTCTATTCTAGGCGCAATTAATTTTATCACAACTATTATTAACATGAAAGCCACATCTATAACTCAATACCAAACACCCTTATTTGTCTGATCTGTTCTTATCACTGCTGTGTTACTTCTTCTATCTCTTCCAGTTCTGGCCGCCGGAATTACTATACG
>KU494669.1 
AGTTTACTAATTCGAGCAGAATTAAGCCAACCCGGCTCATTATTAGGGGACGATCAGATCTACAATGTTATCGTCACTGCCCACGCCTTTGTTATAATTTTTTTTATGGTCATACCAATTATAATTGGAGGCTTTGGGAACTGACTCGTTCCGCTAATAATTGGAGCCCCAGACATAGCATTCCCCCGAATAAACAACATAAGCTTCTGACTTCTACCCCCATCATTTTTACTTTTGCTCGCTTCAGCCGGAGTTGAAGGCGGAGCCGGAACAGGCTGAACTGTCTACCCGCCTCTCGCCAGCAACCTAGCCCACGCAGGCCCATCAGTAGACTTAACTATTTTCTCCCTTCACCTTGCGGGCGTATCCTCTATTCTAGGCGCAATTAATTTTATCACAACTATTATTAACATGAAAGCCACATCTATAACTCAATACCAAACACCCTTATTTGTCTGATCTGTTCTTATCACTGCTGTGTTACTTCTTCTATCTCTTCCAGTTCTGGCCGCCGGAATTACTATAC-
>vnbj51 
AGTTTACTAATTCGAGCAGAATTAAGCCAACCCGGCTCATTATTAGGGGACGATCAGATCTACAATGTTATCGTCACTGCCCACGCCTTTGTTATAATTTTTTTTATGGTCATACCAATTATAATTGGAGGCTTTGGGAACTGACTCGTTCCGCTAATAATTGGAGCCCCAGACATAGCATTCCCCCGAATAAACAACATAAGCTTCTGACTTCTACCCCCATCATTTTTACTTTTGCTCGCTTCAGCCGGAGTTGAAGGCGGAGCCGGAACAGGCTGAACTGTCTACCCGCCTCTCGCCAGCAACCTAGCCCACGCAGGCCCATCAGTAGACTTAACTATTTTCTCCCTTCACCTTGCGGGCGTATCCTCTATTCTAGGCGCAATTAATTTTATCACAACTATTATTAACATGAAAGCCACATCTATAACTCAATACCAAACACCCTTATTTGTCTGATCTGTTCTTATCACTGCTGTGTTACTTCTTCTATCTCTTCCAGTTCTGGCCGCCGGAATTACTATAC-
>vnbj52 
AGTTTACTAATTCGAGCAGAATTAAGCCAACCCGGCTCATTATTAGGGGACGATCAGATCTACAATGTTATCGTCACTGCCCACGCCTTTGTTATAATTTTTTTTATGGTCATACCAATTATAATTGGAGGCTTTGGGAACTGACTCGTTCCGCTAATAATTGGAGCCCCAGACATAGCATTCCCCCGAATAAACAACATAAGCTTCTGACTTCTACCCCCATCATTTTTACTTTTGCTCGCTTCAGCCGGAGTTGAAGGCGGAGCCGGAACAGGCTGAACTGTCTACCCGCCTCTCGCCAGCAACCTAGCCCACGCAGGCCCATCAGTAGACTTAACTATTTTCTCCCTTCACCTTGCGGGCGTATCCTCTATTCTAGGCGCAATTAATTTTATCACAACTATTATTAACATGAAAGCCACATCTATAACTCAATACCAAACACCCTTATTTGTCTGATCTGTTCTTATCACTGCTGTGTTACTTCTTCTATCTCTTCCAGTTCTGGCCGCCGGAATTACTATAC-
>KU494670.1 
AGTTTACTAATTCGAGCAGAATTAAGTCAACCCGGCTCATTACTAGGGGACGATCAGATCTACAATGTTATCGTCACTGCCCACGCCTTTGTTATAATTTTTTTTATGGTTATACCAATTATAATTGGAGGCTTTGGGAACTGACTCGTTCCACTAATAATTGGAGCCCCAGACATAGCATTCCCCCGAATAAACAACATAAGCTTCTGACTTCTACCCCCATCATTTTTACTTTTGCTCGCTTCAGCCGGAGTTGAAGGCGGAGCCGGAACAGGCTGAACTGTCTACCCGCCTCTCGCCAGCAACCTAGCCCACGCAGGCCCATCAGTAGACTTAACTATTTTTTCCCTTCACCTTGCTGGTGTGTCCTCTATTCTGGGCGCAATTAATTTCATCACAACTATTATTAACATGAAAGCCACATCTATAACTCAATACCAAACACCCTTATTTGTCTGATCTGTTCTTATCACTGCTGTATTACTTCTTCTATCTCTTCCAGTTCTAGCCGCCGGAATTACTATAC-
>KU494668.1 
AGTTTACTAATTCGAGCAGAATTAAGTCAACCCGGCTCATTACTAGGGGACGATCAGATCTACAATGTTATCGTCACTGCCCACGCCTTTGTTATAATTTTTTTTATGGTTATACCAATTATAATTGGAGGCTTTGGGAACTGACTCGTTCCACTAATAATTGGAGCCCCAGACATAGCATTCCCCCGAATAAACAACATAAGCTTCTGACTTCTACCCCCATCATTTTTACTTTTGCTCGCTTCAGCCGGAGTTGAAGGCGGAGCCGGAACAGGCTGAACTGTCTACCCGCCTCTCGCCAGCAACCTAGCCCACGCAGGCCCATCAGTAGACTTAACTATTTTTTCCCTTCACCTTGCTGGTGTGTCCTCTATTCTGGGCGCAATTAATTTCATCACAACTATTATTAACATGAAAGCCACATCTATAACTCAATACCAAACACCCTTATTTGTCTGATCTGTTCTTATCACTGCTGTATTACTTCTTCTATCTCTTCCAGTTCTAGCCGCCGGAATTACTATAC-
