# Supplementary material for: Amphibians on the hotspot: Molecular biology and conservation in the South American Atlantic Rainforest
Source: PLoS One. 2019 Oct 23;14(10):e0224320. doi: 10.1371/journal.pone.0224320 (PMC6808428; doi:10.1371/journal.pone.0224320)
Supplement: S2 File — (ZIP) [file pone.0224320.s002.zip › Alinhamento Rhinella.fasta]

>KP149154.1 
TTGGTGCCTGAGCAGGAATAGTGGGAACTGCCCTCAGTCTTCTCATCCGAGCCGAACTGAGCCAACCAGGCTCCCTCCTTGGTGACGATCAGATCTATAATGTTATCGTTACCGCACATGCTTTTGTTATAATTTTCTTTATGGTTATGCCAATCCTAATTGGCGGCTTTGGTAACTGACTTGTGCCTTTAATAATCGGAGCCCCCGATATGGCTTTCCCTCGTATAAACAACATAAGCTTTTGATTACTGCCCCCATCTTTCCTCCTCCTTCTGGCCTCCGCTGGAGTAGAAGCCGGAGCGGGGACCGGCTGAACTGTTTATCCCCCATTAGCCGGAAATCTCGCCCATGCAGGGCCGTCTGTAGACTTAACTATTTTTTCCCTTCATTTGGCAGGTGTTTCATCCATTCTAGGAGCAATTAATTTTATTACCACAACCCTGAATATGAAGCCTCCATCAATAACTCAATATCAAACACCTTTATTTGTCTGGTCTGTGTTGATTACCGCTGTTCTACTACTTCTCTCCCTACCAGTTCTCGCAGCGGGAATTACAATACTTTTAACTGATCGCAACTTAAATA-
>KP149151.1 
TTGGTGCCTGAGCAGGAATAGTGGGAACTGCCCTCAGTCTTCTCATCCGAGCCGAACTGAGCCAACCAGGCTCCCTCCTTGGTGACGATCAGATCTATAATGTTATCGTTACCGCACATGCTTTTGTTATAATTTTCTTTATGGTTATGCCAATCCTAATTGGCGGCTTTGGTAACTGACTTGTGCCTTTAATAATCGGAGCCCCTGATATGGCTTTCCCTCGTATAAACAACATAAGCTTTTGATTACTGCCCCCATCTTTCCTCCTCCTTCTGGCCTCCGCTGGAGTAGAAGCCGGAGCGGGGACCGGCTGAACTGTTTATCCCCCATTAGCCGGAAATCTCGCCCATGCAGGGCCGTCTGTAGACTTAACTATTTTTTCCCTTCATTTGGCAGGTGTTTCATCCATTCTAGGAGCAATTAATTTTATTACCACAACCCTGAATATGAAACCTCCATCAATAACTCAATATCAAACACCTTTATTTGTCTGGTCTGTGTTGATTACCGCTGTTCTACTACTTCTCTCCCTGCCAGTTCTCGCAGCGGGAATTACAATACTTTTAACTGATCGCAACTTAAATA-
>KP149217.1 
TTGGTGCCTGAGCAGGAATAGTGGGAACTGCCCTCAGTCTTCTCATCCGAGCCGAACTGAGCCAACCAGGCTCCCTCCTTGGTGACGATCAGATCTATAATGTTATCGTTACCGCACATGCTTTTGTTATAATTTTCTTTATGGTTATGCCAATCCTAATTGGCGGCTTTGGTAACTGACTTGTGCCTTTAATAATCGGAGCCCCTGATATGGCTTTCCCTCGTATAAACAACATAAGCTTTTGATTACTGCCCCCATCTTTCCTCCTCCTTCTGGCCTCCGCTGGAGTAGAAGCCGGAGCGGGGACCGGCTGAACTGTTTATCCCCCATTAGCCGGAAATCTCGCCCATGCAGGGCCGTCTGTAGACTTAACTATTTTTTCCCTTCATTTGGCAGGTGTTTCATCCATTCTAGGAGCAATTAATTTTATTACCACAACCCTGAATATGAAACCTCCATCAATAACTCAATATCAAACACCTTTATTTGTCTGGTCTGTGTTGATTACCGCTGTTCTACTACTTCTCTCCCTGCCAGTTCTCGCAGCGGGAATTACAATACTTTTAACTGATCGCAACTTAAATA-
>KU494721.1 
TTGGTGCCTGAGCAGGAATAGTGGGAACTGCCCTCAGTCTTCTTATCCGAGCTGAACTGAGTCAGCCAGGCTCCCTCCTTGGTGATGACCAAATCTATAATGTTATCGTCACCGCACATGCTTTTGTTATAATTTTCTTTATGGTTATGCCAATCCTAATCGGCGGCTTTGGCAACTGACTTGTACCTTTAATAATTGGGGCCCCCGATATGGCTTTCCCTCGTATAAACAACATAAGCTTCTGATTACTTCCTCCATCCTTTCTACTTCTTCTGGCCTCCGCTGGGGTGGAAGCTGGAGCTGGGACTGGCTGAACTGTTTATCCCCCACTAGCCGGAAATCTCGCCCATGCGGGACCATCTGTAGACTTAACTATTTTCTCCCTTCACTTAGCAGGTGTTTCATCCATTCTAGGAGCAATTAATTTTATTACCACTACCTTAAATATGAAACCTCCCTCAATAACTCAGTATCAAACGCCTTTATTTGTATGGTCTGTGCTAATTACCGCCGTTCTATTGCTTCTTTCCTTACCAGTTCTCGCAGCAGGAATTACTATACTCTTAACTGACCGTAACCTAAAT--
>KU494720.1 
TTGGTGCCTGAGCAGGAATAGTGGGAACTGCCCTCAGTCTTCTTATCCGAGCTGAACTGAGTCAGCCAGGCTCCCTCCTTGGTGATGACCAAATCTATAATGTTATCGTCACCGCACATGCTTTTGTTATAATTTTCTTTATGGTTATGCCAATCCTAATCGGCGGCTTTGGCAACTGACTTGTACCTTTAATAATTGGAGCCCCCGATATGGCTTTCCCTCGTATAAACAACATAAGCTTCTGATTACTTCCTCCATCCTTTCTACTTCTTCTGGCCTCCGCTGGGGTAGAAGCTGGAGCTGGGACTGGCTGAACTGTTTATCCCCCACTAGCCGGAAATCTCGCCCATGCGGGACCATCTGTAGACTTAACTATTTTTTCCCTTCACTTAGCAGGTGTTTCATCCATTCTAGGAGCAATTAATTTTATTACCACAACCTTAAATATGAAACCTCCCTCAATAACTCAGTATCAAACGCCTTTATTTGTATGGTCTGTGCTAATTACCGCCGTTCTATTGCTTCTTTCCTTACCAGTTCTCGCAGCAGGAATTACTATACTCTTAACTGACCGTAACCTAAATA-
>KU494719.1 
TTGGTGCCTGAGCAGGAATAGTGGGAACTGCCCTCAGTCTTCTTATCCGAGCTGAACTGAGTCAGCCAGGCTCCCTCCTTGGTGATGACCAAATCTATAATGTTATCGTCACCGCACATGCTTTTGTTATAATTTTCTTTATGGTTATGCCAATCCTAATCGGCGGCTTTGGCAACTGACTTGTACCTTTAATAATTGGAGCCCCCGATATGGCTTTCCCTCGTATAAACAACATAAGCTTCTGATTACTTCCTCCATCCTTTCTACTTCTTCTGGCCTCCGCTGGGGTAGAAGCTGGAGCTGGGACCGGCTGAACTGTTTATCCCCCACTAGCCGGAAATCTCGCCCATGCGGGACCATCTGTAGACTTAACTATTTTCTCCCTTCACTTAGCAGGTGTTTCATCCATTCTAGGAGCAATTAATTTTATTACCACTACCTTAAATATGAAACCTCCCTCAATAACTCAATATCAAACGCCTTTATTTGTATGGTCTGTGCTAATTACCGCCGTTCTATTGCTTCTTTCCTTACCAGTTCTCGCAGCAGGAATTACTATACTCTTAACTGACCGTAACCTAAATA-
>KU494707.1 
TTGGTGCCTGAGCAGGAATAGTGGGAACCGCCCTTAGTCTTCTTATCCGAGCTGAACTGAGTCAACCCGGCTCCCTCCTTGGTGACGACCAAATCTATAATGTTATCGTCACCGCACATGCTTTCGTTATAATTTTCTTTATGGTTATGCCGATCCTGATCGGCGGCTTTGGAAATTGACTTGTACCTTTAATAATTGGGGCCCCTGATATGGCTTTCCCCCGTATAAACAATATAAGCTTTTGATTACTGCCCCCATCTTTCCTACTTCTTCTGGCCTCCGCTGGGGTAGAAGCTGGAGCTGGGACTGGCTGAACTGTCTACCCCCCACTAGCCGGAAATCTCGCCCATGCAGGGCCATCTGTGGACTTAACTATTTTTTCTCTCCACTTAGCAGGTGTCTCATCTATCCTAGGAGCAATTAATTTTATTACCACAACCTTAAACATGAAGCCTCCATCAATAACTCAATACCAAACGCCTTTGTTTGTGTGATCTGTACTAATCACCGCCGTTTTACTGCTTCTCTCCTTACCAGTTCTTGCAGCAGGAATCACAATACTCTTAACTGATCGTAATCTAAATA-
>KU494733.1 
TTGGTGCCTGAGCAGGAATAGTGGGAACCGCCCTTAGTCTTCTCATCCGAGCTGAACTGAGTCAACCCGGCTCCCTCCTTGGTGACGACCAAATCTATAATGTAATCGTCACCGCACATGCTTTCGTTATAATTTTCTTTATGGTTATGCCGATCCTGATCGGCGGCTTTGGAAATTGACTTGTACCTTTAATAATTGGGGCCCCTGATATGGCTTTCCCCCGTATAAACAATATAAGCTTTTGATTACTGCCCCCATCTTTCCTACTTCTTCTGGCCTCCGCTGGGGTAGAAGCTGGAGCTGGGACTGGCTGAACTGTCTACCCCCCACTAGCGGAAATTCTCGCCCATGCAGGGCCATCTGTAGACCTAACTATTTTTTCTCTCCACTTAGCAGGTGTCTCATCTATTCTAGGAGCAATTAATTTTATTACCACAACCTTAAATATGAAACCTCCATCAATAACTCAATACCAAACGCCTTTGTTTGTGTGATCTGTACTAATCACCGCCGTTTTACTGCTTCTCTCCTTACCAGTTCTTGCAGCAGGAATCACAATACTCTTAACTGATCGTAATCTAAATA-
>KU494708.1 
TTGGTGCCTGAGCAGGAATAGTGGGAACCGCCCTTAGTCTTCTCATCCGAGCTGAACTGAGTCAACCCGGCTCCCTCCTTGGTGACGACCAAATCTATAATGTAATCGTCACCGCACATGCTTTCGTTATAATTTTCTTTATGGTTATGCCGATCCTGATCGGCGGCTTTGGAAATTGACTTGTACCTTTAATAATTGGGGCCCCTGATATGGCTTTCCCCCGTATAAACAATATAAGCTTTTGATTACTGCCCCCATCTTTCCTACTTCTTCTGGCCTCCGCTGGGGTAGAAGCTGGAGCTGGGACTGGCTGAACTGTCTACCCCCCACTAGCCGGAAATCTCGCCCATGCAGGGCCATCTGTAGACCTAACTATTTTTTCTCTCCACTTAGCAGGTGTCTCATCTATTCTAGGAGCAATTAATTTTATTACCACAACCTTAAATATGAAACCTCCATCAATAACTCAATACCAAACGCCTTTGTTTGTGTGATCTGTACTAATCACCGCCGTTTTACTGCTTCTCTCCTTACCAGTTCTTGCAGCAGGAATCACAATACTCTTAACTGATCGTAATCTAAATA-
>KU494709.1 
TTGGTGCCTGAGCAGGAATAGTGGGAACCGCCCTTAGTCTTCTCATCCGAGCTGAACTGAGTCAACCCGGCTCCCTCCTTGGTGACGACCAAATCTATAATGTAATCGTCACCGCACATGCTTTCGTTATAATTTTCTTTATGGTTATGCCGATCCTGATCGGCGGCTTTGGAAATTGACTTGTACCTTTAATAATTGGGGCCCCTGATATGGCTTTCCCCCGTATAAACAATATAAGCTTTTGATTACTGCCCCCATCTTTCCTACTTCTTCTGGCCTCCGCTGGGGTAGAAGCTGGAGCTGGGACTGGCTGAACTGTCTACCCCCCACTAGCCGGAAATCTCGCCCATGCAGGGCCATCTGTAGACCTAACTATTTTTTCTCTCCACTTAGCAGGTGTCTCATCTATTCTAGGAGCAATTAATTTTATTACCACAACCTTAAATATGAAACCTCCATCAATAACTCAATACCAAACGCCTTTGTTTGTGTGATCTGTACTAATCACCGCCGTTTTACTGCTTCTCTCCTTACCAGTTCTTGCAGCAGGAATCACAATACTCTTAACTGATCGTAATCTAAATA-
>KU494731.1 
TTGGTGCCTGAGCAGGAATAGTGGGAACCGCCCTTAGTCTTCTTATCCGAGCTGAACTGAGTCAACCCGGCTCCCTCCTTGGTGACGACCAAATCTATAATGTAATCGTCACCGCACATGCTTTCGTTATAATTTTCTTTATGGTTATGCCGATCCTGATCGGCGGCTTTGGAAATTGACTTGTACCTTTAATAATTGGGGCCCCTGATATGGCTTTCCCCCGTATAAACAATATAAGCTTTTGATTACTGCCCCCATCTTTCCTACTTCTTCTGGCCTCCGCTGGGGTAGAAGCTGGAGCTGGGACTGGCTGAACTGTCTACCCCCCACTAGCCGGAAATCTCGCCCATGCAGGGCCATCTGTAGACCTAACTATTTTTTCTCTCCACTTAGCAGGTGTCTCATCTATCCTAGGAGCAATTAATTTTATTACCACAACCTTAAATATGAAACCTCCATCAATAACTCAATACCAAACGCCTTTGTTTGTGTGATCTGTACTAATCACCGCCGTTTTACTGCTTCTCTCCTTACCAGTTCTTGCAGCAGGAATCACAATACTCTTAACTGATCGTAATCTAAATA-
>vnbj92 
TTGGTGCCTGAGCAGGAATAGTGGGAACCGCTCTTAGTCTTCTTATCCGAGCTGAACTGAGTCAACCCGGCTCCCTCCTTGGTGACGACCAAATCTATAATGTAATCGTCACCGCACATGCTTTCGTTATAATTTTCTTTATGGTTATGCCGATCCTGATCGGCGGCTTTGGAAATTGACTTGTACCTTTAATAATTGGGGCCCCTGATATGGCTTTCCCCCGTATAAACAATATAAGCTTTTGATTACTGCCCCCATCTTTCCTACTTCTTCTGGCCTCCGCTGGGGTAGAAGCTGGAGCTGGGACTGGCTGAACTGTCTACCCCCCACTAGCTGGAAATCTCGCCCATGCAGGGCCATCTGTAGACCTAACTATTTTTTCTCTCCACTTAGCAGGTGTCTCATCTATTCTAGGAGCAATTAATTTTATTACCACAACCTTAAATATGAAGCCTCCATCAATAACTCAATACCAAACGCCTTTGTTTGTGTGATCTGTACTAATCACCGCCGTTTTACTGCTTCTCTCCTTACCAGTTCTTGCAGCAGGAATCACAATACTCTTAACTGATCGTAATCTAAATA-
>vnbj91 
TTGGTGCCTGAGCAGGAATAGTGGGAACCGCTCTTAGTCTTCTTATCCGAGCTGAACTGAGTCAACCCGGCTCCCTCCTTGGTGACGACCAAATCTATAATGTAATCGTCACCGCACATGCTTTCGTTATAATTTTCTTTATGGTTATGCCGATCCTGATCGGCGGCTTTGGAAATTGACTTGTACCTTTAATAATTGGGGCCCCTGATATGGCTTTCCCCCGTATAAACAATATAAGCTTTTGATTACTGCCCCCATCTTTCCTACTTCTTCTGGCCTCCGCTGGGGTAGAAGCTGGAGCTGGGACTGGCTGAACTGTCTACCCCCCACTAGCTGGAAATCTCGCCCATGCAGGGCCATCTGTAGACCTAACTATTTTTTCTCTCCACTTAGCAGGTGTCTCATCTATTCTAGGAGCAATTAATTTTATTACCACAACCTTAAATATGAAGCCTCCATCAATAACTCAATACCAAACGCCTTTGTTTGTGTGATCTGTACTAATCACCGCCGTTTTACTGCTTCTCTCCTTACCAGTTCTTGCAGCAGGAATCACAATACTCTTAACTGATCGTAATCTAAATA-
>vnbj90 
TTGGTGCCTGAGCAGGAATAGTGGGAACCGCTCTTAGTCTTCTTATCCGAGCTGAACTGAGTCAACCCGGCTCCCTCCTTGGTGACGACCAAATCTATAATGTAATCGTCACCGCACATGCTTTCGTTATAATTTTCTTTATGGTTATGCCGATCCTGATCGGCGGCTTTGGAAATTGACTTGTACCTTTAATAATTGGGGCCCCTGATATGGCTTTCCCCCGTATAAACAATATAAGCTTTTGATTACTGCCCCCATCTTTCCTACTTCTTCTGGCCTCCGCTGGGGTAGAAGCTGGAGCTGGGACTGGCTGAACTGTCTACCCCCCACTAGCTGGAAATCTCGCCCATGCAGGGCCATCTGTAGACCTAACTATTTTTTCTCTCCACTTAGCAGGTGTCTCATCTATTCTAGGAGCAATTAATTTTATTACCACAACCTTAAATATGAAGCCTCCATCAATAACTCAATACCAAACGCCTTTGTTTGTGTGATCTGTACTAATCACCGCCGTTTTACTGCTTCTCTCCTTACCAGTTCTTGCAGCAGGAATCACAATACTCTTAACTGATCGTAATCTAAATA-
>vnbj88 
TTGGTGCCTGAGCAGGAATAGTGGGAACCGCTCTTAGTCTTCTTATCCGAGCTGAACTGAGTCAACCCGGCTCCCTCCTTGGTGACGACCAAATCTATAATGTAATCGTCACCGCACATGCTTTCGTTATAATTTTCTTTATGGTTATGCCGATCCTGATCGGCGGCTTTGGAAATTGACTTGTACCTTTAATAATTGGGGCCCCTGATATGGCTTTCCCCCGTATAAACAATATAAGCTTTTGATTACTGCCCCCATCTTTCCTACTTCTTCTGGCCTCCGCTGGGGTAGAAGCTGGAGCTGGGACTGGCTGAACTGTCTACCCCCCACTAGCTGGAAATCTCGCCCATGCAGGGCCATCTGTAGACCTAACTATTTTTTCTCTCCACTTAGCAGGTGTCTCATCTATTCTAGGAGCAATTAATTTTATTACCACAACCTTAAATATGAAGCCTCCATCAATAACTCAATACCAAACGCCTTTGTTTGTGTGATCTGTACTAATCACCGCCGTTTTACTGCTTCTCTCCTTACCAGTTCTTGCAGCAGGAATCACAATACTCTTAACTGATCGTAATCTAAATA-
>*_KU234691_Rhinella_ornata 
TTGGTGCCTGAGCAGGAATAGTGGGAACCGCTCTTAGTCTTCTTATCCGAGCTGAACTGAGTCAACCCGGCTCCCTCCTTGGTGACGACCAAATCTATAATGTAATCGTCACCGCACATGCTTTCGTTATAATTTTCTTTATGGTTATGCCGATCCTGATCGGCGGCTTTGGAAATTGACTTGTACCTTTAATAATTGGGGCCCCTGATATGGCTTTCCCCCGTATAAACAATATAAGCTTTTGATTACTGCCCCCATCTTTCCTACTTCTTCTGGCCTCCGCTGGGGTAGAAGCTGGAGCTGGGACTGGCTGAACTGTCTACCCCCCACTAGCTGGAAATCTCGCCCATGCAGGGCCATCTGTAGACCTAACTATTTTTTCTCTCCACTTAGCAGGTGTCTCATCTATTCTAGGAGCAATTAATTTTATTACCACAACCTTAAATATGAAGCCTCCATCAATAACTCAATACCAAACGCCTTTGTTTGTGTGATCTGTACTAATCACCGCCGTTTTACTGCTTCTCTCCTTACCAGTTCTTGCAGCAGGAATCACAATACTCTTAACTGATCGTAATCTAAATA-
>vnbj89 
TTGGTGCCTGAGCAGGAATAGTGGGAACCGCTCTTAGTCTTCTTATCCGAGCTGAACTGAGTCAACCCGGCTCCCTCCTTGGTGACGACCAAATCTATAATGTAATCGTCACCGCACATGCTTTCGTTATAATTTTCTTTATGGTTATGCCGATCCTGATCGGCGGCTTTGGAAATTGACTTGTACCTTTAATAATTGGGGCCCCTGATATGGCTTTCCCCCGTATAAACAATATAAGCTTTTGATTACTGCCCCCATCTTTCCTACTTCTTCTGGCCTCCGCTGGGGTAGAAGCTGGAGCTGGGACTGGCTGAACTGTCTACCCCCCACTAGCTGGAAATCTCGCCCATGCAGGGCCATCTGTAGACCTAACTATTTTTTCTCTCCACTTAGCAGGTGTCTCATCTATTCTAGGAGCAATTAATTTTATTACCACAACCTTAAATATGAAGCCTCCATCAATAACTCAATACCAAACGCCTTTGTTTGTGTGATCTGTACTAATCACCGCCGTTTTACTGCTTCTCTCCTTACCAGTTCTTGCAGCAGGAATCACAATACTCTTAACTGATCGTAATCTAAATA-
>KU494736.1 
TTGGTGCCTGAGCAGGAATAGTGGGAACCGCTCTTAGTCTTCTTATCCGAGCTGAACTGAGTCAACCCGGCTCCCTCCTTGGTGACGACCAAATCTATAATGTAATCGTCACCGCACATGCTTTCGTTATAATTTTCTTTATGGTTATGCCGATCCTGATCGGCGGCTTTGGAAATTGACTTGTACCTTTAATAATTGGGGCCCCTGATATGGCTTTCCCCCGTATAAACAATATAAGCTTTTGATTACTGCCCCCATCTTTCCTACTTCTTCTGGCCTCCGCTGGGGTAGAAGCTGGAGCTGGGACTGGCTGAACTGTCTACCCCCCACTAGCTGGAAATCTCGCCCATGCAGGGCCATCTGTAGACCTAACTATTTTTTCTCTCCACTTAGCAGGTGTCTCATCTATTCTAGGAGCAATTAATTTTATTACCACAACCTTAAATATGAAGCCTCCATCAATAACTCAATACCAAACGCCTTTGTTTGTGTGATCTGTACTAATCACCGCCGTTTTACTGCTTCTCTCCTTACCAGTTCTTGCAGCAGGAATCACAATACTCTTAACTGATCGTAATCTAAATA-
>KR012574.1 
TTGGCGCATGAGCAGGAATAGTTGGAACTGCCCTTAGCCTTCTCATCCGAGCCGAACTAAGTCAACCAGGATCCCTCCTCGGTGATGACCAAATTTATAACGTAATCGTCACTGCCCACGCTTTTGTCATAATCTTCTTTATAGTTATGCCAATCCTAATTGGTGGATTTGGTAACTGACTCGTGCCACTGATAATTGGAGCCCCAGACATAGCCTTCCCTCGGATAAATAATATAAGTTTCTGATTGCTCCCCCCATCTTTCCTTCTCCTTTTGGCCTCCGCTGGAGTAGAAGCCGGAGCTGGAACAGGGTGAACAGTTTACCCACCATTAGCAGGTAATCTTGCCCATGCAGGACCATCAGTAGATTTAACCATTTTTTCTCTTCACTTAGCAGGTGTCTCATCAATCCTAGGGGCAATTAACTTTATTACTACAACCCTGAACATGAAACCCCCCTCATTAACCCAATATCAAACACCTTTATTTGTGTGATCAGTCCTGATTACTGCTGTCCTACTTCTACTTTCCCTACCAGTTCTCGCAGCAGGGATCACAATACTACTGACTGACCGAAATTTAAATAC
>KU494704.1 
TTGGTGCATGAGCAGGCATAGTTGGAACTGCCCTCAGTCTTTTAATCCGAGCCGAATTAAGTCAACCAGGCTCCCTCTTAGGCGATGATCAGATCTACAACGTAATCGTTACTGCCCATGCTTTTGTTATAATTTTCTTCATAGTAATGCCTATTCTAATTGGAGGTTTTGGTAACTGACTTGTACCACTAATAATTGGAGCCCCTGACATAGCCTTCCCCCGAATAAATAATATAAGCTTTTGACTCCTTCCACCATCTTTCCTTCTTCTTCTAGCCTCCGCTGGAGTTGAAGCCGGAGCCGGAACCGGGTGAACTGTTTACCCACCTCTAGCAGGTAATCTTGCCCACGCAGGACCATCAGTAGATCTCACCATTTTTTCCCTTCACTTAGCAGGGGTCTCTTCAATTCTTGGGGCTATTAATTTTATTACTACAACTCTTAATATGAAACCTCCATCGATAACCCAATATCAAACACCTTTATTTGTTTGATCCGTCCTTATTACCGCCGTTTTACTTCTCCTTTCCTTACCTGTACTTGCTGCAGGAATTACCATACTTTTAACTGACCGAAACTTGAATA-
>KU494705.1 
TTGGTGCATGAGCAGGCATAGTTGGAACTGCCCTCAGTCTTTTAATCCGAGCCGAATTAAGTCAACCAGGCTCCCTCTTAGGCGATGATCAGATCTACAACGTAATCGTTACTGCCCATGCTTTTGTTATAATTTTCTTCATAGTAATGCCTATTCTAATTGGAGGTTTTGGTAACTGACTTGTACCACTAATAATTGGAGCCCCTGACATAGCCTTCCCCCGAATAAATAATATAAGCTTTTGACTCCTTCCACCATCTTTCCTTCTTCTTCTAGCCTCCGCTGGAGTTGAAGCCGGAGCCGGAACCGGGTGAACTGTTTACCCACCTCTAGCAGGTAATCTTGCCCACGCAGGACCATCAGTAGATCTCACCATTTTTTCCCTTCACTTAGCAGGGGTCTCTTCAATTCTTGGGGCTATTAATTTTATTACTACAACTCTTAATATGAAACCTCCATCGATAACCCAATATCAAACACCTTTATTTGTTTGATCCGTCCTTATTACCGCCGTCTTACTTCTCCTTTCCTTACCTGTACTTGCTGCAGGAATTACCATACTTTTAACTGACCGAAACTTGAATA-
>KR012558.1 
TTGGTGCATGAGCAGGCATAGTTGGAACTGCCCTCAGTCTTTTAATTCGAGCCGAATTAAGCCAACCAGGCTCCCTCCTAGGTGACGATCAAATCTATAACGTAATCGTCACTGCCCATGCTTTCGTAATAATTTTTTTCATAGTAATGCCTATCTTAATCGGAGGCTTTGGTAACTGACTTGTACCTCTAATAATTGGAGCACCTGACATGGCCTTTCCCCGAATAAATAATATGAGCTTTTGACTACTTCCACCATCTTTCCTTCTTCTTCTAGCCTCCGCTGGAGTTGAAGCCGGGGCAGGAACCGGGTGAACCGTTTACCCACCTTTAGCAGGAAATCTTGCCCACGCAGGACCATCAGTAGATCTCACCATTTTTTCCCTCCATTTAGCAGGGGTTTCTTCGATTCTTGGGGCTATTAATTTTATTACTACGACTCTAAACATAAAACCCCCATCTATAACCCAATACCAAACACCTTTATTTGTCTGATCAGTCCTAATTACCGCCGTCTTACTTCTCCTTTCCTTACCTGTTCTTGCTGCAGGGATCACTATGCTTTTAACTGACCGAAACTTAAATA-
>KR012554.1 
TTGGTGCATGAGCAGGCATAGTTGGAACTGCCCTCAGTCTTTTAATTCGAGCCGAATTAAGCCAACCAGGCTCCCTCCTAGGTGATGATCAAATCTATAACGTAATCGTCACTGCCCATGCTTTCGTAATAATTTTTTTCATAGTAATGCCTATCTTAATCGGAGGCTTTGGTAACTGACTTGTACCTCTAATAATTGGAGCACCTGACATGGCCTTTCCCCGAATAAATAATATGAGCTTTTGACTACTTCCACCATCTTTCCTTCTTCTTCTAGCCTCCGCTGGAGTTGAAGCCGGGGCAGGAACCGGGTGAACCGTTTACCCACCTTTAGCAGGAAATCTTGCCCACGCAGGACCATCAGTAGATCTCACCATTTTTTCCCTCCATTTAGCAGGGGTTTCTTCGATTCTTGGGGCTATTAATTTTATTACTACGACTCTAAACATAAAACCCCCATCTATAACCCAATACCAAACACCTTTATTTGTCTGATCAGTCCTAATTACCGCCGTCTTACTTCTCCTTTCCTTACCTGTTCTTGCTGCAGGGATCACTATGCTTTTAACTGACCGAAACTTAAATA-
>KR012555.1 
TTGGTGCATGAGCAGGCATAGTTGGAACTGCCCTCAGTCTTTTAATTCGAGCCGAATTAAGCCAACCAGGCTCCCTCCTAGGTGATGATCAAATCTATAACGTAATCGTCACTGCCCATGCTTTCGTAATAATTTTTTTCATAGTAATGCCTATCTTAATCGGAGGCTTTGGTAACTGACTTGTACCTCTAATAATTGGAGCACCTGACATGGCCTTTCCCCGAATAAATAATATGAGCTTTTGACTACTTCCACCATCTTTCCTTCTTCTTCTAGCCTCCGCTGGAGTTGAAGCCGGGGCAGGAACCGGGTGAACCGTTTACCCACCTTTAGCAGGAAATCTTGCCCACGCAGGACCATCAGTAGATCTCACCATTTTTTCCCTCCATTTAGCAGGGGTTTCTTCGATTCTTGGGGCTATTAATTTTATTACTACGACTCTAAACATAAAACCCCCATCTATAACCCAATACCAAACACCTTTATTTGTCTGATCAGTCCTAATTACCGCCGTCTTACTTCTCCTTTCCTTACCTGTTCTTGCTGCAGGGATCACTATGCTTTTAACTGACCGAAACTTAAATA-
>KU494715.1 
TTGGTGCATGAGCAGGCATAGTTGGAACTGCCCTCAGTCTTCTAATTCGAGCCGAATTAAGTCAACCAGGCTCCCTCCTAGGCGATGATCAGATTTATAACGTAATCGTCACTGCCCATGCTTTCGTGATAATTTTTTTTATAGTAATGCCTATCTTAATTGGAGGCTTTGGTAACTGACTTGTGCCATTAATAATTGGAGCCCCTGACATAGCCTTTCCTCGAATAAATAATATAAGCTTTTGACTCCTTCCGCCATCTTTCCTTCTTCTCCTGGCCTCCGCTGGAGTTGAAGCCGGGGCAGGAACCGGGTGAACCGTTTACCCACCTCTAGCAGGAAATCTTGCCCACGCAGGACCATCAGTAGACCTCACCATTTTTTCCCTTCACTTGGCAGGAGTTTCTTCAATTCTTGGAGCTATTAATTTTATTACTACGACTCTAAATATAAAACCCCCATCTATAACCCAATACCAAACACCTTTATTTGTCTGATCCGTCCTAATTACCGCCGTCTTACTTCTACTTTCCTTACCTGTTCTCGCTGCAGGAATCACTATGCTTTTAACTGACCGAAACTTAAATA-
>KU494713.1 
TTGGTGCATGAGCAGGCATAGTTGGAACTGCCCTCAGTCTTCTAATTCGAGCCGAATTAAGTCAACCAGGCTCCCTCCTAGGCGATGATCAGATTTATAACGTAATCGTCACTGCCCATGCTTTCGTGATAATTTTTTTTATAGTAATGCCTATCTTAATTGGAGGCTTTGGTAACTGACTTGTGCCATTAATAATTGGAGCCCCTGACATAGCCTTTCCTCGAATAAATAATATAAGCTTTTGACTCCTTCCGCCATCTTTCCTTCTTCTCCTGGCCTCCGCTGGAGTTGAAGCCGGGGCAGGAACCGGGTGAACCGTTTACCCACCTCTAGCAGGAAATCTTGCCCACGCAGGACCATCAGTAGACCTCACCATTTTTTCCCTTCACTTGGCAGGAGTTTCTTCAATTCTTGGAGCTATTAATTTTATTACTACGACTCTAAATATAAAACCCCCATCTATAACCCAATACCAAACACCTTTATTTGTCTGATCCGTCCTAATTACCGCCGTCTTACTTCTACTTTCCTTACCTGTTCTCGCTGCAGGAATCACTATGCTTTTAACTGACCGAAACTTAAATA-
>KU494714.1 
TTGGTGCATGAGCAGGCATAGTTGGAACTGCCCTCAGTCTTCTAATTCGAGCCGAATTAAGTCAACCAGGCTCCCTCCTAGGCGATGATCAGATTTATAACGTAATCGTCACTGCCCATGCTTTCGTGATAATTTTTTTTATAGTAATGCCTATCTTAATTGGAGGCTTTGGTAACTGACTTGTACCATTAATAATTGGAGCCCCTGACATAGCCTTTCCTCGAATAAATAATATAAGCTTTTGACTCCTTCCGCCATCTTTCCTTCTTCTCCTGGCCTCCGCTGGAGTTGAAGCCGGGGCAGGAACCGGGTGAACCGTTTACCCACCTCTAGCAGGAAATCTTGCCCACGCAGGACCATCAGTAGACCTCACCATTTTTTCCCTTCACTTGGCAGGAGTTTCTTCAATTCTTGGAGCTATTAATTTTATTACTACGACTCTAAATATAAAACCCCCATCTATAACCCAATACCAAACACCTTTATTTGTCTGATCCGTCCTAATTACCGCCGTCTTACTTCTACTTTCCTTACCTGTTCTCGCTGCAGGAATCACTATGCTTTTAACTGACCGAAACTTAAATA-
>KP149116.1 
TTGGTGCATGAGCAGGCATAGTTGGAACTGCCCTCAGTCTTTTAATTCGAGCCGAACTGAGTCAACCAGGCTCCCTCTTAGGTGATGATCAGATCTATAACGTAATCGTCACTGCCCACGCCTTTGTAATAATTTTTTTTATAGTAATGCCTATTCTAATTGGGGGTTTTGGTAACTGACTTGTACCACTAATAATTGGAGCTCCTGACATAGCCTTTCCTCGAATAAATAATATAAGCTTCTGACTTCTACCACCATCCTTCCTTCTTCTTTTAGCCTCCGCTGGAGTTGAAGCCGGGGCCGGAACCGGATGGACTGTTTACCCGCCTCTGGCAGGAAATCTTGCCCACGCAGGACCATCAGTAGATCTTACCATTTTTTCCCTCCACTTAGCAGGAGTTTCTTCGATTCTCGGGGCCATTAATTTTATTACTACAACTCTAAACATGAAACCCCCGTCGATAACCCAATATCAAACACCTTTATTTGTTTGGTCTGTTCTAATTACCGCCGTTTTACTACTTCTTTCCTTACCTGTTCTTGCTGCAGGAATTACTATGCTTTTAACTGACCGAAACTTAAATA-
>KP149142.1 
TTGGTGCATGAGCAGGCATAGTTGGAACTGCCCTCAGTCTTTTAATTCGAGCCGAACTGAGTCAACCAGGCTCCCTCTTAGGTGATGATCAGATCTATAACGTAATCGTCACTGCCCACGCCTTTGTAATAATTTTTTTTATAGTAATGCCTATTCTAATTGGGGGTTTTGGTAACTGACTTGTACCACTAATAATTGGAGCTCCTGACATAGCCTTTCCTCGAATAAATAATATAAGCTTCTGACTTCTACCACCATCCTTCCTTCTTCTTTTAGCCTCCGCTGGAGTTGAAGCCGGGGCCGGAACCGGATGGACTGTTTACCCGCCTCTGGCAGGAAATCTTGCCCACGCAGGACCATCAGTAGATCTTACCATTTTTTCCCTCCACTTAGCAGGAGTTTCTTCGATTCTCGGGGCCATTAATTTTATTACTACAACTCTAAACATGAAACCCCCGTCGATAACCCAATATCAAACACCTTTATTTGTTTGGTCTGTTCTAATTACCGCCGTTTTACTACTTCTTTCCTTACCTGTTCTTGCTGCAGGAATTACTATGCTTTTAACTGACCGAAACTTAAATA-
>KP149211.1 
TTGGTGCATGAGCAGGCATAGTTGGAACTGCCCTCAGTCTTTTAATTCGAGCCGAACTGAGTCAACCAGGCTCCCTCTTAGGTGATGATCAGATCTATAACGTAATCGTCACTGCCCACGCCTTTGTAATAATTTTTTTTATAGTAATGCCTATTCTAATTGGGGGTTTTGGTAACTGACTTGTACCACTAATAATTGGAGCTCCTGACATAGCCTTTCCTCGAATAAATAATATAAGCTTCTGACTTCTACCACCATCCTTCCTTCTTCTTTTAGCCTCCGCTGGAGTTGAAGCCGGGGCCGGAACCGGATGGACTGTTTACCCGCCTCTGGCAGGAAATCTTGCCCACGCAGGACCATCAGTAGATCTTACCATTTTTTCCCTCCACTTAGCAGGAATTTCTTCGATTCTCGGGGCCATTAATTTTATTACTACAACTCTAAACATGAAACCCCCGTCGATAACCCAATATCAAACACCTTTATTTGTTTGGTCTGTTCTAATTACCGCCGTTTTACTACTTCTTTCCTTACCTGTTCTTGCTGCAGGAATTACTATGCTTTTAACTGACCGAAACTTAAATA-
>KR012560.1 
TTGGTGCATGAGCAGGCATAGTTGGGACTGCCCTCAGTCTTTTAATTCGAGCCGAACTCAGTCAACCAGGCTCCCTCTTAGGTGACGATCAGATCTATAATGTAATCGTCACTGCCCATGCCTTTGTAATAATTTTTTTTATAGTAATGCCTATTTTAATTGGGGGTTTTGGTAACTGACTTGTACCATTAATAATTGGGGCCCCTGACATAGCCTTTCCCCGAATAAATAATATAAGCTTTTGACTCCTACCGCCGTCCTTCCTTCTTCTATTAGCCTCCGCTGGAGTTGAAGCCGGAGCCGGAACCGGATGAACCGTTTATCCTCCTCTAGCCGGAAATCTTGCCCACGCAGGACCATCAGTAGATCTTACCATTTTTTCTCTCCACTTGGCGGGAGTTTCTTCAATTCTTGGAGCCATTAATTTTATTACTACAACTCTAAACATGAAACCCCCATCGATAACTCAATATCAAACACCTTTATTTGTTTGATCTGTCCTAATTACTGCTGTCCTACTTCTTCTTTCTCTACCTGTTCTTGCTGCAGGAATTACTATACTTTTAACTGACCGAAACTTGAACA-
>KR012559.1 
TTGGTGCATGAGCAGGCATAGTTGGGACTGCCCTCAGTCTTTTAATTCGAGCCGAACTCAGTCAACCAGGCTCCCTCTTAGGTGATGATCAAATCTATAATGTAATCGTCACTGCCCATGCCTTTGTAATAATTTTTTTTATAGTAATGCCTATTTTAATTGGGGGTTTTGGTAACTGACTTGTACCATTAATAATTGGAGCCCCTGACATAGCCTTTCCCCGAATAAATAATATAAGCTTTTGACTCCTACCGCCGTCCTTCCTTCTTCTATTAGCCTCCGCTGGAGTTGAAGCCGGAGCCGGAACCGGATGAACCGTTTATCCACCTCTAGCTGGAAATCTTGCCCACGCAGGACCATCAGTAGATCTCACCATTTTTTCTCTCCACTTGGCGGGAGTTTCTTCAATTCTTGGAGCCATTAATTTTATTACTACAACTCTAAACATGAAACCCCCATCGATAACTCAATATCAAACACCTTTATTTGTTTGATCTGTCCTAATTACTGCTGTCCTACTTCTTCTTTCTCTACCTGTTCTTGCTGCAGGAATTACTATACTTTTAACTGACCGAAACTTGAACA-
>KR012561.1 
TTGGTGCATGAGCAGGCATAGTTGGGACTGCCCTCAGTCTTTTAATTCGAGCCGAACTCAGTCAACCAGGCTCCCTCTTAGGTGATGATCAAATCTATAATGTAATCGTCACTGCCCATGCCTTTGTAATAATTTTTTTTATAGTAATGCCTATTTTAATTGGGGGTTTTGGTAACTGACTTGTACCATTAATAATTGGAGCCCCTGACATAGCCTTTCCCCGAATAAATAATATAAGCTTTTGACTCCTACCGCCGTCCTTCCTTCTTCTATTAGCCTCCGCTGGAGTTGAAGCCGGAGCCGGAACCGGATGAACCGTTTATCCACCTCTAGCTGGAAATCTTGCCCACGCAGGACCATCAGTAGATCTCACCATTTTTTCTCTCCACTTGGCGGGAGTTTCTTCAATTCTTGGAGCCATTAATTTTATTACTACAACTCTAAACATGAAACCCCCATCGATAACTCAATATCAAACACCTTTATTTGTTTGATCTGTCCTAATTACTGCTGTCCTACTTCTTCTTTCTCTACCTGTTCTTGCTGCAGGAATTACTATACTTTTAACTGACCGAAACTTGAACA-
