# Supplementary material for: Amphibians on the hotspot: Molecular biology and conservation in the South American Atlantic Rainforest
Source: PLoS One. 2019 Oct 23;14(10):e0224320. doi: 10.1371/journal.pone.0224320 (PMC6808428; doi:10.1371/journal.pone.0224320)
Supplement: S2 File — (ZIP) [file pone.0224320.s002.zip › Alinhamento Scinax.fasta]

>KU494742.1 
TCTCCTCGGGGACGACCAAATCTACAATGTTATTGTTACTGCTCACGCTTTTGTTATAATCTTTTTTATAGTCATGCCCATTTTAATCGGGGGGTTCGGGAACTGATTAGTACCACTGATAATTGGTGCCCCTGACATAGCTTTTCCCCGAATAAACAATATAAGCTTCTGACTTCTCCCCCCTTCCTTTATCCTTCTTCTAGCATCCGCAGGCGTAGAGGCAGGAGCTGGAACGGGTTGAACAGTCTACCCCCCTCTTGCCGGAAATCTTGCCCACGCTGGCCCATCCGTGGACCTCACTATCTTTTCTTTGCACCTAGCAGGTGTATCCTCCATTCTTGGGGCAATCAACTTTATCACCACCATTATGAATATAAAACCCCCTTCAATAACACAATATCAAACACCCCTATTCGTCTGATCTGTCCTAATTACTGCTATTCTTCTACTTCTGTCTCTCCCAGTGCT-
>KU494740.1 
CCTTCTAGGCGACGACCAAATCTACAATGTTATTGTTACTGCCCACGCTTTCGTCATAATTTTCTTTATAGTTATGCCTATCTTGATTGGAGGCTTTGGAAACTGACTGGTGCCCTTAATAATTGGAGCCCCGGACATGGCCTTCCCTCGCATAAATAACATAAGCTTTTGACTTCTCCCCCCATCTTTCTTGCTTCTACTCGCGTCCGCAGGCGTGGAAGCTGGAGCCGGAACAGGTTGAACAGTATACCCCCCTCTAGCCGGCAATCTCGCCCATGCTGGCCCATCCGTGGACCTAACCATTTTTTCACTACATCTTGCAGGTGTATCTTCCATCCTAGGAGCAATCAACTTTATTACCACTATTATAAATATGAAGCCCCCCTCTATGACACAATACCAAACGCCTTTATTCGTCTGGTCTGTTTTAATTACAGCTATCGGTGTTCTTCAATCGCTGCCAGTTCT-
>KU494741.1 
CCTTCTAGGCGACGACCAAATCTACAATGTTATTGTTACTGCCCACGCTTTCGTCATAATTTTCTTTATAGTTATGCCTATCTTGATTGGAGGCTTTGGAAACTGACTGGTGCCCTTAATAATTGGAGCCCCGGACATGGCCTTCCCTCGCATAAATAACATAAGCTTTTGACTTCTCCCCCCATCTTTCTTGCTTCTACTCGCGTCCGCAGGCGTGGAAGCTGGAGCCGGAACAGGTTGAACAGTATACCCCCCTCTAGCCGGCAATCTCGCCCATGCTGGCCCATCCGTGGACCTAACCATTTTTTCACTACATCTTGCAGGTGTATCTTCCATCCTAGGAGCAATCAACTTTATTACCACTATTATAAATATGAAGCCCCCCTCTATGACACAATACCAAACGCCTTTATTCGTCTGGTCTGTTTTAATTACAGCTATCCTTCTTCTTCTTTCGCTGCCAGTTCT-
>KJ004282.1 
CCTATTAGGCGATGATCAAATCTACAATGTTATTGTTACCGCACATGCGTTCGTAATAATTTTTTTTATAGTTATACCAATTATAATTGGAGGTTTTGGAAATTGACTCATCCCCCTTATAATTGGCGCCCCTGATATAGCTTTCCCTCGAATAAATAATATGAGCTTCTGACTTCTTCCCCCTTCCTTCCTCTTACTCCTAGCTTCTGCTACTGTGGAGACAGGTGCCGGAACAGGATGAACCGTTTACCCTCCCCTCGCCGGAAATCTCGCTCACGCAGGCCCATCTGTTGACTTAACAATCTTCTCTCTACACTTAGCCGGAGTATCCTCGATCCTAGGCGCTATCAACTTCATTACCACTATTCTAAACATAAAACCTCCATCAATAACACAATATCAAACACCCCTTTTCGTTTGGTCAGTTTTAATTACTGCTGTACTCCTTCTTCTATCATTACCCGTCTT-
>MH662505.1 
CCTTCTGGGCGACGATCAAATCTACAACGTTATTGTTACTGCCCACGCATTTGTTATAATCTTCTTCATAGTTATACCTATCCTGATCGGAGGTTTTGGAAACTGACTTGTTCCCCTTATAATCGGGGCCCCTGATATAGCCTTCCCCCGTATAAATAATATAAGCTTCTGGCTTCTTCCCCCTTCTTTCCTCCTACTTCTAGCTTCTGCTGGCGTAGAGGCCGGGGCTGGGACGGGCTGGACAGTCTACCCCCCACTTGCCGGAAATTTGGCACACGCAGGCCCTTCTGTTGACTTAACCATCTTTTCACTTCACCTGGCCGGTGTATCTTCTATCCTCGGCGCTATTAACTTTATTACTACCATCTTAAACATGAAACCCCCCTCAATGACACAATACCAAACACCTCTATTTGTGTGATCTGTCCTAATCACTGCCGTTCTACTTCTTCTTTCTCTCCCAGTTTT-
>MH662506.1 
CCTTCTGGGCGACGATCAAATCTACAACGTTATTGTTACTGCCCACGCATTTGTTATAATCTTCTTCATAGTTATACCTATCCTGATCGGAGGTTTTGGAAACTGACTTGTTCCCCTTATAATTGGGGCCCCTGATATAGCCTTCCCCCGTATAAATAATATAAGCTTCTGGCTTCTTCCCCCTTCTTTCCTCCTACTTCTAGCTTCTGCTGGCGTAGAGGCCGGGGCTGGGACGGGCTGGACAGTCTACCCCCCACTTGCCGGAAATTTGGCACACGCAGGCCCTTCTGTTGACTTAACCATCTTTTCACTTCACCTGGCCGGTGTATCTTCTATCCTCGGCGCTATTAACTTTATTACTACCATCTTAAACATGAAACCCCCCTCAATGACACAATACCAAACACCTCTATTTGTGTGATCTGTCCTAATCACTGCCGTTCTACTTCTTCTTTCTCTCCCAGTTTT-
>MH662507.1 
CCTTCTGGGCGACGATCAAATCTACAACGTTATTGTTACTGCCCACGCATTTGTTATAATCTTCTTCATAGTTATACCTATCCTGATCGGAGGTTTTGGAAACTGACTTGTTCCCCTTATAATTGGGGCCCCTGATATAGCCTTCCCCCGTATAAATAATATAAGCTTCTGGCTTCTTCCCCCTTCTTTCCTCCTACTTCTAGCTTCTGCTGGCGTAGAGGCCGGGGCTGGGACGGGCTGGACAGTCTACCCCCCACTTGCCGGAAATTTGGCACACGCAGGCCCTTCTGTTGACTTAACCATCTTTTCACTTCACCTGGCCGGTGTATCTTCTATCCTCGGCGCTATTAACTTTATTACTACCATCTTAAACATGAAACCCCCCTCAATGACACAATACCAAACACCTCTATTTGTGTGATCTGTCCTAATCACTGCCGTTCTACTTCTTCTTTCTCTCCCAGTTTT-
>KJ004281.1 
CCTTCTGGGCGACGACCAAATCTATAACGTCATCGTCACTGCCCACGCATTTGTAATAATCTTCTTCATAGTGATGCCTATTTTAATTGGGGGGTTTGGGAACTGACTTATCCCTCTAATAATTGGAGCCCCGGACATAGCTTTCCCACGAATAAATAATATAAGCTTCTGACTTCTCCCACCCTCCTTCCTTCTCCTCTTAGCATCCGCCGGTGTTGAGGCCGGAGCAGGGACAGGTTGAACTGTTTACCCCCCTCTTGCCGGAAACCTAGCCCACGCCGGCCCATCTGTTGACTTAACAATCTTCTCTTTACACCTAGCAGGGGTGTCGTCTATTTTAGGTGCCATTAATTTTATTACCACCATTTTAAACATAAAACCCCCATCCATAACACAATACCAAACCCCCTTATTTGTTTGATCTGTGTTAATTACTGCCGTCCTTCTTCTCTTATCTCTTCCTGTCCT-
>KP149089.1 
CCTTCTAGGCGATGATCAAATCTATAACGTCATTGTCACCGCCCACGCGTTTGTAATAATTTTCTTCATAGTTATACCTATTATAATTGGAGGTTTTGGAAACTGATTAATTCCCCTAATGATTGGAGCCCCTGATATGGCCTTCCCACGAATAAATAATATAAGCTTCTGACTACTCCCACCCTCTTTCCTACTTCTTTTAGCATCTGCAGGAGTAGAAGCCGGGGCTGGAACAGGTTGAACTGTATACCCTCCACTTGCTGGAAATCTAGCCCATGCAGGCCCATCTGTTGACTTAACAATTTTTTCTCTCCACTTGGCCGGTGTATCTTCAATTCTAGGTGCCATTAACTTTATTACTACAATTCTAAATATAAAACCCCCATCTTTAACACAATATCAAACCCCCTTATTTGTTTGATCAGTATTAATTACTGCAGTACTTCTACTTCTATCTTTACCTGTACT-
>KP149229.1 
CCTTCTAGGCGATGATCAAATCTATAACGTCATTGTCACCGCCCACGCGTTTGTAATAATTTTCTTCATAGTTATACCTATTATAATTGGAGGTTTTGGAAACTGATTAATTCCCCTAATGATTGGAGCCCCTGATATGGCCTTCCCACGAATAAATAATATAAGCTTCTGACTACTCCCACCCTCTTTCCTACTTCTTTTAGCATCTGCAGGAGTAGAAGCCGGGGCTGGAACAGGTTGAACTGTATACCCTCCACTTGCTGGAAATCTAGCCCATGCAGGCCCATCTGTTGACTTAACAATTTTTTCTCTCCACTTGGCCGGTGTATCTTCAATTCTAGGTGCCATTAACTTTATTACTACAATTCTAAATATAAAACCCCCATCTTTAACACAATATCAAACCCCCTTATTTGTTTGATCAGTATTAATTACTGCAGTACTTCTACTTCTATCTTTACCTGTACT-
>KP149112.1 
CCTCCTAGGCGATGATCAAATCTACAACGTCATTGTCACTGCCCACGCGTTTGTCATAATTTTCTTCATAGTCATGCCTATTATAATTGGGGGTTTTGGAAACTGATTAATCCCTCTAATGATTGGAGCTCCTGATATGGCCTTCCCACGAATAAATAATATAAGCTTCTGACTCCTCCCACCCTCTTTTCTACTTCTTTTAGCATCTGCAGGAGTAGAAGCCGGAGCTGGAACAGGTTGAACTGTATACCCACCACTTGCTGGAAATCTAGCCCACGCAGGCCCATCTGTTGACCTAACAATTTTTTCTCTTCACTTAGCCGGTGTATCTTCAATTTTAGGAGCCATCAATTTTATTACTACAATTCTAAACATGAAGCCCCCATCTCTTACACAATATCAAACCCCCTTATTTGTTTGATCTGTTCTAATTACTGCAGTACTCCTTCTCCTATCGTTACCTGTTCT-
>KP149203.1 
CCTCCTAGGCGATGATCAAATCTACAACGTCATTGTCACTGCCCACGCGTTTGTCATAATTTTCTTCATAGTCATGCCTATTATAATTGGGGGTTTTGGAAACTGATTAATCCCTCTAATGATTGGAGCTCCTGATATGGCCTTCCCACGAATAAATAATATAAGCTTCTGACTCCTCCCACCCTCTTTTCTACTTCTTTTAGCATCTGCAGGAGTAGAAGCCGGAGCTGGAACAGGTTGAACTGTATACCCACCACTTGCTGGAAATCTAGCCCACGCAGGCCCATCTGTTGACCTAACAATTTTTTCTCTTCACTTAGCCGGTGTATCTTCAATTTTAGGAGCCATCAATTTTATTACTACAATTCTAAACATGAAGCCCCCATCTCTTACACAATATCAAACCCCCTTATTTGTTTGATCTGTTCTAATTACTGCAGTACTCCTTCTCCTATCGTTACCTGTTCT-
>KP149125.1 
CCTCCTAGGCGATGATCAAATCTACAACGTCATTGTCACTGCCCACGCGTTTGTCATAATTTTCTTCATAGTCATGCCTATTATAATTGGGGGTTTTGGAAACTGATTAATCCCTCTAATGATTGGAGCTCCTGATATGGCCTTCCCACGAATAAATAATATAAGCTTCTGACTCCTCCCACCCTCTTTTCTACTTCTTTTAGCATCTGCAGGAGTAGAAGCCGGAGCTGGAACAGGTTGAACTGTATACCCACCACTTGCTGGAAATCTAGCCCACGCAGGCCCATCTGTTGACCTAACAATTTTTTCTCTTCACTTAGCCGGTGTATCTTCAATTTTAGGAGCCATCAATTTTATTACTACAATTCTAAACATGAAGCCCCCATCTCTTACACAATATCAAACCCCCTTATTTGTTTGATCTGTTCTAATTACTGCAGTACTCCTTCTCCTATCATTACCTGTTCT-
>KU494777.1 
CCTTCTTGGAGATGACCAGATTTATAATGTTATCGTAACTGCCCATGCTTTTGTAATGATCTTCTTTATAGTGATGCCTATCCTAATCGGAGGATTTGGAAACTGATTGGTACCACTAATGATTGGTGCACCAGATATAGCTTTCCCTCGAATAAATAACATAAGTTTTTGACTTCTTCCCCCCTCATTTCTTCTTTTACTAGCGTCTGCTGGGGTAGAAGCAGGAGCCGGGACCGGCTGAACAGTGTACCCCCCACTTGCGGGTAATCTAGCTCATGCAGGCCCATCCGTTGACCTTACTATTTTTTCCCTTCACTTGGCCGGAGTCTCCTCAATCCTTGGTGCCATTAACTTTATTACAACTATTCTGAATATAAAACCCCCCTCTATAACACAATACCAGACCCCTCTGTTCGTTTGATCTGTTTTAATTACTGCTGTACTCCTTCTTCTATCTCTCCCAGTTTT-
>KU494775.1 
CCTTCTTGGAGATGACCAGATTTATAATGTTATCGTAACTGCCCATGCTTTTGTAATGATCTTCTTTATAGTAATGCCTATCCTAATTGGAGGATTTGGAAACTGATTGGTACCACTAATGATTGGTGCACCAGATATAGCTTTCCCTCGAATAAATAATATAAGTTTTTGACTTCTTCCCCCCTCATTTCTTCTTTTACTAGCATCTGCTGGGGTAGAAGCAGGAGCCGGGACCGGCTGAACAGTGTACCCCCCACTTGCGGGTAATCTAGCTCATGCAGGCCCATCCGTTGACCTTACTATTTTTTCCCTTCACTTGGCCGGAGTCTCCTCAATCCTTGGTGCCATTAACTTTATTACAACTATTCTGAATATAAAACCCCCCTCTATAACACAATACCAGACCCCTCTGTTCGTTTGATCTGTTTTAATTACTGCTGTACTCCTTCTTCTATCTCTCCCAGTTTT-
>KU494776.1 
CCTTCTTGGAGATGACCAGATTTATAATGTTATCGTAACTGCCCATGCTTTTGTAATGATCTTCTTTATAGTAATGCCTATCCTAATTGGAGGATTTGGAAACTGATTGGTACCACTAATGATTGGTGCACCAGATATAGCTTTCCCTCGAATAAATAATATAAGTTTTTGACTTCTTCCCCCCTCATTTCTTCTTTTACTAGCATCTGCTGGGGTAGAAGCAGGAGCCGGGACCGGCTGAACAGTGTACCCCCCACTTGCGGGTAATCTAGCTCATGCAGGCCCATCCGTTGACCTTACTATTTTTTCCCTTCACTTGGCCGGAGTCTCCTCAATCCTTGGTGCCATTAACTTTATTACAACTATTCTGAATATAAAACCCCCCTCTATAACACAATACCAGACCCCTCTGTTCGTTTGATCTGTTTTAATTACTGCTGTACTCCTTCTTCTATCTCTCCCAGTTTT-
>KJ004280.1 
CCTTCTTGGCGATGATCAAATCTACAATGTGATCGTAACCGCCCATGCCTTCGTGATAATTTTTTTTATAGTAATACCTATCCTAATTGGCGGATTCGGAAACTGATTAGTCCCATTGATAATTGGAGCCCCAGATATAGCCTTCCCTCGTATAAATAATATAAGCTTTTGACTTCTTCCCCCCTCTTTTTTACTCTTACTAGCCTCAGCTGGGGTAGAAGCAGGAGCTGGCACCGGTTGAACTGTTTATCCCCCTTTGGCTGGAAATCTAGCTCACGCCGGACCCTCAGTCGACCTAACAATCTTTTCTCTTCATCTCGCTGGGGTCTCCTCTATCTTAGGGGCCATTAACTTTATTACAACTATTCTCAATATGAAGCCCCCATCGATAACCCAATACCAAACTCCACTATTCGTGTGATCTGTATTAATTACTGCTGTGCTTCTTTTACTATCCCTCCCAGTTCT-
>KP149149.1 
CCTTCTAGGCGACGATCAGATCTATAATGTGATTGTCACCGCTCACGCCTTCGTAATAATTTTCTTCATAGTTATACCAATTTTAATTGGCGGGTTCGGAAACTGATTAGTCCCATTAATAATTGGGGCTCCAGATATAGCCTTTCCCCGTATAAATAATATAAGCTTCTGACTCCTACCACCCTCTTTTTTACTTCTTCTGGCTTCAGCCGGAGTAGAGGCTGGAGCCGGAACCGGCTGAACCGTTTACCCCCCTCTTGCCGGAAACTTAGCCCATGCTGGACCCTCTGTTGACCTAACAATCTTTTCTCTTCACCTTGCTGGAGTTTCCTCTATCTTAGGCGCCATTAATTTTATTACGACCATTTTAAACATGAAACCCCCCTCTATAACTCAATACCAAACCCCTCTATTCGTTTGGTCTGTATTAATTACTGCTGTGCTCCTCCTCTTATCTCTCCCAGTCCT-
>KP149243.1 
TCTTCTTGGCGATGATCAAATTTATAATGTGATTGTCACCGCTCATGCCTTCGTAATGATTTTTTTTATAGTTATGCCAATTTTAATCGGCGGGTTCGGAAACTGATTAGTCCCATTGATAATTGGGGCCCCAGACATAGCCTTTCCCCGCATAAATAACATGAGCTTCTGACTTCTGCCCCCCTCTTTTTTACTTCTCCTAGCTTCGGCTGGAGTTGAGGCCGGGGCCGGGACCGGTTGAACCGTTTATCCCCCCCTCGCCGGAAACTTAGCCCATGCTGGACCCTCCGTTGATCTAACAATCTTCTCCCTTCATCTTGCCGGAGTCTCCTCTATCTTAGGTGCCATTAATTTTATTACAACTATTCTAAATATGAAACCCCCATCTATAACTCAGTACCAAACCCCCTTATTCGTTTGATCTGTACTAATTACTGCTGTGCTACTCCTCCTATCCCTTCCAGTCCT-
>KP149255.1 
TCTTCTTGGAGATGATCAAATTTATAATGTGATTGTCACCGCTCATGCCTTCGTAATGATTTTTTTTATAGTTATGCCAATTTTAATCGGCGGGTTCGGAAACTGATTAGTCCCATTGATAATTGGGGCCCCAGACATAGCCTTTCCCCGCATAAATAACATGAGCTTCTGACTTCTGCCCCCTTCTTTTTTACTTCTCCTAGCTTCGGCTGGAGTTGAGGCCGGGGCCGGGACCGGTTGAACCGTTTATCCCCCCCTCGCCGGAAACTTAGCCCATGCTGGACCCTCCGTTGATCTAACAATCTTCTCCCTTCATCTTGCCGGAGTCTCCTCTATCTTAGGTGCCATTAATTTTATTACAACTATTCTAAATATGAAACCCCCATCTATAACTCAGTACCAAACCCCCTTATTCGTTTGATCTGTACTGATTACTGCTGTGCTACTCCTCCTATCCCTTCCAGTCCT-
>*_KU234704_Scinax_flavoguttatus 
CCTTTTAGGAGATGATCAGATCTACAATGTTATTGTAACTGCCCACGCTTTTGTAATAATTTTTTTTATAGTAATACCTATTCTGATTGGGGGATTTGGAAACTGATTAGTGCCCCTAATGATCGGAGCCCCCGATATGGCTTTTCCTCGAATAAATAATATGAGTTTCTGACTTCTTCCTCCATCCTTTCTTCTCCTACTAGCGTCTGCTGGAGTTGAAGCCGGAGCAGGGACCGGTTGAACTGTATACCCCCCACTTGCCGGAAACTTGGCACATGCAGGACCCTCTGTAGATTTAACTATTTTCTCTCTTCATCTTGCTGGGGTATCCTCCATCCTAGGCGCTATTAACTTTATTACAACTATCCTTAATATAAAACCCCCATCTGTCACCCAATATCAAACACCATTGTTTGTATGATCAGTTCTTATTACTGCTGTTCTTCTTCTCCTTTCTCTACCTGTATT-
>vnbj108 
CCTTTTAGGAGATGATCAGATCTACAATGTTATTGTAACTGCCCACGCTTTTGTAATAATTTTTTTTATAGTAATACCTATTCTGATTGGGGGATTTGGAAACTGATTAGTGCCCCTAATGATCGGAGCCCCCGATATGGCTTTTCCTCGAATAAATAATATGAGTTTCTGACTTCTTCCTCCATCCTTTCTTCTCCTACTAGCGTCTGCTGGAGTTGAAGCCGGAGCAGGGACCGGTTGAACTGTATACCCCCCACTTGCCGGAAACTTGGCACATGCAGGACCCTCTGTAGATTTAACTATTTTCTCTCTTCATCTTGCTGGGGTATCCTCCATCCTAGGCGCTATTAACTTTATTACAACTATCCTTAATATAAAACCCCCATCTGTCACCCAATATCAAACACCATTGTTTGTATGATCAGTTCTTATTACTGCTGTTCTTCTTCTCCTTTCTCTACCTGTATT-
>vnbj33 
CCTTTTAGGAGATGATCAGATCTACAATGTTATTGTAACTGCCCACGCTTTTGTAATAATTTTTTTTATAGTAATACCTATTCTGATTGGGGGATTTGGAAACTGATTAGTGCCCCTAATGATCGGAGCCCCCGATATGGCTTTTCCTCGAATAAATAATATGAGTTTCTGACTTCTTCCTCCATCCTTTCTTCTCCTACTAGCGTCTGCTGGAGTTGAAGCCGGAGCAGGGACCGGTTGAACTGTATACCCCCCACTTGCCGGAAACTTGGCACATGCAGGACCCTCTGTAGATTTAACTATTTTCTCTCTTCATCTTGCTGGGGTATCCTCCATCCTAGGCGCTATTAACTTTATTACAACTATCCTTAATATAAAACCCCCATCTGTCACCCAATATCAAACACCATTGTTTGTATGATCAGTTCTTATTACTGCTGTTCTTCTTCTCCTTTCTCTACCTGTATT-
>KU494748.1 
CCTTCTGGGCGATGACCAGATCTATAATGTAATCGTCACTGCTCATGCATTTGTAATAATCTTTTTTATAGTTATACCAATCCTAATTGGGGGCTTTGGGAATTGACTCGTGCCACTAATAATTGGGGCCCCCGATATGGCTTTCCCTCGAATGAACAACATAAGCTTCTGGCTCCTCCCCCCTTCATTCTTACTTCTGCTAGCCTCAGCGGGAGTAGAAGCTGGCGCTGGCACAGGCTGAACTGTATATCCACCTCTTGCAGGGAACCTCGCCCACGCTGGACCCTCCGTTGATCTAACAATCTTTTCTCTCCATCTTGCAGGCGTATCCTCAATCCTGGGCGCCATCAACTTCATCACCACTATTCTTAATATAAAACCCCCATCAATAACTCAATATCAAACCCCCCTGTTCGTCTGGTCAGTGCTAATTACTGCTGTTCTTCTTCTATTGTCTCTCCCAGTCCT-
>KU494749.1 
CCTTCTGGGCGATGACCAGATCTATAATGTAATCGTCACTGCTCATGCATTTGTAATAATCTTTTTTATAGTTATACCAATCCTAATTGGGGGCTTTGGGAATTGACTCGTGCCACTAATAATTGGGGCCCCCGATATGGCTTTCCCTCGAATGAACAACATAAGCTTCTGGCTCCTCCCCCCTTCATTCTTACTTCTGCTAGCCTCAGCGGGAGTAGAAGCTGGCGCTGGCACAGGCTGAACTGTATATCCACCTCTTGCAGGGAACCTCGCCCACGCTGGACCCTCCGTTGATCTAACAATCTTTTCTCTCCATCTTGCAGGCGTATCCTCAATCCTGGGCGCCATCAACTTCATCACCACTATTCTTAATATAAAACCCCCATCAATAACTCAATATCAAACCCCCCTGTTCGTCTGGTCAGTGCTAATTACTGCTGTTCTTCTTCTATTGTCTCTCCCAGTCCT-
>KU494745.1 
CCTTCTCGGTGACGACCAAATTTACAATGTTATTGTAACAGCTCATGCTTTTGTAATAATCTTTTTTATAGTTATGCCGATTCTAATCGGGGGCTTTGGAAACTGACTCGTGCCCCTAATAATTGGAGCCCCTGACATGGCCTTCCCCCGGATAAACAACATAAGCTTCTGACTTCTCCCTCCCTCATTCTTACTTCTCCTAGCCTCGGCTGGGGTAGAAGCTGGGGCCGGCACAGGCTGGACTGTCTACCCCCCACTTGCAGGAAACCTAGCTCACGCCGGACCCTCAGTCGACTTAACAATCTTCTCCCTCCACCTTGCAGGAGTTTCTTCAATCCTGGGCGCTATTAACTTTATTACAACTATTCTCAATATGAAGCCTCCATCAATAACTCAGTATCAAACCCCATTATTTGTTTGATCTGTGCTAATCACTGCTGTTCTTCTTTTACTTTCCCTCCCCGTTCT-
>KT236206.1 
CCTTTTAGGCGACGACCAGATTTATAACGTTATTGTTACTGCCCATGCTTTTGTAATAATCTTTTTTATAGTAATACCAATCCTAATCGGAGGTTTTGGAAACTGACTCGTTCCGCTGATAATTGGAGCCCCTGATATAGCCTTCCCCCGTATAAACAACATAAGCTTCTGACTCCTCCCTCCCTCATTTTTACTTCTTCTCGCTTCAGCTGGGGTAGAGGCCGGGGCTGGCACAGGCTGAACTGTGTACCCCCCCCTCGCAGGAAACCTGGCCCACGCCGGGCCCTCAGTTGATCTCACAATTTTTTCCCTTCATCTTGCAGGCGTGTCTTCAATTTTAGGTGCCATTAACTTTATCACCACAATTCTTAATATAAAACCTCCATCAATAACCCAGTATCAAACCCCTTTATTTGTTTGATCCGTACTTATCACTGCTGTCCTTCTCTTACTGTCTCTCCCCGTTCT-
>KU494744.1 
CCTTTTAGGCGACGACCAGATTTATAACGTTATTGTTACTGCCCATGCTTTTGTAATAATCTTTTTTATAGTAATACCAATCCTAATTGGAGGTTTTGGAAACTGACTCGTTCCGCTGATAATTGGAGCCCCTGATATAGCCTTCCCCCGTATAAATAACATAAGCTTCTGACTCCTCCCTCCCTCATTTTTACTTCTTCTCGCTTCAGCTGGGGTAGAGGCCGGGGCTGGCACAGGCTGAACTGTGTACCCCCCCCTCGCAGGAAACCTGGCCCACGCCGGGCCCTCAGTTGATCTCACAATTTTTTCCCTTCATCTTGCAGGCGTGTCTTCAATTTTAGGTGCCATTAACTTTATCACCACAATTCTTAATATAAAACCTCCATCAATAACCCAGTATCAAACCCCTTTATTTGTTTGATCCGTACTTATCACTGCTGTCCTTCTCTTACTGTCTCTCCCCGTTCT-
>KJ004192.1 
CCTCCTCGGTGACGACCAGATCTACAATGTTATTGTCACCGCCCATGCTTTTGTAATAATCTTCTTTATGGTAATACCCATCCTTATCGGCGGATTTGGAAACTGACTTGTACCTTTAATAATCGGGGCCCCTGATATGGCCTTCCCTCGCATGAATAATATGAGCTTTTGACTTCTTCCCCCATCATTTCTCCTCCTTCTAGCTTCTGCTGGCGTAGAAGCTGGGGCCGGGACAGGTTGAACTGTGTACCCACCTTTAGCTGGAAACCTGGCCCACGCAGGACCCTCAGTTGACCTAACCATTTTTTCCCTTCATCTCGCGGGGGTCTCCTCAATCCTAGGGGCCATTAACTTCATCACCACTATCCTAAATATGAAACCCCCATCAATAACACAATACCAGACACCCCTGTTTGTATGATCTGTGTTAATCACTGCTGTTCTCCTACTCCTTTCTCTTCCTGTACT-
>KJ004193.1 
GCTTCTCGGTGACGACCAGATTTATAACGTCATTGTCACCGCCCATGCTTTTGTAATAATCTTCTTCATAGTTATGCCTATCCTGATCGGCGGGTTCGGAAACTGACTCGTACCTCTAATAGTTGGAGCCCCCGACATGGCTTTCCCTCGTATAAATAATATAAGCTTCTGACTTCTCCCCCCATCATTTCTTCTTCTCCTTGCTTCCGCCGGTGTAGAAGCTGGGGCCGGAACTGGTTGAACTGTGTACCCACCCCTAGCCGGAAACCTGGCCCACGCAGGACCCTCAGTTGACCTGACTATTTTCTCCCTCCACCTTGCTGGCGTCTCCTCGATTCTAGGAGCCATTAATTTCATCACCACTATTCTGAATATGAAACCCCCATTAATAACACAATACCAAACCCCCTTGTTTGTCTGGTCTGTATTAATTACTGCTGTGCTACTTCTCCTCTCTCTCCCTGTTCT-
>KJ004194.1 
GCTTCTCGGTGACGACCAGATTTATAATGTTGTTGTTACCGCCCATGCTTTTGTAATAATCTTTTTTATAGTTATGCCAATCCTTATCGGCGGGTTCGGAAACTGACTTGTTCCTCTAATAATTGGAGCCCCTGATATGGCTTTCCCTCGCATGAATAATATAAGCTTTTGGCTTCTCCCCCCATCATTTCTTCTTCTACTTGCCTCTGCTGGCGTAGAAGCTGGGGCCGGAACTGGTTGAACTGTGTACCCGCCCCTAGCTGGAAACCTGGCCCACGCAGGACCCTCAGTTGACCTGACCATTTTCTCCCTCCACCTTGCCGGCGTCTCCTCAATTTTAGGGGCCATTAACTTCATTACCACTATTTTAAATATGAAACCCCCATCAATAACACAGTACCAAACCCCCCTATTTGTTTGATCTGTATTAATCACTGCTGTACTCTTACTCCTTTCTCTCCCTGTTCT-
>KU494752.1 
CCTCCTGGGTGATGATCAAATTTATAATGTCATCGTCACTGCCCATGCTTTTGTAATAATTTTCTTTATAGTAATACCAATCCTGATTGGGGGGTTTGGGAACTGATTAGTGCCTCTAATAATTGGGGCCCCTGATATAGCCTTCCCCCGAATAAACAACATAAGCTTCTGGCTCCTTCCTCCTTCATTCCTCCTCCTTCTTGCCTCTGCTGGCGTAGAAGCCGGAGCCGGGACAGGCTGAACTGTGTACCCCCCTCTTGCCGGGAACCTAGCCCACGCTGGACCCTCAGTAGACCTGACAATTTTCTCCCTCCACCTTGCTGGTGTGTCATCCATTTTGGGGGCCATTAACTTTATTACAACTATTCTGAACATAAAACCCCCCTCAATGACTCAGTACCAAACACCCCTGTTTGTATGATCTGTATTAATTACAGCCGTACTCCTACTCCTCTCACTCCCTGTCCT-
>KU494750.1 
CCTCCTGGGTGATGATCAAATTTATAACGTCATCGTCACTGCCCATGCTTTTGTAATAATTTTCTTTATAGTAATACCAATCCTAATTGGAGGGTTTGGGAACTGATTAGTACCACTAATAATTGGGGCCCCTGACATAGCCTTCCCCCGAATGAACAACATAAGCTTCTGGCTCCTCCCCCCGTCTTTCCTTCTCCTTCTTGCCTCAGCCGGCGTAGAAGCCGGAGCCGGAACGGGCTGAACTGTATACCCCCCTCTTGCAGGAAACCTAGCCCACGCCGGACCCTCAGTAGACCTAACAATTTTTTCTCTTCATCTTGCTGGTGTATCATCCATCTTAGGGGCCATTAACTTTATTACAACTATCCTCAACATAAAACCCCCCTCAATGTCCCAATACCAAACACCCCTATTTGTATGATCTGTCTTAATCACAGCCGTACTTCTACTTCTCTCACTCCCTGTCCT-
>KU494751.1 
CCTCCTGGGTGATGATCAAATTTATAACGTCATCGTCACTGCCCATGCTTTTGTAATAATTTTCTTTATAGTAATACCAATTCTAATTGGGGGGTTTGGGAACTGATTAGTACCCCTAATAATTGGAGCCCCTGATATAGCCTTCCCCCGAATGAACAACATAAGCTTCTGGCTCCTCCCCCCGTCTTTCCTTCTCCTTCTTGCCTCCGCCGGCGTAGAAGCCGGGGCCGGAACGGGCTGAACTGTGTACCCCCCTCTTGCAGGAAACCTAGCCCACGCCGGACCCTCAGTAGACCTAACAATTTTTTCTCTTCATCTTGCTGGTGTGTCATCCATTTTAGGGGCCATTAACTTTATTACAACTATTCTCAACATAAAACCCCCCTCAATATCCCAATACCAAACACCCCTATTTGTATGATCTGTCTTAATCACAGCCGTACTTCTACTTCTCTCACTCCCTGTCCT-
>KU359491.1 
CCTTTTAGGAGATGACCAAATTTATAATGTTATTGTTACTGCCCATGCTTTTGTAATAATTTTTTTTATAGTAATGCCGATCCTTATCGGGGGATTTGGAAATTGACTTGTTCCTTTAATAATTGGGGCACCTGACATAGCCTTTCCCCGAATAAATAACATAAGCTTTTGACTCCTCCCTCCATCCTTTCTCCTCCTACTAGCCTCAGCCGGGGTGGAAGCCGGGGCCGGAACGGGCTGAACTGTCTACCCCCCCCTTGCTGGGAACTTAGCCCACGCCGGACCCTCAGTAGACCTAACCATCTTCTCCCTTCATCTTGCAGGGGTGTCTTCTATTCTTGGGGCTATTAACTTTATTACAACTATCCTAAACATAAAACCTCCTTCAATGACCCAGTACCAAACCCCACTATTTGTATGATCCGTACTAATTACTGCCGTTCTTCTCCTTTTATCGCTCCCAGTCCT-
>KU359492.1 
CCTTTTGGGCGATGACCAAATTTATAATGTCATTGTTACTGCCCATGCTTTTGTAATAATCTTTTTTATAGTAATGCCAATCCTTATTGGGGGGTTCGGAAATTGACTTATCCCATTAATAATTGGAGCACCTGACATGGCTTTCCCCCGAATAAATAATATGAGCTTCTGACTCCTCCCTCCCTCCTTCCTCCTCCTACTAGCCTCAGCCGGAGTTGAGGCCGGGGCCGGAACTGGCTGAACTGTCTACCCGCCTCTTGCCGGAAATTTGGCTCATGCTGGACCTTCAGTAGACCTAACCATCTTCTCTCTTCATCTTGCAGGGGTGTCTTCTATTCTTGGAGCTATTAACTTTATTACAACTATTCTGAACATAAAACCCCCATCAATAACTCAATACCAGACCCCTTTATTTGTGTGGTCAGTATTAATTACTGCTGTTCTTCTCCTTCTATCACTCCCAGTCCT-
>KU359493.1 
CCTTTTGGGCGATGACCAAATTTATAATGTCATTGTTACTGCCCATGCTTTTGTAATAATCTTTTTTATAGTAATGCCAATCCTTATTGGGGGGTTCGGAAATTGACTAATCCCATTAATAATTGGAGCACCTGACATGGCTTTCCCCCGAATAAATAATATGAGCTTCTGACTCCTCCCTCCCTCCTTCCTCCTCCTACTAGCCTCAGCCGGAGTTGAGGCCGGGGCCGGAACTGGCTGAACTGTCTACCCGCCTCTTGCCGGAAATTTGGCTCATGCTGGACCTTCAGTAGACCTAACCATCTTCTCTCTTCATCTTGCAGGGGTGTCTTCTATTCTTGGGGCTATTAACTTTATTACAACTATTCTGAACATAAAACCCCCATCAATAACTCAATACCAGACCCCTTTATTTGTGTGATCAGTATTAATTACTGCTGTTCTTCTCCTTCTATCACTCCCAGTCCT-
>KU494770.1 
TCTTCTTGGTGACGACCAGATTTACAATGTTATTGTTACCGCCCATGCTTTTGTAATAATTTTTTTTATGGTAATACCAATCCTAATCGGAGGGTTTGGAAACTGACTCGTCCCACTCATAATCGGAGCCCCTGATATAGCTTTTCCCCGTATAAATAACATAAGCTTCTGACTCCTTCCTCCCTCATTTCTTCTTCTTTTAGCTTCTGCTGGCGTAGAGGCTGGTGCCGGAACAGGGTGAACTGTTTATCCGCCGCTCGCCGGAAATTTAGCCCACGCTGGACCCTCAGTTGACCTGACCATTTTTTCGTTACACCTCGCCGGAGTCTCATCTATTCTTGGGGCTATTAATTTTATTACGACTATCCTTAATATAAAACCCCCCTCAATAACCCAATATCAAACCCCCTTATTTGTGTGATCTGTCCTCATCACAGCTGTACTCCTTCTTTTATCTCTCCCTGTTTT-
>KJ004283.1 
TCTTCTTGGTGACGATCAGATTTATAATGTTATTGTTACCGCCCATGCTTTTGTAATAATTTTTTTCATGGTAATACCAATTCTAATTGGAGGATTTGGAAATTGACTTGTCCCGCTCATAATCGGGGCCCCTGATATGGCTTTCCCCCGTATAAATAATATAAGCTTCTGACTCCTTCCTCCCTCATTTCTCCTCCTTCTTGCCTCAGCTGGCGTAGAGGCTGGCGCCGGGACAGGGTGGACTGTATACCCACCGCTCGCCGGAAATTTAGCCCACGCCGGACCCTCGGTTGACCTGACCATTTTTTCACTACACCTCGCCGGAGTTTCATCTATTCTTGGGGCCATTAATTTTATTACGACTATCCTTAATATAAAACCTCCCTCAATAACCCAATATCAAACTCCCTTATTCGTATGATCTGTCCTTATTACAGCTGTACTCCTTCTCTTATCCCTCCCTGTTCT-
>KU494774.1 
TCTTCTTGGTGACGATCAGATTTATAATGTTATTGTTACCGCCCATGCTTTTGTAATAATTTTTTTCATGGTAATACCAATTCTAATTGGAGGATTTGGAAATTGACTTGTCCCACTCATAATCGGAGCCCCTGATATGGCTTTTCCCCGTATAAATAATATAAGCTTCTGACTCCTTCCTCCCTCATTTCTTCTCCTTCTTGCCTCAGCTGGCGTAGAGGCTGGCGCCGGGACAGGATGGACTGTATACCCACCGCTCGCCGGAAATTTAGCCCACGCCGGACCCTCGGTTGACCTGACCATTTTTTCACTACACCTCGCCGGAGTTTCATCTATTCTTGGGGCCATTAATTTTATTACGACTATCCTTAATATAAAACCTCCCTCAATAACCCAATATCAAACCCCCTTATTCGTATGATCTGTCCTTATTACAGCTGTACTCCTTCTCTTATCCCTCCCTGTTCT-
>KP149174.1 
CCTTCTTGGCGATGACCAGATCTACAATGTCATTGTTACTGCCCACGCTTTTGTAATAATCTTTTTTATAGTAATACCAATTCTAATTGGGGGTTTTGGCAACTGACTTGTGCCACTTATAATTGGAGCCCCGGATATGGCGTTCCCCCGAATGAATAATATGAGCTTCTGACTTCTTCCCCCTTCTTTTCTTCTTCTCTTAGCCTCAGCTGGCGTGGAAGCCGGAGCCGGAACAGGTTGGACTGTTTACCCACCTCTTGCTGGAAACTTAGCCCACGCCGGCCCATCAGTAGACCTCACAATTTTCTCCCTACACCTCGCTGGGGTCTCCTCTATTTTAGGGGCCATCAACTTCATTACAACTATTCTAAACATAAAACCACCATCCATAACACAATATCAAACTCCATTATTTGTCTGATCAGTCCTTATTACAGCTATTCTTCTTCTTCTATCTCTCCCTGTTCT-
>KP149225.1 
CCTTCTTGGCGATGACCAGATCTACAATGTCATTGTTACTGCCCACGCTTTTGTAATAATCTTTTTTATAGTAATACCAATTCTAATTGGGGGTTTTGGCAACTGACTTGTGCCACTTATAATTGGAGCCCCGGATATGGCGTTCCCCCGAATGAATAATATGAGCTTCTGACTTCTTCCCCCTTCTTTTCTTCTTCTCTTAGCCTCAGCTGGCGTGGAAGCCGGAGCCGGAACAGGTTGGACTGTTTACCCACCTCTTGCTGGAAACTTAGCCCACGCCGGCCCATCAGTAGACCTCACAATTTTCTCCCTACACCTCGCTGGGGTCTCCTCTATTTTAGGGGCCATCAACTTCATTACAACTATTCTAAACATAAAACCACCATCCATAACACAATATCAAACTCCATTATTTGTCTGATCAGTCCTTATTACAGCTATTCTTCTTCTTCTATCTCTCCCTGTTCT-
>KP149250.1 
CCTTCTTGGCGATGACCAGATCTACAATGTCATTGTTACTGCCCACGCTTTTGTAATAATCTTTTTTATAGTAATACCAATTCTAATTGGGGGTTTTGGCAACTGACTTGTGCCACTTATAATTGGAGCCCCGGATATGGCGTTCCCCCGAATGAATAATATGAGCTTCTGACTTCTTCCCCCTTCTTTTCTTCTTCTCTTAGCCTCAGCTGGCGTGGAAGCCGGAGCCGGAACAGGTTGGACTGTTTACCCACCTCTTGCTGGAAACTTAGCCCACGCCGGCCCATCAGTAGACCTCACAATTTTCTCCCTACACCTCGCTGGGGTCTCCTCTATTTTAGGGGCCATCAACTTCATTACAACTATTCTAAACATAAAACCACCATCCATAACACAATATCAAACTCCATTATTTGTCTGATCAGTCCTTATTACAGCTATTCTTCTTCTTCTATCTCTCCCTGTTCT-
>MH662508.1 
CCTTCTTGGTGACGATCAGATTTATAACGTAATTGTCACCGCCCATGCTTTTGTAATGATTTTTTTTATAGTAATACCAATTTTAATTGGGGGGTTTGGCAACTGACTTGTACCCTTAATAATTGGAGCCCCAGACATGGCTTTCCCTCGAATAAATAATATGAGCTTTTGACTCCTACCCCCATCATTTCTTCTTCTACTGGCCTCAGCTGGGGTTGAAGCTGGAGCAGGAACAGGCTGAACCGTATACCCACCACTTGCCGGAAACTTAGCCCATGCTGGCCCATCCGTAGATTTAACTATTTTTTCCCTTCATCTCGCCGGTGTGTCCTCCATCCTAGGGGCTATTAATTTTATTACTACTATTTTAAACATAAAACCCCCCTCAATAACCCAATATCAAACACCATTATTTGTATGATCAGTCCTAATTACAGCCGTCCTACTTCTTTTATCCCTCCCAGTTCT-
>MH662509.1 
CCTTCTTGGTGACGATCAGATTTATAACGTAATTGTCACCGCCCATGCTTTTGTAATGATTTTTTTTATAGTAATACCAATTTTAATTGGGGGATTTGGCAACTGACTTGTACCCTTAATAATTGGAGCCCCAGACATGGCTTTCCCCCGAATAAATAATATGAGCTTTTGACTCCTACCCCCATCATTTCTTCTTCTACTGGCCTCAGCTGGGGTTGAAGCTGGGGCAGGAACAGGCTGAACCGTATACCCACCACTTGCCGGAAACTTAGCCCATGCTGGCCCATCCGTAGATTTAACTATTTTTTCCCTTCATCTCGCCGGTGTGTCCTCCATCCTAGGGGCTATTAATTTTATTACTACTATTTTAAACATAAAACCCCCCTCAATAACCCAATATCAAACACCATTATTTGTATGATCAGTCCTAATTACAGCCGTCCTACTTCTTTTATCCCTCCCAGTTCT-
>MH662510.1 
CCTTCTTGGTGACGATCAGATTTATAACGTAATTGTCACCGCCCATGCTTTTGTAATGATTTTTTTTATAGTAATACCAATTTTAATTGGGGGATTTGGCAACTGACTTGTACCCTTAATAATTGGAGCCCCAGACATGGCTTTCCCCCGAATAAATAATATGAGCTTTTGACTCCTACCCCCATCATTTCTTCTTCTACTGGCCTCAGCTGGGGTTGAAGCTGGGGCAGGAACAGGCTGAACCGTATACCCACCACTTGCCGGAAACTTAGCCCATGCTGGCCCATCCGTAGATTTAACTATTTTTTCCCTTCATCTCGCCGGTGTGTCCTCCATCCTAGGGGCTATTAATTTTATTACTACTATTTTAAACATAAAACCCCCCTCAATAACCCAATATCAAACACCATTATTTGTATGATCAGTCCTAATTACAGCCGTCCTACTTCTTTTGTCCCTCCCAGTTCT-
>KU494746.1 
ACTGTTAGGTGACGACCAGATCTATAATGTCATCGTAACTGCTCATGCCTTCGTAATAATCTTTTTTATAGTCATACCTATTCTAATCGGGGGGTTTGGGAACTGATTGGTCCCCCTAATAATTGGAGCCCCTGATATGGCGTTCCCTCGAATGAATAACATGAGCTTCTGACTGCTCCCCCCGTCATTTCTTCTTCTTCTAGCATCTGCCGGAGTTGAAGCTGGAGCAGGCACTGGCTGAACTGTTTACCCTCCCCTCGCTGGAAACTTAGCTCACGCAGGACCATCTGTTGACTTAACTATTTTTTCTCTCCATTTAGCCGGAGTCTCCTCTATCTTAGGCGCCATTAATTTTATTACCACTATTTTTAACATAAAACCCCCAGCAATGACCCAGTACCAAACCCCCCTTTTCGTGTGATCTGTCTTAATCACTGCTGTACTTCTTCTCCTTTCACTTCCAGTCCT-
>KU494747.1 
ATTATTAGGTGACGACCAAATCTATAATGTTATTGTAACTGCTCACGCTTTCGTAATAATCTTTTTCATAGTTATACCTATTTTAATCGGGGGATTTGGAAACTGATTGGTCCCCCTAATAATTGGAGCCCCTGATATGGCGTTCCCTGGAATAAATAATATAAGCTTCTGAGTGCTCCCCCCATCATTTCTTCTTCTTGTAGCATCCGCCGGAGTTGAAGCTGGGGCAGGGACTGGCTGAACTGTTTATCCCCCCCTCGCCGGAAACTTAGCTCACGCAGGACCATCTGTTGATTTAACTATTTTTTCTCTTCATTTGGCCGGAGTTTCCTCTATCTTAGGCGCCATTAATTTTATCACCACTATCTTTAATATAAAACCCCCAGCAATAACCCAGTACCAAACACCCCTTTTCGTGTGGTCTGTTTTAATCACCGCTGTACTTCTTCTCCTCTCACTCCCAGTTTT-
>KU494769.1 
CCTGCTAGGCGATGACCAGATTTATAATGTTATTGTAACTGCCCATGCTTTCGTAATAATTTTTTTTATAGTCATGCCCATTCTAATCGGGGGTTTTGGGAATTGATTAGTACCACTAATAATTGGTGCCCCTGATATAGCCTTCCCACGAATAAATAATATAAGTTTTTGACTGCTCCCCCCATCTTTTCTTCTTCTTTTAGCCTCTGCCGGGGTTGAAGCGGGAGCAGGAACCGGCTGAACTGTTTACCCACCCCTCGCTGGAAACCTAGCCCACGCGGGGCCGTCTGTAGACCTAACCATCTTTTCTCTTCATTTGGCTGGAGTGTCTTCGATTTTAGGCGCCATTAATTTTATTACAACTATTCTTAATATGAAGCCCGCATCCGTAACCCAGTATCAAACACCACTATTCGTTTGATCAGTCTTAATTACTGCTGTACTTCTCCTTCTTTCCCTCCCCGTGCT-
>vnbj87 
CCTACTGGGCGATGATCAAATTTACAACGTCATTGTAACTGCCCATGCTTTCGTAATAATTTTTTTTATAGTGATGCCCATTTTAATCGGGGGCTTTGGAAACTGACTAGTTCCGCTAATAATCGGCGCCCCTGATATAGCCTTCCCACGAATAAATAATATAAGCTTTTGATTACTCCCACCATCCTTTCTACTACTTCTAGCATCTGCTGGGGTTGAAGCGGGAGCCGGAACTGGTTGAACTGTATATCCCCCCCTCGCTGGGAACCTAGCTCACGCAGGGCCATCTGTAGACCTAACCATTTTTTCCCTTCACCTGGCCGGAGTTTCTTCTATTTTGGGCGCTATTAATTTCATTACAACAATTCTTAATATAAAGCCCCCAGCCACAACCCAATATCAAACACCACTTTTTGTTTGATCAGTTCTTATTACTGCTGTACTTCTCTTACTATCTCTTCCTGTTTT-
>vnbj85 
CCTACTGGGCGATGATCAAATTTACAACGTCGTTGTAACTGCCCATGCTTTCGTAATAATTTTTTTTATAGTGATGCCCATTTTAATCGGGGGCTTTGGAAACTGACTAGTTCCGCTAATAATCGGCGCCCCTGATATAGCCTTCCCACGAATAAATAATATAAGCTTTTGATTACTCCCACCATCCTTTCTACTACTTCTAGCATCTGCTGGGGTTGAAGCGGGAGCCGGAACTGGTTGAACTGTATATCCCCCCCTCGCTGGGAACCTAGCTCACGCAGGGCCATCTGTAGACCTAACCATTTTTTCCCTTCACCTGGCCGGAGTTTCTTCTATTTTGGGCGCTATTAATTTCATCACAACAATTCTTAATATAAAGCCCCCAGCCACAACCCAATATCAAACACCACTTTTTGTTTGATCAGTTCTTATTACTGCTGTACTTCTCTTACTATCTCTTCCTGTTTT-
>vnbj107 
CCTACTGGGCGATGATCAAATTTACAACGTCGTTGTAACTGCCCATGCTTTCGTAATAATTTTTTTTATAGTGATGCCCATTTTAATCGGGGGCTTTGGAAACTGACTAGTTCCGCTAATAATCGGCGCCCCTGATATAGCCTTCCCACGAATAAATAATATAAGCTTTTGATTACTCCCACCATCCTTTCTACTACTTCTAGCATCTGCTGGGGTTGAAGCGGGAGCCGGAACTGGTTGAACTGTATATCCCCCCCTCGCTGGGAACCTAGCTCACGCAGGGCCATCTGTAGACCTAACCATTTTTTCCCTTCACCTGGCCGGAGTTTCTTCTATTTTGGGCGCTATTAATTTCATCACAACAATTCTTAATATAAAGCCCCCAGCCACAACCCAATATCAAACACCACTTTTTGTTTGATCAGTTCTTATTACTGCTGTACTTCTCTTACTATCTCTTCCTGTTTT-
>vnbj84 
CCTACTGGGCGATGATCAAATTTACAACGTCGTTGTAACTGCCCATGCTTTCGTAATAATTTTTTTTATAGTGATGCCCATTTTAATCGGGGGCTTTGGAAACTGACTAGTTCCGCTAATAATCGGCGCCCCTGATATAGCCTTCCCACGAATAAATAATATAAGCTTTTGATTACTCCCACCATCCTTTCTACTACTTCTAGCATCTGCTGGGGTTGAAGCGGGAGCCGGAACTGGTTGAACTGTATATCCCCCCCTCGCTGGGAACCTAGCTCACGCAGGGCCATCTGTAGACCTAACCATTTTTTCCCTTCACCTGGCCGGAGTTTCTTCTATTTTGGGCGCTATTAATTTCATCACAACAATTCTTAATATAAAGCCCCCAGCCACAACCCAATATCAAACACCACTTTTTGTTTGATCAGTTCTTATTACTGCTGTACTTCTCTTACTATCTCTTCCTGTTTT-
>vnbj86 
CCTACTGGGCGATGATCAAATTTACAACGTCGTTGTAACTGCCCATGCTTTCGTAATAATTTTTTTTATAGTGATGCCCATTTTAATCGGGGGCTTTGGAAACTGACTAGTTCCGCTAATAATCGGCGCCCCTGATATAGCCTTCCCACGAATAAATAATATAAGCTTTTGATTACTCCCACCATCCTTTCTACTACTTCTAGCATCTGCTGGGGTTGAAGCGGGAGCCGGAACTGGTTGAACTGTATATCCCCCCCTCGCTGGGAACCTAGCTCACGCAGGGCCATCTGTAGACCTAACCATTTTTTCCCTTCACCTGGCCGGAGTTTCTTCTATTTTGGGCGCTATTAATTTCATCACAACAATTCTTAATATAAAGCCCCCAGCCACAACCCAATATCAAACACCACTTTTTGTTTGATCAGTTCTTATTACTGCTGTACTTCTCTTACTATCTCTTCCTGTTTT-
>vnbj18 
CCTACTGGGCGATGATCAAATTTACAACGTCGTTGTAACTGCCCATGCTTTCGTAATAATTTTTTTTATAGTGATGCCCATTTTAATCGGGGGCTTTGGAAACTGACTAGTTCCGCTAATAATCGGCGCCCCTGATATAGCCTTCCCACGAATAAATAATATAAGCTTTTGATTACTCCCACCATCCTTTCTACTACTTCTAGCATCTGCTGGGGTTGAAGCGGGAGCCGGAACTGGTTGAACTGTATATCCCCCCCTCGCTGGGAACCTAGCTCACGCAGGGCCATCTGTAGACCTAACCATTTTTTCCCTTCACCTGGCCGGAGTTTCTTCTATTTTGGGCGCTATTAATTTCATCACAACAATTCTTAATATAAAGCCCCCAGCCACAACCCAATATCAAACACCACTTTTTGTTTGATCAGTTCTTATTACTGCTGTACTTCTCTTACTATCTCTTCCTGTTTT-
>vnbj19 
CCTACTGGGCGATGATCAAATTTACAACGTCGTTGTAACTGCCCATGCTTTCGTAATAATTTTTTTTATAGTGATGCCCATTTTAATCGGGGGCTTTGGAAACTGACTAGTTCCGCTAATAATCGGCGCCCCTGATATAGCCTTCCCACGAATAAATAATATAAGCTTTTGATTACTCCCACCATCCTTTCTACTACTTCTAGCATCTGCTGGGGTTGAAGCGGGAGCCGGAACTGGTTGAACTGTATATCCCCCCCTCGCTGGGAACCTAGCTCACGCAGGGCCATCTGTAGACCTAACCATTTTTTCCCTTCACCTGGCCGGAGTTTCTTCTATTTTGGGCGCTATTAATTTCATCACAACAATTCTTAATATAAAGCCCCCAGCCACAACCCAATATCAAACACCACTTTTTGTTTGATCAGTTCTTATTACTGCTGTACTTCTCTTACTATCTCTTCCTGTTTT-
>*_KU234703_Scinax_albicans 
CCTACTGGGCGATGATCAAATTTACAACGTCGTTGTAACTGCCCATGCTTTCGTAATAATTTTTTTTATAGTGATGCCCATTTTAATCGGGGGCTTTGGAAACTGACTAGTTCCGCTAATAATCGGCGCCCCTGATATAGCCTTCCCACGAATAAATAATATAAGCTTTTGATTACTCCCACCATCCTTTCTACTACTTCTAGCATCTGCTGGGGTTGAAGCGGGAGCCGGAACTGGTTGAACTGTATATCCCCCCCTCGCTGGGAACCTAGCTCACGCAGGGCCATCTGTAGACCTAACCATTTTTTCCCTTCACCTGGCCGGAGTTTCTTCTATTTTGGGCGCTATTAATTTCATCACAACAATTCTTAATATAAAGCCCCCAGCCACAACCCAATATCAAACACCACTTTTTGTTTGATCAGTTCTTATTACTGCTGTACTTCTCTTACTATCTCTTCCTGTTTT-
>vnbj06 
CCTACTGGGCGATGATCAAATTTACAACGTCGTTGTAACTGCCCATGCTTTCGTAATAATTTTTTTTATAGTGATGCCCATTTTAATCGGGGGCTTTGGAAACTGACTAGTTCCGCTAATAATCGGCGCCCCTGATATAGCCTTCCCACGAATAAATAATATAAGCTTTTGATTACTCCCACCATCCTTTCTACTACTTCTAGCATCTGCTGGGGTTGAAGCGGGAGCCGGAACTGGTTGAACTGTATATCCCCCCCTCGCTGGGAACCTAGCTCACGCAGGGCCATCTGTAGACCTAACCATTTTTTCCCTTCACCTGGCCGGAGTTTCTTCTATTTTGGGCGCTATTAATTTCATCACAACAATTCTTAATATAAAGCCCCCAGCCACAACCCAATATCAAACACCACTTTTTGTTTGATCAGTTCTTATTACTGCTGTACTTCTCTTACTATCTCTTCCTGTTTT-
>vnbj109 
CCTACTGGGCGATGATCAAATTTACAACGTCGTTGTAACTGCCCATGCTTTCGTAATAATTTTTTTTATAGTGATGCCCATTTTAATCGGGGGCTTTGGAAACTGACTAGTTCCGCTAATAATCGGCGCCCCTGATATAGCCTTCCCACGAATAAATAATATAAGCTTTTGATTACTCCCACCATCCTTTCTACTACTTCTAGCATCTGCTGGGGTTGAAGCGGGAGCCGGAACTGGTTGAACTGTATATCCCCCCCTCGCTGGGAACCTAGCTCACGCAGGGCCATCTGTAGACCTAACCATTTTTTCCCTTCACCTGGCCGGAGTTTCTTCTATTTTGGGCGCTATTAATTTCATCACAACAATTCTTAATATAAAGCCCCCAGCCACAACCCAATATCAAACACCACTTTTTGTTTGATCAGTTCTTATTACTGCTGTACTTCTCTTACTATCTCTTCCTGTTTT-
>*_KU234705_Scinax_humilis 
TCTGCTAGGCGATGATCAGATTTATAATGTCATTGTAACCGCCCATGCATTTGTTATAATTTTTTTTATAGTAATACCCATTCTAATTGGGGGCTTCGGGAATTGATTAGTCCCACTTATAATTGGAGCCCCCGATATAGCCTTCCCACGAATGAATAATATAAGTTTCTGACTTCTACCACCTTCTTTCCTCCTTCTCCTAGCATCCGCCGGGGTTGAAGCAGGGGCTGGGACCGGTTGGACTGTTTACCCCCCTCTTGCTGGAAACTTGGCCCACGCAGGACCGTCTGTAGACTTAACTATTTTTTCCCTTCACTTAGCTGGGGTATCTTCTATTCTAGGTGCCATTAATTTTATTACAACTATTCTGAACATAAAACCCCCATCTATGACTCAGTACCAAACACCACTATTTGTCTGATCAGTTTTAATTACTGCTGTTCTTCTTCTATTATCTCTTCCCGTCCT-
>vnbj67 
TCTGCTAGGCGATGATCAGATTTATAATGTCATTGTAACCGCCCATGCATTTGTTATAATTTTTTTTATAGTAATACCCATTCTAATTGGGGGCTTCGGGAATTGATTAGTCCCACTTATAATTGGAGCCCCCGATATAGCCTTCCCACGAATGAATAATATAAGTTTCTGACTTCTACCACCTTCTTTCCTCCTTCTCCTAGCATCCGCCGGGGTTGAAGCAGGGGCTGGGACCGGTTGGACTGTTTACCCCCCTCTTGCTGGAAACTTGGCCCACGCAGGACCGTCTGTAGACTTAACTATTTTTTCCCTTCACTTAGCTGGGGTATCTTCTATTCTAGGTGCCATTAATTTTATTACAACTATTCTGAACATAAAACCCCCATCTATGACTCAGTACCAAACACCACTATTTGTCTGATCAGTTTTAATTACTGCTGTTCTTCTTCTATTATCTCTTCCCGTCCT-
>JQ627314.1 
CCTCCTTGGCGACGATCAAATTTACAATGTTATTGTCACCGCCCATGCCTTCGTTATAATTTTCTTTATGGTAATGCCCATTTTAATCGGCGGATTTGGGAACTGATTAGTTCCCTTAATGATTGGGGCCCCAGACATAGCTTTCCCACGAATAAACAACATAAGCTTCTGACTTCTCCCCCCATCTTTCCTTCTCCTTATAGCCTCAGCTGGAGTTGAAGCAGGAGCTGGGACTGGCTGAACAGTTTACCCCCCTCTGGCAGGAAACTTAGCCCACGCTGGACCGTCCGTTGACCTAACAATTTTCTCCCTCCACCTTGCGGGGGTTTCCTCCATCCTTGGGGCCATTAACTTTATTACAACTATCCTAAACATAAAACCCCCCTATATAACCCAATATCAAACCCCATTGTTTGTTTGATCCGTGCTTATTACTGCTGTTCTACTTCTTCTCTCTCTCCCAGTTCT-
>JQ627313.1 
CCTCCTTGGCGACGATCAAATTTACAATGTTATTGTCACCGCCCATGCCTTCGTTATAATTTTCTTTATAGTAATGCCCATTTTAATCGGCGGATTTGGGAACTGATTAGTCCCCTTAATGATTGGGGCCCCAGACATAGCTTTCCCACGAATAAACAACATAAGCTTCTGACTTCTCCCCCCATCTTTCCTTCTCCTTCTAGCCTCAGCTGGAGTTGAAGCAGGAGCTGGGACTGGCTGAACAGTTTACCCCCCTCTGGCAGGAAACTTAGCCCACGCTGGACCGTCCGTTGACTTAACAATTTTCTCCCTCCACCTTGCGGGGGTTTCCTCCATCCTTGGGGCCATTAACTTTATTACAACTATCCTAAACATAAAACCCCCCTCTATAACCCAATATCAAACCCCATTGTTTGTTTGATCCGTGCTTATTACTGCTGTTCTACTTCTTCTCTCTCTCCCAGTTCTT
>JQ627315.1 
CCTCCTTGGCGACGATCAAATTTACAATGTTATTGTCACCGCCCATGCCTTCGTTATAATTTTCTTTATAGTAATGCCCATTTTAATCGGCGGATTTGGGAACTGATTAGTTCCCTTAATGATTGGGGCCCCAGACATAGCTTTCCCACGAATAAACAACATAAGCTTCTGACTTCTCCCCCCATCTTTCCTTCTCCTTCTAGCCTCAGCTGGAGTTGAAGCAGGAGCTGGGACTGGCTGAACAGTTTACCCCCCTCTGGCAGGAAACTTAGCCCACGCTGGACCGTCCGTTGACTTAACAATTTTCTCCCTCCACCTTGCGGGGGTTTCCTCCATCCTTGGGGCCATTAACTTTATTACAACTATCCTAAACATAAAACCCCCCTCTATAACCCAATATCAAACCCCATTGTTTGTTTGATCCGTGCTTATTACTGCTGTTCTACTTCTTCTCTCCCTCCCAGTTCT-
>KU494781.1 
TCTCCTCGGCGACGATCAAATTTACAACGTGATTGTCACCGCCCATGCCTTTGTTATAATTTTTTTTATAGTAATACCCATTCTGATCGGCGGATTTGGAAATTGACTAATCCCCCTAATAATTGGAGCCCCAGACATAGCCTTCCCCCGAATGAACAATATAAGCTTCTGACTTCTTCCACCATCCTTCCTTCTTCTCCTAGCTTCAGCTGGGGTTGAAGCAGGAGCTGGAACTGGGTGAACCGTTTACCCCCCTCTCGCAGGAAATTTGGCCCACGCCGGACCATCCGTTGATTTAACAATTTTTTCCCTCCACCTTGCTGGGGTATCATCTATTTTAGGAGCCATTAACTTTATTACAACTATTCTAAACATGAAACCCCCATCTATAACCCAATACCAAACCCCGCTGTTTGTCTGATCTGTGCTTATTACAGCTGTTCTCCTTCTTCTGTCACTCCCCGTCCT-
>KU494784.1 
TCTCCTCGGCGACGATCAAATTTACAACGTGATTGTCACCGCCCATGCCTTTGTTATAATTTTTTTTATAGTAATACCCATTCTGATCGGCGGATTTGGAAATTGACTAATCCCCCTAATAATTGGAGCCCCAGACATAGCCTTCCCCCGAATGAACAATATAAGCTTCTGACTTCTCCCACCATCCTTCCTTCTTCTCCTAGCTTCAGCTGGGGTTGAAGCAGGAGCTGGAACCGGGTGAACCGTTTACCCCCCTCTCGCAGGAAATTTAGCCCACGCCGGACCATCCGTTGATTTAACAATTTTTTCCCTCCACCTTGCTGGGGTATCATCTATTTTAGGAGCCATTAACTTTATTACAACTATTCTAAACATGAAACCCCCATCTATAACCCAATACCAAACCCCCCTGTTTGTCTGATCTGTGCTTATTACAGCTGTTCTTCTTCTTCTGTCACTCCCTGTCCT-
>KU494785.1 
TCTCCTCGGCGACGATCAAATTTACAACGTGATTGTCACCGCCCATGCCTTTGTTATAATTTTTTTTATAGTAATACCCATTCTGATCGGCGGATTTGGAAATTGACTAATCCCCCTAATAATTGGAGCCCCAGACATAGCCTTCCCCCGAATGAACAACATAAGCTTCTGACTTCTCCCACCATCCTTCCTTCTTCTCCTAGCTTCAGCTGGGGTTGAAGCAGGAGCTGGAACCGGGTGAACCGTTTACCCCCCTCTCGCAGGAAATTTAGCCCACGCCGGACCATCCGTTGATTTAACAATTTTTTCCCTCCACCTTGCTGGGGTATCATCTATTTTAGGAGCCATTAACTTTATTACAACTATTCTAAACATGAAACCCCCATCTATAACCCAATACCAAACCCCGCTGTTTGTCTGATCTGTGCTTATTACAGCTGTCCTCCTTCTTCTGTCACTCCCTGTCCT-
