# Supplementary material for: Amphibians on the hotspot: Molecular biology and conservation in the South American Atlantic Rainforest
Source: PLoS One. 2019 Oct 23;14(10):e0224320. doi: 10.1371/journal.pone.0224320 (PMC6808428; doi:10.1371/journal.pone.0224320)
Supplement: S2 File — (ZIP) [file pone.0224320.s002.zip › Alinhamento Thoropa.fasta]

>MG799656.1 
CTTAGCCTTCTTATCCGCGCTGAACTGAGCCAACCGGGCTCCCTTTTAGGCGATGACCAAATTTACAATGTGATTGTTACTGCTCATGCCTTTGTTATGATTTTTTTTATAGTAATACCCATCATAATCGGCGGCTTTGGTAACTGACTAGTCCCCTTAATAATCGGGGCCCCCGACATGGCCTTCCCTCGAATAAACAACATAAGCTTCTGACTCTTGCCACCCTCCTTCCTCCTCCTTCTTGCATCAGCTGGGGTAGAAGCAGGGGCCGGGACGGGGTGGACTGTATATCCCCCCCTCGCAGGTAACCTCGCTCACGCAGGCCCCTCCGTTGATTTAACTATTTTTTCCCTTCATCTCGCCGGAGTTTCATCCATCCTAGGGGCAATTAATTTTATCACAACGATTTTAAATATGAAACCCCCATCAATAACTCAATACCAAACACCTTTATTTGTTTGATCAGTATTGATTACTGCTGTACTACTCCTCTTATCTCTCCCCGTTTTAGCTGCAGGTATTACGAT-
>MG799660.1 
CTTAGCCTCCTTATCCGCGCTGAACTGAGCCAACCGGGTTCCCTTTTAGGCGATGATCAAATTTACAATGTGATTGTTACTGCTCATGCCTTTGTTATAATTTTTTTTATAGTAATACCCATTATAATCGGCGGCTTTGGTAACTGACTAGTCCCCTTAATAATCGGGGCCCCCGATATGGCCTTCCCTCGAATAAACAACATAAGCTTCTGACTCTTGCCACCCTCCTTCCTCCTTCTTCTTGCATCAGCCGGGGTAGAAGCGGGGGCCGGGACGGGGTGGACTGTATATCCCCCTCTTGCAGGAAACCTCGCTCACGCAGGCCCCTCCGTTGATTTAACTATTTTTTCCCTTCATCTCGCCGGGGTTTCATCCATCCTAGGGGCAATTAATTTTATCACAACAATTTTAAATATGAAACCCCCATCAATAACTCAATACCAAACACCTTTATTTGTCTGATCAGTATTGATTACTGCTGTTCTACTTCTCTTATCTCTCCCCGTTTTAGCTGCAGGTATTACAAT-
>MG799659.1 
CTTAGCCTCCTTATCCGCGCTGAACTGAGCCAACCAGGTTCCCTTTTAGGCGACGATCAAATTTACAATGTGATTGTTACTGCTCATGCCTTTATTATAATTTTTTTTATAGTAATACCCATTATAATCGGCGGCTTTGGTAACTGACTAGTCCCCTTAATAATCGGGGCCCCCGATATGGCCTTCCCTCGAATAAACAACATAAGCTTCTGACTCTTGCCACCCTCCTTCCTCCTCCTTCTTGCATCAGCCGGGGTAGAAGCGGGGGCCGGGACGGGGTGGACTGTATATCCCCCTCTTGCAGGAAACCTCGCTCACGCAGGCCCCTCCGTTGATTTAACTATTTTTTCCCTTCATCTCGCCGGGGTTTCATCCATCCTAGGAGCAATTAATTTTATCACAACAATTTTAAATATGAAACCCCCATCAATAACTCAATACCAAACACCTTTATTTGTCTGATCAGTACTGATTACTGCTGTTCTACTTCTCTTATCTCTCCCCGTTCTAGCTGCAGGTATTACAAT-
>MG799633.1 
CTGAGCCTTCTTATCCGCGCTGAACTGAGCCAGCCAGGCTCCCTACTAGGTGACGATCAAATTTACAATGTAATCGTCACTGCCCATGCCTTTGTTATAATTTTCTTTATAGTAATGCCTATTATAATCGGCGGCTTTGGTAACTGATTAGTGCCCCTTATAATTGGAGCCCCAGATATAGCTTTTCCTCGAATAAATAATATAAGCTTTTGACTCTTACCCCCATCTTTCCTTCTACTTCTCGCCTCAGCTGGGGTAGAAGCAGGGGCCGGAACAGGGTGAACTGTGTATCCCCCTCTCGCAGGCAACCTGGCCCACGCAGGCCCCTCTGTCGATTTAACTATTTTTTCCCTTCACTTAGCCGGCGTTTCATCTATCTTGGGTGCAATTAACTTTATTACAACAATTCTAAACATGAAGCCCCCCTCAATAACACAATACCAAACACCTTTATTTGTTTGGTCTGTTTTAATTACTGCAGTTCTGCTTCTTCTATCTCTCCCTGTTTTAGCCGCAGGTATTACTAT-
>MG799636.1 
CTAAGCCTTCTTATCCGCGCTGAGCTGAGCCAACCGGGCTCCCTTCTAGGTGATGACCAGATTTATAATGTTATTGTTACTGCGCATGCTTTCGTTATAATTTTCTTTATAGTAATGCCTATCATAATCGGCGGCTTTGGTAACTGATTAGTACCCTTAATAATTGGAGCCCCCGACATGGCTTTTCCTCGAATAAATAATATAAGCTTTTGACTATTACCCCCATCCTTCCTTTTACTTCTCGCCTCAGCCGGAGTAGAAGCAGGAGCTGGAACCGGATGAACTGTCTACCCCCCTCTTGCAGGCAATCTTGCTCACGCAGGACCCTCCGTCGATCTAACTATTTTTTCTCTCCATCTGGCCGGAGTTTCATCTATCTTAGGAGCAATTAACTTTATTACAACAATCCTAAACATGAAACCTCCATCAATAACTCAATATCAAACACCTTTATTTGTTTGGTCCGTCTTAATTACCGCAGTTCTGCTCCTCCTATCTCTCCCTGTTTTAGCTGCAGGCATTACTAT-
>vnbj_15086 
CTAAGCCTTCTCATTCGCGCTGAACTGAGCCAGCCCGGCTCCCTTTTAGGTGATGATCAAATTTATAATGTTATTGTTACTGCGCATGCTTTCGTTATAATTTTCTTCATAGTGATACCCATCATAATCGGCGGCTTTGGTAACTGATTGGTGCCCTTGATAATTGGGGCCCCCGACATGGCTTTTCCTCGAATAAACAACATAAGCTTTTGACTTTTACCCCCATCTTTCCTTTTACTTCTTGCCTCAGCTGGAGTAGAAGCAGGAGCTGGGACGGGGTGAACTGTTTACCCCCCTCTAGCAGGCAACCTTGCTCACGCAGGACCCTCCGTCGATCTAACTATTTTTTCGCTCCACCTAGCCGGAGTCTCATCTATCTTAGGAGCAATTAACTTTATCACAACAATTCTAAATATAAAACCTCCATCAATAACTCAATACCAAACACCTTTATTTGTTTGGTCTGTATTAATTACTGCAGTTCTACTCCTTCTATCTCTCCCTGTATTAGCTGCAGGCATTACGATA
>*_KU234695_Thoropa_miliaris 
CTAAGCCTTCTCATTCGCGCTGAACTGAGCCAGCCCGGCTCCCTTTTAGGTGATGATCAAATTTATAATGTTATTGTTACTGCGCATGCTTTCGTTATAATTTTCTTCATAGTGATACCCATCATAATCGGCGGCTTTGGTAACTGATTGGTGCCCTTGATAATTGGGGCCCCCGACATGGCTTTTCCTCGAATAAACAACATAAGCTTTTGACTTTTACCCCCATCTTTCCTTTTACTTCTTGCCTCAGCTGGAGTAGAAGCAGGAGCTGGGACGGGGTGAACTGTTTACCCCCCTCTAGCAGGCAACCTTGCTCACGCAGGACCCTCCGTCGATCTAACTATTTTTTCGCTCCACCTAGCCGGAGTCTCATCTATCTTAGGAGCAATTAACTTTATCACAACAATTCTAAATATAAAACCTCCATCAATAACTCAATACCAAACACCTTTATTTGTTTGGTCTGTATTAATTACTGCAGTTCTACTCCTTCTATCTCTCCCTGTATTAGCTGCAGGCATTACGATA
>MG799635.1 
CTAAGCCTTCTCATTCGCGCTGAACTGAGCCAGCCCGGCTCCCTTTTAGGTGATGATCAAATTTATAATGTTATTGTTACTGCGCATGCTTTCGTTATAATTTTCTTCATAGTGATACCCATCATAATCGGCGGCTTTGGTAACTGATTGGTGCCCTTGATAATTGGGGCCCCCGACATGGCTTTTCCTCGAATAAACAACATAAGCTTTTGACTTTTACCCCCATCTTTCCTTTTACTTCTTGCCTCAGCTGGAGTAGAAGCAGGAGCTGGGACGGGGTGAACTGTTTACCCCCCTCTAGCAGGCAACCTTGCTCACGCAGGACCCTCCGTCGATCTAACTATTTTTTCGCTCCACCTAGCCGGAGTCTCATCTATCTTAGGAGCAATTAACTTTATCACAACAATTCTAAACATAAAACCTCCATCAATAACTCAATACCAAACACCTTTATTTGTTTGGTCTGTATTAATTACTGCAGTTCTACTCCTTCTATCTCTCCCTGTATTAGCTGCAGGCATTACTAT-
>MG799624.1 
CTTAGCCTCCTTATTCGAGCCGAACTCAGTCAGCCGGGCTCCCTCTTAGGTGATGACCAGATTTATAATGTTATTGTTACTGCTCATGCTTTCGTAATAATTTTCTTCATAGTCATGCCTATTATAATTGGGGGCTTTGGTAACTGATTGGTCCCTTTAATAATTGGGGCCCCAGATATAGCATTTCCGCGAATAAACAACATAAGCTTTTGACTTCTACCCCCTTCCTTCCTTCTTCTTCTTGCATCAGCCGGGGTTGAAGCGGGTGCTGGAACAGGATGAACTGTGTACCCACCTCTTGCAGGAAATCTCGCCCATGCAGGCCCATCCGTTGACTTAACCATTTTTTCTCTTCATTTAGCCGGTGTTTCCTCCATTTTAGGAGCGATTAATTTTATTACCACAATTTTAAATATAAAACCCCCATCGATAACTCAATATCAAACACCCTTATTTGTATGATCAGTCTTGATTACTGCTGTGCTTCTTCTACTTTCTCTCCCTGTGCTGGCTGCAGGCATTACAAT-
>MG799629.1 
CTTAGCCTCCTTATTCGGGCCGAGCTCAGTCAACCGGGCTCCCTTTTAGGTGATGACCAGATTTATAATGTTATTGTTACTGCTCACGCTTTCGTAATAATTTTCTTTATAGTCATGCCTATTATGATTGGGGGCTTTGGTAACTGATTAGTCCCCTTAATAATTGGAGCCCCGGATATAGCATTTCCGCGAATAAATAATATAAGCTTCTGACTTCTACCCCCCTCCTTTCTTCTACTTCTCGCATCAGCCGGGGTTGAAGCGGGTGCCGGAACAGGATGAACTGTATACCCCCCTCTCGCAGGAAATCTTGCCCATGCAGGCCCATCCGTTGACTTAACCATTTTTTCTCTTCATTTAGCCGGTGTATCCTCCATTTTGGGGGCAATTAATTTTATTACCACAATTTTAAATATAAAACCCCCATCGATAACTCAATATCAAACACCCTTGTTTGTGTGATCAGTTTTAATTACTGCTGTACTTCTTCTTCTTTCTCTCCCTGTACTAGCTGCAGGCATTACAAT-
>MG799627.1 
CTTAGCCTCCTTATTCGGGCCGAGCTTAGTCAACCGGGCTCCCTTTTAGGTGATGACCAGATTTATAATGTTATTGTTACTGCTCACGCTTTCGTAATAATTTTCTTTATAGTCATGCCTATTATGATTGGGGGCTTTGGTAACTGATTAGTCCCCTTAATAATTGGAGCCCCGGATATAGCATTTCCGCGAATAAATAATATAAGCTTCTGACTTCTACCCCCCTCCTTTCTTCTACTTCTCGCATCAGCCGGGGTTGAAGCGGGTGCCGGAACAGGATGGACTGTATACCCTCCTCTTGCAGGAAATCTTGCCCATGCAGGTCCATCCGTTGACTTAACCATTTTTTCTCTTCATTTAGCCGGTGTTTCCTCCATTTTAGGGGCAATTAATTTTATTACCACAATTTTAAATATAAAACCCCCATCGATAACTCAATATCAAACACCCTTGTTTGTGTGATCAGTTTTAATTACTGCTGTACTTCTTCTTCTTTCCCTCCCTGTGCTAGCTGCAGGCATTACAAT-
>MG799619.1 
TTAAGCCTCCTTATCCGAGCTGAACTAAGCCAACCCGGCTCTCTTCTAGGCGATGACCAAATTTATAACGTCATTGTCACTGCTCACGCCTTTGTAATAATTTTCTTTATAGTAATGCCTATTATAATTGGCGGCTTTGGAAACTGACTGGTCCCATTAATAATTGGGGCTCCAGATATAGCATTCCCACGAATAAATAACATAAGTTTTTGACTGCTTCCCCCATCCTTCCTCCTTCTTCTCGCATCAGCAGGAGTGGAAGCAGGAGCCGGAACTGGATGAACTGTTTACCCACCCCTCGCAGGAAACCTTGCCCACGCAGGCCCCTCCGTCGACTTAACCATCTTTTCTCTTCATTTAGCCGGTGTCTCCTCCATCCTGGGGGCAATTAACTTCATTACAACTATTTTGAACATGAAACCACCATCTATAACTCAATACCAAACACCTTTATTTGTTTGATCAGTTTTAATTACTGCTGTATTACTTCTCCTATCCCTTCCTGTTTTAGCTGCAGGCATTACTAT-
>MG799620.1 
CTAAGCCTCTTAATCCGAGCCGAACTAAGCCAGCCCGGCTCTCTTTTAGGCGACGACCAAATTTATAACGTCATCGTTACTGCTCACGCCTTTGTCATAATTTTCTTTATAGTAATGCCTATTATAATTGGCGGCTTTGGAAACTGATTAGTCCCATTGATAATTGGAGCCCCGGATATGGCATTCCCACGAATAAATAATATAAGCTTTTGACTTCTCCCCCCATCCTTTCTTCTTCTTCTCGCATCAGCAGGAGTAGAAGCAGGAGCCGGAACCGGGTGAACTGTTTACCCCCCACTCGCAGGAAATCTTGCCCACGCGGGCCCCTCCGTAGATTTAACCATCTTTTCTCTTCACTTAGCCGGTGTCTCCTCCATCCTAGGAGCTATTAATTTTATTACAACCATCTTAAACATAAAACCACCATCTATAACCCAATACCAAACACCTTTATTTGTGTGATCAGTCTTAATCACTGCTGTACTACTTCTGCTATCCCTTCCTGTCCTAGCCGCAGGTATTACAAT-
>MG799622.1 
CTAAGCCTCTTAATCCGAGCCGAACTAAGCCAACCCGGCTCTCTTTTAGGTGACGACCAAATTTATAACGTCATCGTTACTGCTCACGCCTTTGTAATAATTTTCTTTATAGTAATGCCTATTATAATCGGCGGCTTTGGAAACTGATTAGTCCCATTGATAATTGGAGCCCCGGATATAGCATTCCCACGAATAAATAATATAAGCTTTTGACTTCTCCCCCCATCCTTTCTTCTTCTTCTCGCATCAGCAGGAGTAGAAGCAGGAGCCGGAACCGGGTGAACTGTTTACCCCCCACTCGCAGGAAATCTTGCCCACGCGGGCCCCTCCGTGGATTTAACCATCTTCTCTCTTCACTTAGCCGGTGTCTCCTCCATCCTGGGGGCAATTAATTTTATTACAACCATCTTAAACATAAAACCACCATCTATAACCCAATACCAAACACCTTTATTTGTCTGATCAGTCTTAATTACTGCTGTGCTACTTCTGCTATCCCTTCCTGTCCTAGCCGCAGGTATTACCAT-
